# Supplementary material for: Unraveling the mechanism of thermotolerance by Set302 in Cryptococcus neoformans
Source: Microbiol Spectr. 2024 Jun 14;12(8):e04202-23. doi: 10.1128/spectrum.04202-23 (PMC11302353; doi:10.1128/spectrum.04202-23)
Supplement: Table S1 — Transcriptome analysis in C. neoformans knock-outs or wild-type cells at indicated temperature. [file spectrum.04202-23-s0002.xlsx]

## Sheet: 30°C set302Δ vs  30°C Wild-type
Table S1. Transcriptome analysis in C. neoformans knock-outs or wild-type cells at indicated temperaturea.
Gene ID	set302Δ(30 °C)	Wild-type(30 °C)	Fold change (set302Δ(30 °C)/Wild-type(30 °C))	Regulation	log2(fold change)	p-value	padj	Description	aC. neoformans H99 and set302Δ cells were grown in YPD medium at 30°C. RNA samples were isolated and subjected to transcriptome analysis. Genes with differential expressions greater than 1.5 or less than 0.67, and p<0.05 were considered to have significantly changed.
CNAG_06591	70.3333	4288.67	0.0174932	Down	-5.83706	0	0	hypothetical protein
CNAG_05061	0	4	0.0487789	Down	-4.3576	0.00541612	0.0315034	hypothetical protein
CNAG_04931	0.333333	3.33333	0.114362	Down	-3.12832	0.0480083	0.1598	hypothetical
CNAG_07894	0.333333	3.33333	0.114971	Down	-3.12065	0.0496053	0.163116	hypothetical protein
CNAG_07788	8.66667	60.6667	0.152207	Down	-2.7159	9.84013e-13	8.51108e-11	hypothetical protein
CNAG_00549	15.3333	106.333	0.152488	Down	-2.71323	5.56819e-21	1.27876e-18	hypothetical protein
CNAG_07786	3	15.3333	0.208677	Down	-2.26066	0.00092469	0.00770768	hypothetical protein
CNAG_06503	1.66667	8	0.219063	Down	-2.19058	0.0230958	0.0947738	uridine permease, variant
CNAG_07041	14	67.3333	0.22179	Down	-2.17274	1.52e-11	1.13743e-09	hypothetical protein
CNAG_01873	1.33333	6.33333	0.223415	Down	-2.1622	0.0365145	0.131808	hypothetical protein
CNAG_06802	3	13	0.245609	Down	-2.02556	0.00424871	0.0261037	hypothetical protein
CNAG_05986	13.3333	52.3333	0.270878	Down	-1.88428	5.19479e-08	1.69151e-06	hypothetical protein
CNAG_01514	2	7.66667	0.278993	Down	-1.8417	0.0406824	0.142528	hypothetical protein
CNAG_05487	35	129.333	0.288535	Down	-1.79318	2.15496e-16	2.99001e-14	hypothetical protein
CNAG_03169	2.66667	9.66667	0.29465	Down	-1.76293	0.0263518	0.103768	hypothetical protein
CNAG_05580	30	103.667	0.309849	Down	-1.69036	3.56373e-12	2.94182e-10	hypothetical protein
CNAG_05079	9	30	0.32246	Down	-1.63281	0.000415102	0.00404179	hypothetical protein
CNAG_03091	4	13	0.325784	Down	-1.61801	0.0185481	0.079575	hypothetical protein
CNAG_06955	5.66667	18.3333	0.3335	Down	-1.58424	0.0051712	0.0303438	hypothetical protein
CNAG_05333	174	518.667	0.356568	Down	-1.48775	4.07254e-40	6.78078e-37	hypothetical protein
CNAG_05212	56.6667	154.333	0.390922	Down	-1.35505	2.0006e-13	1.80054e-11	hypothetical protein
CNAG_07819	46	124.667	0.392701	Down	-1.3485	4.01044e-11	2.61858e-09	hypothetical protein
CNAG_07946	17.6667	47	0.401334	Down	-1.31712	5.96572e-05	0.000816678	hypothetical protein
CNAG_05988	7.33333	19.3333	0.406056	Down	-1.30025	0.0124088	0.0594123	hypothetical protein
CNAG_07972	295.667	762.333	0.41328	Down	-1.27481	2.05808e-37	2.28447e-34	hypothetical protein
CNAG_05911	10.6667	27.3333	0.420531	Down	-1.24972	0.00485741	0.0289618	hypothetical protein
CNAG_01065	254.667	625.667	0.431837	Down	-1.21144	9.69131e-32	4.96493e-29	hypothetical protein
CNAG_05987	12	28.6667	0.447442	Down	-1.16023	0.00416723	0.0257018	hypothetical protein
CNAG_06524	115	269.333	0.454735	Down	-1.1369	2.33395e-16	3.17227e-14	hypothetical protein, variant
CNAG_06904	27	63	0.455461	Down	-1.1346	7.9094e-05	0.00104517	hypothetical protein
CNAG_04552	13.6667	32.6667	0.455923	Down	-1.13314	0.00694798	0.0383059	hypothetical protein, variant
CNAG_01223	432	961.333	0.478793	Down	-1.06253	2.39659e-34	1.45103e-31	hypothetical protein
CNAG_01370	24.6667	54	0.483173	Down	-1.04939	0.000320932	0.00327321	hypothetical protein
CNAG_05016	69	150	0.48996	Down	-1.02926	4.37819e-09	1.8111e-07	hypothetical protein
CNAG_00937	34	74	0.492528	Down	-1.02172	6.5697e-05	0.00088751	hypothetical protein
CNAG_00867	58	123.667	0.499588	Down	-1.00119	3.46649e-07	9.24663e-06	MFS transporter, SP family, solute carrier family 2(myo-inositol transporter), member 13
CNAG_03199	27.6667	58	0.50527	Down	-0.984875	0.000503727	0.0047251	FAD dependent oxidoreductase
CNAG_07516	14	29	0.509751	Down	-0.972136	0.0147107	0.0672891	hypothetical protein
CNAG_07652	12	24.6667	0.523954	Down	-0.932487	0.0332546	0.122974	hypothetical protein
CNAG_07836	108.667	217	0.529356	Down	-0.917691	3.67181e-09	1.538e-07	NAD binding dehydrogenase
CNAG_05161	122.333	246.667	0.530201	Down	-0.915388	2.24749e-09	9.97884e-08	hypothetical protein, variant
CNAG_01858	84.3333	164.333	0.543776	Down	-0.878915	2.83688e-07	7.77514e-06	hypothetical protein
CNAG_07737	11.3333	22.3333	0.545483	Down	-0.874394	0.0471098	0.157664	hypothetical protein
CNAG_05757	14.6667	28.3333	0.547035	Down	-0.870295	0.0244272	0.0986568	hypothetical protein
CNAG_06944	66.3333	129.333	0.54976	Down	-0.863125	2.63005e-05	0.000399911	hypothetical protein
CNAG_01056	26.6667	51.6667	0.55205	Down	-0.85713	0.00403776	0.0251558	hypothetical protein
CNAG_04116	14.6667	28	0.555517	Down	-0.848098	0.0296656	0.112844	hypothetical protein
CNAG_03272	91.6667	175.333	0.556031	Down	-0.846762	1.41353e-07	4.20273e-06	hypothetical protein
CNAG_03238	129.333	247	0.556799	Down	-0.844772	1.0203e-06	2.33512e-05	dioxygenase subfamily protein
CNAG_02558	116.667	219.667	0.562086	Down	-0.831136	2.57665e-08	9.07963e-07	hypothetical protein
CNAG_06705	47.6667	89	0.569135	Down	-0.813157	0.000336127	0.00340396	hypothetical protein
CNAG_04553	63.6667	118	0.572697	Down	-0.804157	3.22711e-05	0.000476553	hypothetical protein
CNAG_00366	29.6667	55	0.574032	Down	-0.800796	0.00340004	0.0219421	hypothetical protein
CNAG_05331	20.6667	38.3333	0.57633	Down	-0.795034	0.0150255	0.0684938	hypothetical protein
CNAG_03894	36.6667	66.3333	0.591581	Down	-0.757353	0.00375165	0.0237284	hypothetical protein
CNAG_01358	37	65.6667	0.594946	Down	-0.74917	0.00493716	0.0293061	hypothetical protein
CNAG_04548	33	58.3333	0.596608	Down	-0.745144	0.0114273	0.055837	hypothetical protein
CNAG_04921	30.6667	55	0.59678	Down	-0.744729	0.00678628	0.0376639	hypothetical protein
CNAG_07314	471.333	840.333	0.597738	Down	-0.742416	3.31617e-20	7.12442e-18	hypothetical protein
CNAG_04927	157	279	0.600151	Down	-0.736601	9.4997e-09	3.61531e-07	hypothetical protein
CNAG_04850	160.667	282.667	0.603014	Down	-0.729737	2.81924e-08	9.77925e-07	hypothetical protein, variant
CNAG_07707	79	139.667	0.603119	Down	-0.729485	2.47045e-05	0.000381745	glycoside hydrolase family 3 domain-containingprotein
CNAG_06018	511.333	901	0.605275	Down	-0.724337	6.54651e-19	1.21111e-16	aldehyde dehydrogenase (NAD), variant
CNAG_03194	474	829.333	0.607481	Down	-0.71909	2.66761e-17	4.44157e-15	saccharopine dehydrogenase, variant
CNAG_02484	55	95.3333	0.610351	Down	-0.71229	0.00132632	0.0103072	peptidyl-prolyl cis-trans isomerase
CNAG_06539	76.3333	133	0.610503	Down	-0.71193	0.000323645	0.00329583	monocarboxylic acid transporter, variant
CNAG_04546	24.3333	42.6667	0.613119	Down	-0.705762	0.026775	0.105019	multidrug transporter
CNAG_02557	403.333	698.667	0.615367	Down	-0.700481	2.13527e-14	2.37015e-12	fungal specific transcription factor
CNAG_00550	400.667	692	0.618469	Down	-0.693227	2.07446e-14	2.34168e-12	DNA mismatch repair protein MSH5
CNAG_00859	76.6667	131.667	0.619551	Down	-0.690705	0.000143039	0.00172892	hypothetical protein
CNAG_07367	52.6667	90	0.621257	Down	-0.686738	0.00209383	0.0148825	amino acid transporter, variant
CNAG_01451	27	46.3333	0.621304	Down	-0.68663	0.0247879	0.0995873	hypothetical protein
CNAG_00540	26.6667	46.3333	0.622324	Down	-0.684263	0.0367274	0.13229	pantothenate transporter
CNAG_02235	237	402.333	0.6272	Down	-0.673003	2.48583e-09	1.08207e-07	hypothetical protein
CNAG_03830	42.3333	72	0.627526	Down	-0.672253	0.00453781	0.0273887	hypothetical protein
CNAG_04665	52.6667	89	0.62798	Down	-0.671211	0.00176112	0.0129033	hypothetical protein
CNAG_07026	46.6667	79	0.628539	Down	-0.669926	0.00296984	0.0197156	hypothetical protein
CNAG_07621	30.3333	51.3333	0.630359	Down	-0.665754	0.0218893	0.090943	hypothetical protein
CNAG_03242	351.667	591.333	0.630863	Down	-0.664601	3.39962e-11	2.31036e-09	solute carrier family 25 (peroxisomal adeninenucleotide transporter), member 17
CNAG_07955	305.333	514	0.633653	Down	-0.658236	3.66446e-11	2.44053e-09	hypothetical protein
CNAG_03521	44	72.6667	0.636513	Down	-0.651738	0.0146056	0.0669763	DNA-directed RNA polymerase III subunit RPC10
CNAG_07406	47.3333	78.6667	0.638912	Down	-0.646312	0.00668766	0.037303	pheromone alpha
CNAG_03056	340.667	567	0.639705	Down	-0.644522	8.31196e-12	6.43694e-10	hypothetical protein
CNAG_04092	193.667	321.333	0.640855	Down	-0.641929	1.34893e-07	4.04679e-06	sugar transporter
CNAG_01592	95	157	0.642811	Down	-0.637534	0.000145783	0.0017494	protein-S-isoprenylcysteine O-methyltransferase
CNAG_06213	1500	2483.33	0.643005	Down	-0.637098	8.6912e-29	3.85889e-26	hypothetical protein
CNAG_03716	1037.67	1709	0.64755	Down	-0.626936	8.38641e-23	2.53879e-20	hypothetical protein
CNAG_00002	630	1032	0.648758	Down	-0.624247	1.8449e-16	2.6711e-14	hypothetical protein
CNAG_06853	94.3333	155	0.651342	Down	-0.618513	0.000351377	0.00351906	hypothetical protein, variant 1
CNAG_02060	700	1134	0.654901	Down	-0.610652	8.02941e-14	8.10241e-12	hypothetical protein
CNAG_06831	59.6667	96.6667	0.655716	Down	-0.608857	0.00353396	0.0225671	hypothetical protein
CNAG_03807	223.667	363.667	0.655761	Down	-0.608759	9.77098e-08	2.99884e-06	E3 ubiquitin-protein ligase CCNP1IP1, variant
CNAG_03783	95	153.333	0.656971	Down	-0.606099	0.000383129	0.00376348	hypothetical protein
CNAG_07393	159.667	258	0.658028	Down	-0.603779	2.2535e-06	4.60378e-05	hypothetical protein
CNAG_06966	45	73.3333	0.658202	Down	-0.603399	0.0125427	0.059924	alkaline phosphatase D
CNAG_07391	128.667	206.667	0.662049	Down	-0.594991	3.66084e-05	0.000533505	hypothetical protein
CNAG_04160	32	51.3333	0.662366	Down	-0.5943	0.0356107	0.129246	hypothetical protein, variant
CNAG_00587	84	133	0.664009	Down	-0.590725	0.005081	0.0299465	hypothetical protein
CNAG_05078	1943.33	3131.33	0.664281	Down	-0.590134	2.63129e-17	4.44157e-15	tRNA '-O-ribosylphosphate transferase, variant 2
CNAG_06294	985.333	1576.33	0.664311	Down	-0.59007	5.93481e-17	9.41091e-15	hypothetical protein
CNAG_08001	98.6667	158	0.664497	Down	-0.589665	0.00039201	0.00384504	hypothetical protein
CNAG_06271	54	86.3333	0.666216	Down	-0.585939	0.0102779	0.051229	hypothetical protein
CNAG_01721	5904.67	4191.67	1.49906	Up	0.584061	8.52999e-32	4.73414e-29	porphobilinogen deaminase
CNAG_06703	435.333	308.333	1.50081	Up	0.585745	2.35551e-08	8.38914e-07	hypothetical protein
CNAG_00419	46	32.3333	1.51231	Up	0.596756	0.0384283	0.136952	DNA polymerase beta subunit
CNAG_01506	77	54.3333	1.51937	Up	0.60347	0.00978985	0.0496198	hypothetical protein
CNAG_01542	162.333	112.667	1.53056	Up	0.614064	0.000131763	0.00163112	taurine catabolism dioxygenase TauD
CNAG_03950	7466.33	5202	1.53066	Up	0.614154	1.66303e-36	1.38447e-33	transcription elongation factor SPT6
CNAG_07551	3351.33	2326.33	1.53364	Up	0.616965	8.99854e-14	8.94482e-12	hypothetical protein, variant
CNAG_02990	9140	6332	1.53518	Up	0.61841	2.49302e-29	1.18597e-26	nuclear protein
CNAG_03161	460	314.667	1.5538	Up	0.635798	5.5591e-08	1.79726e-06	hypothetical protein
CNAG_02691	6719.67	4564.33	1.5572	Up	0.638951	0.0175032	0.0761406	hypothetical protein
CNAG_07596	66.6667	44.6667	1.56509	Up	0.646242	0.0153721	0.0696449	hypothetical protein
CNAG_04804	2085	1421.67	1.5682	Up	0.649109	1.92536e-22	5.34287e-20	hypothetical protein
CNAG_02152	1012.67	687.333	1.57037	Up	0.651101	1.09543e-16	1.69665e-14	hypothetical protein
CNAG_00023	128	86.3333	1.57554	Up	0.65585	0.000445653	0.00427141	hypothetical protein
CNAG_04506	65.6667	44	1.58242	Up	0.662129	0.00877367	0.0456862	hypothetical protein
CNAG_01136	3085.67	2062	1.58575	Up	0.665167	2.52315e-25	8.84429e-23	hypothetical protein
CNAG_06749	385.667	256.667	1.5978	Up	0.676085	2.1777e-08	7.83971e-07	hypothetical protein
CNAG_00015	89	59.3333	1.59989	Up	0.677973	0.00126539	0.00995478	hypothetical protein
CNAG_05662	106.333	71	1.59991	Up	0.67799	0.000471066	0.00446273	sugar transporter
CNAG_05432	61.6667	41	1.60362	Up	0.68133	0.00575665	0.0331655	hypothetical protein
CNAG_01992	78.6667	52	1.60415	Up	0.68181	0.00350444	0.0225068	hypothetical protein
CNAG_06623	2283	1512.33	1.60492	Up	0.682498	0.000463915	0.00440752	inositol oxygenase
CNAG_03938	47	31	1.60936	Up	0.686487	0.0152174	0.0691322	pheromone a factor receptor
CNAG_03645	13564.3	8977.67	1.61016	Up	0.687208	2.66901e-38	3.55512e-35	NET1-associated nuclear protein 1 (U3 smallnucleolar RNA-associated protein 17)
CNAG_03931	15039.3	9953.67	1.61216	Up	0.688997	6.38064e-43	1.4165e-39	mitochondrial import receptor subunit TOM40
CNAG_00559	4611.33	3027.67	1.6259	Up	0.701242	5.14647e-07	1.31324e-05	hypothetical protein
CNAG_05064	36.6667	24	1.628	Up	0.703102	0.0421782	0.145771	hypothetical protein
CNAG_05651	104	67.6667	1.63922	Up	0.713009	0.000199043	0.00223546	hypothetical protein
CNAG_02735	94	61	1.6485	Up	0.721157	0.000838365	0.00713074	hypothetical protein
CNAG_02874	3132.67	2015.67	1.65419	Up	0.726129	2.47386e-19	4.84586e-17	hypothetical protein
CNAG_04675	1911.33	1231.33	1.65645	Up	0.728095	2.6977e-27	1.12292e-24	hypothetical protein
CNAG_05285	3623.67	2327.67	1.65741	Up	0.728928	5.05691e-45	1.68395e-41	hypothetical protein
CNAG_06349	31	20	1.66162	Up	0.732588	0.0379535	0.135898	hypothetical protein
CNAG_03454	32.6667	21	1.66209	Up	0.732995	0.0338577	0.124403	hypothetical protein
CNAG_07538	4709.67	2997.33	1.66214	Up	0.733039	6.51331e-24	2.16893e-21	calcium/proton exchanger
CNAG_03068	302	193.333	1.66272	Up	0.733549	4.32129e-10	2.32095e-08	hypothetical protein
CNAG_07912	65	41.6667	1.67152	Up	0.741163	0.00671747	0.03733	hypothetical protein
CNAG_04027	8064.67	5125.67	1.68614	Up	0.753726	0.00013267	0.00163626	hypothetical protein
CNAG_05656	104.667	65.6667	1.68748	Up	0.754873	0.000329946	0.00334976	hypothetical protein
CNAG_04523	112.667	70	1.69637	Up	0.762451	0.000520544	0.0048645	glyceraldehyde-3-phosphate dehydrogenase, type I
CNAG_06784	90.6667	56	1.71086	Up	0.774724	0.000338569	0.00342165	hypothetical protein
CNAG_01603	2659.33	1640	1.72464	Up	0.786296	3.05652e-37	2.90806e-34	hypothetical protein
CNAG_06105	135.333	83.3333	1.73395	Up	0.794063	3.45359e-05	0.000507746	hypothetical protein
CNAG_01525	47	29	1.74554	Up	0.80367	0.00914915	0.0472351	hypothetical protein
CNAG_04591	37	22.6667	1.74833	Up	0.805978	0.0215549	0.089891	hypothetical protein
CNAG_00474	455.667	274	1.77072	Up	0.824339	3.38614e-16	4.51034e-14	hypothetical protein
CNAG_05436	179.333	105	1.82361	Up	0.866797	1.51591e-08	5.54724e-07	hypothetical protein
CNAG_01645	79.6667	44	1.94397	Up	0.959008	5.58794e-05	0.000781842	hypothetical protein
CNAG_07527	20.6667	11.3333	1.96293	Up	0.97301	0.0296302	0.112828	alpha-1,6-mannosyltransferase
CNAG_03307	13.3333	5.66667	2.46991	Up	1.30446	0.0296881	0.112844	hypothetical protein
CNAG_05099	12.6667	5.33333	2.50418	Up	1.32434	0.0283598	0.10924	hypothetical protein
CNAG_06731	5.33333	0.666667	8.50919	Up	3.08902	0.0205477	0.0864657	hypothetical protein

## Sheet: 39°C set302Δ vs  39°C Wild-type
Table S1. Transcriptome analysis in C. neoformans knock-outs or wild-type cells at indicated temperatureb.
Gene ID	set302Δ(39 °C)	Wild-type(39 °C)	Fold change (set302Δ(39 °C)/Wild-type(39 °C))	Regulation	log2(fold change)	p-value	padj	Description	bC. neoformans H99 and set302Δ cells were grown in YPD medium at 39°C. RNA samples were isolated and subjected to transcriptome analysis. Genes with differential expressions greater than 1.5 or less than 0.67, and p<0.05 were considered to have significantly changed.
CNAG_02253	25	56	0.00777662	Down	-7.00664	1.35861e-08	4.16504e-08	hypothetical protein, variant 1
CNAG_06591	92.6667	4931.67	0.0173415	Down	-5.84963	0	0	hypothetical protein
CNAG_07894	8	15.3333	0.0285289	Down	-5.13143	0.000149137	0.000308293	hypothetical protein
CNAG_00865	8	6.33333	0.0359417	Down	-4.7982	0.00369481	0.00630148	maltose O-acetyltransferase
CNAG_05061	3.33333	6	0.0374348	Down	-4.73948	0.00316723	0.00545463	hypothetical protein
CNAG_07042	6.66667	21.6667	0.0376339	Down	-4.73182	4.56231e-05	9.99756e-05	hypothetical protein
CNAG_07916	3.66667	4.66667	0.0489849	Down	-4.35152	0.0128521	0.0201156	hypothetical protein
CNAG_00549	69.3333	337.333	0.0550937	Down	-4.18197	1.42806e-53	3.49349e-52	hypothetical protein
CNAG_06296	4.33333	3.66667	0.0623893	Down	-4.00256	0.0317565	0.0464792	hypothetical protein, variant
CNAG_08017	16.3333	25.3333	0.0641575	Down	-3.96224	5.73567e-06	1.38707e-05	hypothetical protein
CNAG_06853	664.667	1772	0.0646959	Down	-3.95018	7.38838e-162	3.08326e-159	hypothetical protein, variant 1
CNAG_00870	240	423.333	0.0689765	Down	-3.85775	4.34935e-55	1.10002e-53	hypothetical protein, variant 2
CNAG_07984	6	6	0.0722846	Down	-3.79017	0.0218339	0.0329012	hypothetical protein
CNAG_06225	6.66667	6	0.0740493	Down	-3.75537	0.0192591	0.029259	hypothetical protein
CNAG_07492	996	602.333	0.0744498	Down	-3.74759	1.95648e-57	5.33202e-56	hypothetical protein
CNAG_03461	1500.67	2097.33	0.0744982	Down	-3.74665	7.55111e-210	1.00838e-206	hypothetical protein
CNAG_02899	377	684.667	0.0773469	Down	-3.69251	5.71031e-70	2.2831e-68	hypothetical protein
CNAG_01511	52.6667	58	0.0839196	Down	-3.57485	5.12997e-11	1.9125e-10	hypothetical protein
CNAG_02169	177	215	0.0901388	Down	-3.47171	1.50717e-33	1.88807e-32	hypothetical protein
CNAG_02334	32	30.6667	0.0926245	Down	-3.43246	3.93948e-06	9.65636e-06	hypothetical protein
CNAG_07455	18.6667	33.3333	0.0943332	Down	-3.40609	2.75473e-06	6.84276e-06	hypothetical protein
CNAG_07913	212.667	243	0.0951192	Down	-3.39412	1.92235e-39	3.01304e-38	hypothetical protein
CNAG_06133	8	12.6667	0.0951401	Down	-3.3938	0.00197661	0.00351565	hypothetical protein
CNAG_05089	8.33333	8	0.0960933	Down	-3.37942	0.0192581	0.029259	hypothetical protein
CNAG_05168	397.333	821.333	0.0964246	Down	-3.37445	5.80439e-68	2.1896e-66	hypothetical protein, variant
CNAG_07788	28	105.667	0.100088	Down	-3.32066	5.02179e-19	3.11332e-18	hypothetical protein
CNAG_05641	107	222.667	0.102099	Down	-3.29196	2.75909e-36	3.82208e-35	hypothetical protein, variant
CNAG_01796	962	1321.33	0.102978	Down	-3.27959	3.08407e-106	3.43205e-104	hypothetical protein, variant 2
CNAG_05916	6.66667	7.66667	0.103132	Down	-3.27743	0.0173748	0.0266204	hypothetical protein
CNAG_07493	7342	4690.33	0.105344	Down	-3.24682	1.2101e-29	1.28251e-28	hypothetical protein
CNAG_07870	19	38.3333	0.107642	Down	-3.21569	2.25427e-07	6.20181e-07	hypothetical protein
CNAG_02707	75	91	0.119665	Down	-3.06293	1.21535e-15	6.21832e-15	hypothetical protein
CNAG_05867	6.33333	7	0.119808	Down	-3.06121	0.0306123	0.0449524	L-fucose transporter
CNAG_07853	111.333	147.333	0.121466	Down	-3.04138	1.01023e-23	8.02056e-23	hypothetical protein
CNAG_07895	2.66667	9.66667	0.126052	Down	-2.98791	0.0102768	0.0163415	hypothetical protein
CNAG_02972	12.6667	16	0.131358	Down	-2.92842	0.00172476	0.00309826	hypothetical protein
CNAG_08009	75	95.6667	0.144886	Down	-2.78701	7.87342e-13	3.40748e-12	hypothetical protein
CNAG_06347	752	1455.67	0.14555	Down	-2.78041	4.1461e-136	1.15348e-133	hypothetical protein
CNAG_00798	4.66667	10.6667	0.148084	Down	-2.75552	0.00863712	0.0138897	hypothetical protein
CNAG_03195	158.667	224	0.148897	Down	-2.74761	3.13754e-20	2.09075e-19	hypothetical protein
CNAG_05514	310.667	342.333	0.152126	Down	-2.71666	6.66469e-46	1.26781e-44	hypothetical protein
CNAG_07972	799.333	2375.33	0.152205	Down	-2.71591	1.26302e-149	4.01581e-147	hypothetical protein
CNAG_03169	13.6667	20.6667	0.155277	Down	-2.68708	0.000274447	0.000549469	hypothetical protein
CNAG_02734	14.6667	15.6667	0.155867	Down	-2.68161	0.00158551	0.00286586	hypothetical protein
CNAG_06309	246	197	0.156727	Down	-2.67368	1.87126e-25	1.60596e-24	hypothetical protein
CNAG_00054	633.667	868	0.159226	Down	-2.65085	2.94834e-97	2.66028e-95	hypothetical protein
CNAG_03091	18.3333	30	0.162611	Down	-2.6205	9.47785e-05	0.000200447	hypothetical protein
CNAG_02118	16	17	0.164845	Down	-2.60082	0.00123381	0.00225764	hypothetical protein
CNAG_04337	239.667	262	0.169243	Down	-2.56283	7.05611e-34	9.04293e-33	cation diffusion facilitator
CNAG_04442	32.3333	57	0.169362	Down	-2.56182	1.23205e-08	3.79767e-08	hypothetical protein
CNAG_04509	48.6667	74.3333	0.169375	Down	-2.56171	1.37894e-09	4.57158e-09	hypothetical protein
CNAG_05341	928.667	1119	0.169932	Down	-2.55697	1.37272e-85	8.98594e-84	hypothetical protein
CNAG_04043	1624.33	3023	0.170729	Down	-2.55022	8.515e-173	5.68547e-170	hypothetical protein
CNAG_07041	15.6667	99.3333	0.170894	Down	-2.54882	7.969e-13	3.44618e-12	hypothetical protein
CNAG_07357	15.3333	14.3333	0.171162	Down	-2.54657	0.00489759	0.00818963	hypothetical protein
CNAG_06629	116	159	0.171601	Down	-2.54287	3.15349e-22	2.33694e-21	hypothetical protein
CNAG_00454	576.667	1076	0.172037	Down	-2.53921	6.12221e-96	5.17443e-94	hypothetical protein
CNAG_05356	423.333	324.333	0.172384	Down	-2.5363	2.72243e-33	3.34764e-32	hypothetical protein
CNAG_03650	69	105.667	0.173404	Down	-2.52779	2.74851e-13	1.22672e-12	hypothetical protein
CNAG_06904	128.333	188.333	0.173546	Down	-2.52661	2.00679e-23	1.56901e-22	hypothetical protein
CNAG_03233	380.667	538	0.175504	Down	-2.51043	9.3407e-48	1.93089e-46	hypothetical protein
CNAG_06209	91.6667	64.6667	0.17575	Down	-2.5084	2.53387e-08	7.61072e-08	hypothetical protein
CNAG_07596	731.333	449	0.179053	Down	-2.48154	2.94845e-23	2.28298e-22	hypothetical protein
CNAG_07840	27.6667	33.6667	0.17915	Down	-2.48076	1.27122e-05	2.98032e-05	hypothetical protein
CNAG_05289	249.333	254.333	0.179508	Down	-2.47788	3.76673e-26	3.35339e-25	hypothetical protein
CNAG_02694	56.6667	63.6667	0.179597	Down	-2.47717	9.36973e-09	2.92481e-08	hypothetical protein
CNAG_04610	19.6667	20.3333	0.180022	Down	-2.47376	0.00103255	0.00190872	hypothetical protein
CNAG_07755	240.333	287.333	0.18245	Down	-2.45443	3.46628e-37	4.94537e-36	hypothetical protein
CNAG_07480	8.66667	11	0.186184	Down	-2.4252	0.0122566	0.0192152	cytochrome b5 reductase
CNAG_07404	139.667	117.667	0.188287	Down	-2.40899	3.01791e-12	1.24617e-11	hypothetical protein
CNAG_07823	209.333	188.333	0.188519	Down	-2.40722	4.01918e-19	2.51274e-18	solute carrier family 35 (UDP-galactosetransporter), member B1
CNAG_07505	14.6667	29.6667	0.189536	Down	-2.39946	9.91054e-05	0.000209142	hypothetical protein
CNAG_03635	34	48.6667	0.191935	Down	-2.38131	4.56571e-06	1.11341e-05	hypothetical protein
CNAG_02987	16.6667	16.6667	0.19325	Down	-2.37146	0.00195349	0.00347825	hypothetical protein
CNAG_03759	789.333	1696.67	0.193621	Down	-2.36869	1.18756e-93	9.55338e-92	conidiation-specific protein 6
CNAG_03407	173.333	153.667	0.196029	Down	-2.35086	1.25098e-18	7.58653e-18	hypothetical protein
CNAG_01514	4.66667	12.3333	0.197559	Down	-2.33964	0.0129631	0.0202657	hypothetical protein
CNAG_03384	82.3333	61.6667	0.197709	Down	-2.33855	4.40934e-08	1.29582e-07	hypothetical protein
CNAG_06623	8793.67	13914.7	0.199258	Down	-2.32729	1.02532e-26	9.37819e-26	inositol oxygenase
CNAG_05487	46	214	0.199331	Down	-2.32676	1.00798e-25	8.77478e-25	hypothetical protein
CNAG_01090	2290	3348	0.202427	Down	-2.30453	6.09228e-234	1.35594e-230	alpha/beta hydrolase fold protein
CNAG_02685	3613.33	4151	0.204928	Down	-2.28681	7.36434e-150	2.45858e-147	hypothetical protein
CNAG_05785	75.3333	115.667	0.205631	Down	-2.28187	2.31897e-10	8.22293e-10	hypothetical protein
CNAG_07076	229.667	258.333	0.206075	Down	-2.27876	7.03748e-28	6.81004e-27	hypothetical protein
CNAG_02192	132.333	119.667	0.206433	Down	-2.27626	9.85111e-14	4.48982e-13	hypothetical protein
CNAG_04870	37.3333	34.6667	0.206665	Down	-2.27464	0.000181415	0.000371224	hypothetical protein
CNAG_07658	11.3333	15.3333	0.207555	Down	-2.26843	0.00448104	0.00753651	hypothetical protein
CNAG_03971	48.6667	44.3333	0.207615	Down	-2.26802	7.13765e-06	1.71432e-05	hypothetical protein
CNAG_07786	9	17.3333	0.209085	Down	-2.25784	0.00213951	0.00378024	hypothetical protein
CNAG_02066	226.333	185.667	0.209314	Down	-2.25626	1.64422e-17	9.28804e-17	hypothetical protein
CNAG_07858	7.66667	15.3333	0.20937	Down	-2.25587	0.00496038	0.0082884	hypothetical protein
CNAG_05458	1778.67	2468.33	0.213198	Down	-2.22973	3.66276e-121	6.6098e-119	endo-1,3(4)-beta-glucanase
CNAG_04553	276.333	363	0.213738	Down	-2.22608	2.84682e-39	4.44118e-38	hypothetical protein
CNAG_00751	50	34.3333	0.213892	Down	-2.22505	2.11917e-05	4.83585e-05	hypothetical protein
CNAG_02441	43	26	0.217907	Down	-2.19822	0.000406437	0.000793503	hypothetical protein
CNAG_00132	1072	688.333	0.219407	Down	-2.18832	7.43184e-67	2.6536e-65	hypothetical protein
CNAG_01070	461.333	380	0.220245	Down	-2.18282	1.40328e-27	1.33282e-26	class II aldolase/adducin family protein
CNAG_05305	10.6667	14.6667	0.22029	Down	-2.18252	0.00604386	0.00995679	hypothetical protein
CNAG_03570	135.333	183.667	0.221078	Down	-2.17737	1.6229e-16	8.68972e-16	hypothetical protein
CNAG_03132	22.3333	26.6667	0.221815	Down	-2.17257	0.000854217	0.00159899	hypothetical protein
CNAG_00699	2440.67	3530	0.221879	Down	-2.17215	3.95311e-195	4.39916e-192	transmembrane receptor
CNAG_07762	106.667	122.667	0.222146	Down	-2.17042	5.13405e-15	2.52617e-14	hypothetical protein
CNAG_07520	420.333	555	0.222262	Down	-2.16967	4.3064e-32	5.08018e-31	endopeptidase, variant 1
CNAG_03021	117	101.667	0.222436	Down	-2.16854	3.40971e-12	1.40102e-11	hypothetical protein
CNAG_02044	154.333	183.333	0.223868	Down	-2.15928	4.60464e-19	2.86942e-18	hypothetical protein
CNAG_00177	336.667	338	0.225894	Down	-2.14628	3.45772e-26	3.08241e-25	hypothetical protein
CNAG_07947	270.667	312	0.226405	Down	-2.14302	5.11007e-32	6.00703e-31	hypothetical protein
CNAG_05939	3156.33	5973	0.226913	Down	-2.13979	8.70579e-117	1.45321e-114	hypothetical protein, variant
CNAG_05244	146	122.667	0.227875	Down	-2.13368	2.998e-12	1.23872e-11	hypothetical protein
CNAG_06805	37.3333	32	0.229769	Down	-2.12175	0.000253688	0.000510357	hypothetical protein
CNAG_05832	16.3333	17.6667	0.229802	Down	-2.12154	0.00363138	0.00620279	hypothetical protein
CNAG_05377	319.333	631.333	0.229846	Down	-2.12126	4.09934e-61	1.22193e-59	MFS transporter, SP family, solute carrier family 2(myo-inositol transporter), member 13
CNAG_02381	35	29.6667	0.230484	Down	-2.11726	0.000357359	0.000704068	hypothetical protein
CNAG_03782	213	315.333	0.230574	Down	-2.1167	7.02974e-32	8.17728e-31	hypothetical protein
CNAG_05582	140.667	133.333	0.231738	Down	-2.10943	1.09782e-07	3.10601e-07	hypothetical protein
CNAG_04333	263.667	259.333	0.232703	Down	-2.10344	4.57221e-25	3.87419e-24	hypothetical protein
CNAG_03784	27.6667	50.6667	0.233532	Down	-2.09831	1.05862e-06	2.74394e-06	hypothetical protein
CNAG_02591	172.333	277.333	0.234024	Down	-2.09527	1.83892e-27	1.74163e-26	hypothetical protein
CNAG_00908	32.6667	26	0.234121	Down	-2.09468	0.00126588	0.00231253	hypothetical protein
CNAG_04704	11.6667	15.6667	0.234322	Down	-2.09344	0.00592028	0.00976525	MFS transporter, SHS family, lactate transporter
CNAG_00679	181.667	160.333	0.234704	Down	-2.09108	2.70138e-13	1.2065e-12	hypothetical protein
CNAG_05304	223.667	200.333	0.234869	Down	-2.09007	1.02189e-21	7.37636e-21	hypothetical protein
CNAG_03041	182.333	150.333	0.235514	Down	-2.08612	8.44217e-11	3.08192e-10	hypothetical protein
CNAG_01945	384.333	451.667	0.235767	Down	-2.08457	1.7833e-34	2.33472e-33	hypothetical protein
CNAG_04691	85.6667	109	0.23578	Down	-2.08449	5.69303e-11	2.11297e-10	hypothetical protein
CNAG_08000	7	8.66667	0.235827	Down	-2.0842	0.0414288	0.0593096	hypothetical protein
CNAG_07307	88.3333	125	0.236628	Down	-2.07931	4.53714e-14	2.11701e-13	hypothetical protein
CNAG_01742	16.3333	20.6667	0.237967	Down	-2.07116	0.00314632	0.00542142	aquaporin-associated protein
CNAG_00848	29647.3	50469.3	0.238936	Down	-2.06531	2.00434e-131	4.77963e-129	hypothetical protein, variant 1
CNAG_07819	67.6667	233.333	0.239358	Down	-2.06276	2.17647e-25	1.86311e-24	hypothetical protein
CNAG_06119	620	560	0.239905	Down	-2.05947	3.27548e-43	5.74026e-42	spermine transporter
CNAG_03234	578.333	646.333	0.240426	Down	-2.05633	1.57732e-40	2.53168e-39	cell wall surface anchor protein, variant
CNAG_00627	401.333	431	0.241043	Down	-2.05264	4.54695e-28	4.42565e-27	specific transcriptional repressor
CNAG_02934	1039.33	1159.33	0.241194	Down	-2.05174	2.66007e-58	7.46273e-57	hypothetical protein, variant
CNAG_06843	89	79.6667	0.242242	Down	-2.04548	1.50362e-09	4.96804e-09	hypothetical protein
CNAG_05962	328	312	0.242878	Down	-2.0417	4.22997e-30	4.59992e-29	hypothetical protein, variant 2
CNAG_03492	18322.7	30891.7	0.243247	Down	-2.0395	1.00992e-150	3.74624e-148	hypothetical protein
CNAG_02706	320	385	0.244135	Down	-2.03425	4.79666e-32	5.64856e-31	hypothetical protein
CNAG_06718	64	139	0.244819	Down	-2.03022	2.8884e-15	1.44e-14	hypothetical protein
CNAG_01710	163.667	178.667	0.24628	Down	-2.02163	3.73653e-15	1.85355e-14	hypothetical protein
CNAG_05159	332	310.333	0.247187	Down	-2.01632	1.49577e-28	1.49734e-27	hypothetical protein
CNAG_06124	77	101	0.247217	Down	-2.01615	1.18116e-09	3.93738e-09	hypothetical protein
CNAG_00867	173.667	284.667	0.247902	Down	-2.01216	8.17989e-26	7.17702e-25	MFS transporter, SP family, solute carrier family 2(myo-inositol transporter), member 13
CNAG_05104	290	193.333	0.248969	Down	-2.00596	1.10244e-16	5.97966e-16	CAMK protein kinase, variant
CNAG_05938	396.667	450	0.249407	Down	-2.00343	1.03718e-40	1.67277e-39	hypothetical protein
CNAG_01856	411.333	523	0.250017	Down	-1.9999	2.19603e-28	2.17874e-27	hypothetical protein
CNAG_00849	504.333	603.667	0.250712	Down	-1.9959	2.62709e-50	5.7701e-49	hypothetical protein
CNAG_07849	25.3333	27.3333	0.250779	Down	-1.99551	0.000471421	0.000912106	hypothetical protein
CNAG_04457	24.6667	34	0.250839	Down	-1.99517	6.39058e-05	0.000137689	hypothetical protein
CNAG_07998	2611	2092	0.251152	Down	-1.99337	4.16066e-73	1.85205e-71	hypothetical protein
CNAG_04454	13	16	0.251424	Down	-1.9918	0.0103886	0.0165075	hypothetical protein
CNAG_05873	434.667	657.333	0.251478	Down	-1.9915	1.62699e-47	3.29195e-46	hypothetical protein
CNAG_06267	737.667	1331	0.253114	Down	-1.98214	1.55311e-76	7.7389e-75	hypothetical protein
CNAG_03204	878.333	1031	0.253198	Down	-1.98166	1.82891e-71	7.68029e-70	hypothetical protein
CNAG_06449	306.667	387	0.253545	Down	-1.97969	3.50778e-23	2.70144e-22	hypothetical protein, variant 1
CNAG_07642	365	293	0.253572	Down	-1.97953	6.43692e-28	6.24699e-27	hypothetical protein
CNAG_04590	226.667	338.333	0.253867	Down	-1.97785	6.42667e-33	7.77372e-32	hypothetical protein
CNAG_07845	184.667	464.667	0.254322	Down	-1.97527	1.2258e-33	1.54428e-32	hypothetical protein
CNAG_02497	360	354	0.254755	Down	-1.97282	1.73653e-30	1.91334e-29	thaumatin family protein, variant
CNAG_06507	247.667	324.333	0.255112	Down	-1.9708	1.00185e-22	7.54158e-22	hypothetical protein
CNAG_07486	1126.67	1000.67	0.255153	Down	-1.97056	1.03737e-79	5.54121e-78	hypothetical protein
CNAG_03938	219.333	221.667	0.257802	Down	-1.95567	4.77236e-18	2.81992e-17	pheromone a factor receptor
CNAG_04638	529.333	504.333	0.25931	Down	-1.94725	7.60074e-46	1.43768e-44	hypothetical protein
CNAG_01001	486.667	524	0.259657	Down	-1.94532	5.67482e-24	4.57618e-23	hypothetical protein
CNAG_01056	91	124.667	0.262084	Down	-1.9319	7.62674e-11	2.79494e-10	hypothetical protein
CNAG_06955	11	26.6667	0.262272	Down	-1.93087	0.000878118	0.00163914	hypothetical protein
CNAG_06614	3681	4828	0.262373	Down	-1.93031	1.75879e-56	4.64168e-55	glycerophosphodiesterase
CNAG_07811	30.6667	32.3333	0.26291	Down	-1.92736	0.000231159	0.000467429	hypothetical protein
CNAG_05670	6	11	0.263703	Down	-1.92301	0.0362845	0.0524738	hypothetical protein
CNAG_01048	194.667	204.333	0.264166	Down	-1.92048	2.07851e-17	1.1682e-16	hypothetical protein, variant
CNAG_06017	187.667	213.667	0.265369	Down	-1.91393	8.22476e-18	4.79204e-17	hypothetical protein
CNAG_07444	401.667	305.667	0.265863	Down	-1.91124	9.68085e-20	6.28785e-19	hypothetical protein
CNAG_04495	181.667	134	0.265947	Down	-1.91079	1.14127e-08	3.53118e-08	hypothetical protein
CNAG_03848	1151.67	998	0.267239	Down	-1.9038	1.96111e-70	7.98434e-69	glutathione transferase
CNAG_04099	5	10.6667	0.267805	Down	-1.90074	0.0362993	0.0524838	6-phosphogluconate dehydrogenase, decarboxylating
CNAG_04717	74	83	0.268932	Down	-1.89469	5.7815e-08	1.67986e-07	hypothetical protein
CNAG_01487	37.3333	35	0.269028	Down	-1.89417	0.000858302	0.00160574	hypothetical protein
CNAG_06073	119.667	93.3333	0.269486	Down	-1.89172	7.70358e-09	2.42626e-08	hypothetical protein
CNAG_01121	303	281	0.270125	Down	-1.8883	1.13574e-13	5.16224e-13	hypothetical protein
CNAG_03644	529.667	535	0.271511	Down	-1.88092	2.12781e-46	4.17863e-45	hypothetical protein
CNAG_04695	82.6667	78.3333	0.272267	Down	-1.87691	2.76693e-07	7.54997e-07	hypothetical protein
CNAG_04727	492.333	532	0.272379	Down	-1.87631	1.98494e-33	2.46805e-32	hypothetical protein
CNAG_04138	26	35.6667	0.272519	Down	-1.87557	0.000198627	0.00040508	hypothetical protein
CNAG_05986	11.3333	59.3333	0.273092	Down	-1.87254	5.26481e-07	1.40164e-06	hypothetical protein
CNAG_05099	38	55.6667	0.274883	Down	-1.86311	1.66118e-06	4.21257e-06	hypothetical protein
CNAG_05542	44.3333	48.6667	0.275049	Down	-1.86224	5.21121e-06	1.2639e-05	hypothetical protein
CNAG_02339	116.333	89.6667	0.276502	Down	-1.85464	1.74877e-07	4.85915e-07	hypothetical protein
CNAG_07663	56.6667	98.3333	0.276768	Down	-1.85325	1.92564e-10	6.87933e-10	hypothetical protein
CNAG_00476	54.3333	39.3333	0.277192	Down	-1.85104	0.00010482	0.000220366	hypothetical protein
CNAG_06015	131.667	98.6667	0.277698	Down	-1.84841	5.10512e-09	1.63017e-08	hypothetical protein
CNAG_06498	1029.33	882.333	0.27774	Down	-1.84819	1.23744e-09	4.11884e-09	hypothetical protein
CNAG_02751	6371	10994.7	0.27785	Down	-1.84762	2.98505e-186	2.84731e-183	short-chain dehydrogenase
CNAG_04225	268.333	328.667	0.278682	Down	-1.84331	5.88064e-23	4.4721e-22	hypothetical protein
CNAG_05426	181.667	212	0.279368	Down	-1.83976	1.12922e-11	4.46142e-11	hypothetical protein
CNAG_02499	20.3333	20	0.280275	Down	-1.83509	0.00538817	0.00893612	hypothetical protein
CNAG_05212	76	244.667	0.281321	Down	-1.82971	5.51406e-22	4.01936e-21	hypothetical protein
CNAG_01040	346.667	560.333	0.281548	Down	-1.82855	4.61495e-41	7.57101e-40	carboxypeptidase D
CNAG_07515	22.3333	29.3333	0.282499	Down	-1.82368	0.00124835	0.00228237	hypothetical protein
CNAG_06099	99	72	0.283429	Down	-1.81894	3.83861e-06	9.41947e-06	hypothetical protein
CNAG_06831	281.667	255.333	0.284607	Down	-1.81296	3.90969e-15	1.93657e-14	hypothetical protein
CNAG_01268	50.6667	78.3333	0.285088	Down	-1.81052	3.15386e-08	9.37594e-08	hypothetical protein
CNAG_07693	18	21	0.285539	Down	-1.80824	0.00408783	0.00691523	high-affinity methionine permease
CNAG_07733	75	103	0.286555	Down	-1.80312	8.11947e-10	2.74639e-09	hypothetical protein
CNAG_04915	56.3333	74	0.286709	Down	-1.80234	2.65833e-07	7.25958e-07	hypothetical protein
CNAG_06389	61	53.3333	0.287804	Down	-1.79684	3.25678e-06	8.0301e-06	hypothetical protein
CNAG_05915	2474.67	2787.67	0.288642	Down	-1.79265	1.7287e-62	5.39371e-61	hypothetical protein
CNAG_01977	124.333	102	0.289807	Down	-1.78683	3.25603e-07	8.82683e-07	hypothetical protein
CNAG_04201	59.6667	84.3333	0.290665	Down	-1.78257	1.84434e-08	5.58711e-08	hypothetical protein
CNAG_05735	510.667	628.667	0.291048	Down	-1.78067	2.64572e-45	4.96222e-44	hypothetical protein
CNAG_05436	1580.67	752	0.291149	Down	-1.78017	4.27369e-39	6.57498e-38	hypothetical protein
CNAG_00587	245.667	346	0.292223	Down	-1.77486	7.80716e-21	5.363e-20	hypothetical protein
CNAG_02488	282	260.333	0.292684	Down	-1.77258	4.90894e-18	2.89294e-17	methionyl-tRNA formyltransferase
CNAG_06817	911.667	741.667	0.293309	Down	-1.76951	2.2388e-36	3.10779e-35	NCS2 family nucleobase:cation symporter-2
CNAG_02475	2743	2568.67	0.29354	Down	-1.76837	6.00155e-65	2.02386e-63	flavin-containing monooxygenase
CNAG_06973	393.333	470.667	0.294538	Down	-1.76347	5.31951e-29	5.42265e-28	hypothetical protein
CNAG_02125	122.667	162.333	0.294799	Down	-1.7622	1.08711e-11	4.30268e-11	hypothetical protein
CNAG_02684	5518.33	6816.67	0.295868	Down	-1.75698	7.46576e-101	7.44013e-99	hypothetical protein
CNAG_00575	5665.33	10276	0.297156	Down	-1.75071	1.55862e-17	8.8494e-17	catalase
CNAG_02420	41.6667	34.3333	0.297606	Down	-1.74852	0.000361917	0.000712207	hypothetical protein
CNAG_02217	1435.33	1517.33	0.298129	Down	-1.74599	3.22855e-59	9.25196e-58	chitin synthase
CNAG_03454	127.333	133.333	0.299451	Down	-1.73961	8.94231e-12	3.55192e-11	hypothetical protein
CNAG_04921	74.6667	124.667	0.300017	Down	-1.73688	1.62565e-11	6.34765e-11	hypothetical protein
CNAG_01193	354.333	295	0.300317	Down	-1.73544	3.94359e-21	2.75721e-20	hypothetical protein
CNAG_00036	982	1452	0.301125	Down	-1.73157	4.84075e-83	2.83524e-81	Sec14 cytosolic factor
CNAG_05161	331	493.667	0.301814	Down	-1.72827	4.78926e-38	7.05913e-37	hypothetical protein, variant
CNAG_02525	158	206.333	0.303211	Down	-1.72161	4.88336e-18	2.88041e-17	hypothetical protein
CNAG_04589	1011	902	0.304622	Down	-1.71491	9.06241e-43	1.57577e-41	hypothetical protein
CNAG_01244	87.3333	73.6667	0.305491	Down	-1.7108	7.49675e-07	1.96683e-06	hypothetical protein
CNAG_06539	244.333	302.333	0.306767	Down	-1.70478	2.70734e-17	1.51271e-16	monocarboxylic acid transporter, variant
CNAG_06334	4339.67	5611.33	0.306845	Down	-1.70442	6.89717e-54	1.71837e-52	hypothetical protein
CNAG_06835	918	1269.33	0.306888	Down	-1.70421	6.4989e-74	3.03449e-72	glucosidase
CNAG_04781	49	48.6667	0.308023	Down	-1.69889	3.17173e-05	7.08756e-05	hypothetical protein, variant 1
CNAG_01937	80.3333	82.3333	0.308081	Down	-1.69862	6.76298e-05	0.000145572	hypothetical protein
CNAG_03087	48.3333	55	0.309931	Down	-1.68998	1.19051e-05	2.79403e-05	maltose permease
CNAG_06413	358.667	231.667	0.312063	Down	-1.68009	2.12726e-17	1.19259e-16	hypothetical protein
CNAG_00485	6195.33	9054	0.312182	Down	-1.67954	3.74172e-109	4.80451e-107	hypothetical protein
CNAG_07370	80	91	0.312437	Down	-1.67836	6.48489e-07	1.71212e-06	hypothetical protein
CNAG_00023	707	495.333	0.312507	Down	-1.67804	5.46149e-17	2.99642e-16	hypothetical protein
CNAG_06780	19.3333	19.6667	0.31264	Down	-1.67743	0.0117339	0.0184477	hypothetical protein
CNAG_01801	89.3333	63.3333	0.312815	Down	-1.67662	9.25761e-06	2.19897e-05	hypothetical protein
CNAG_00653	468	557.667	0.312876	Down	-1.67634	2.50819e-26	2.26927e-25	hypothetical protein, variant 2
CNAG_04085	32.3333	31	0.313073	Down	-1.67543	0.00142902	0.00259705	oxidoreductase
CNAG_00492	93.6667	107.333	0.313625	Down	-1.67289	4.11937e-09	1.32172e-08	hypothetical protein
CNAG_04486	118.333	116.667	0.313736	Down	-1.67238	7.85877e-09	2.47127e-08	hypothetical protein
CNAG_06202	201	300.667	0.313999	Down	-1.67117	1.99126e-21	1.41594e-20	hypothetical protein
CNAG_03181	61.6667	45.3333	0.314431	Down	-1.66919	0.000269213	0.000539314	hypothetical protein, variant
CNAG_07461	18.6667	22	0.314783	Down	-1.66757	0.00612608	0.0100848	hypothetical protein
CNAG_07489	1390	1605	0.317314	Down	-1.65602	1.07689e-64	3.61326e-63	hypothetical protein
CNAG_04042	538	657	0.318363	Down	-1.65125	9.09769e-45	1.66883e-43	hypothetical protein
CNAG_01862	188.333	144.667	0.319386	Down	-1.64663	2.0337e-12	8.50284e-12	hexose transporter
CNAG_07722	12.6667	21.6667	0.319892	Down	-1.64434	0.00853181	0.0137303	pumilio domain-containing protein c
CNAG_05697	608.667	867.333	0.320757	Down	-1.64045	6.20149e-30	6.66785e-29	hypothetical protein
CNAG_04006	62.3333	64	0.321183	Down	-1.63853	2.17847e-05	4.96608e-05	hypothetical protein
CNAG_01858	183.667	316.667	0.321365	Down	-1.63771	5.36262e-18	3.15473e-17	hypothetical protein
CNAG_05528	72.3333	60.6667	0.321672	Down	-1.63634	2.4416e-05	5.52818e-05	hypothetical protein
CNAG_01653	177.667	150.333	0.321963	Down	-1.63503	2.4625e-10	8.70876e-10	cytokine inducing-glycoprotein
CNAG_07796	909.667	1051.67	0.322005	Down	-1.63485	0.00063719	0.00121108	uroporphyrinogen-III C-methyltransferase
CNAG_00080	139.333	146.333	0.322185	Down	-1.63404	1.38513e-09	4.58982e-09	hypothetical protein
CNAG_00242	53	43.3333	0.32365	Down	-1.62749	0.00124389	0.00227547	hypothetical protein
CNAG_06263	26.6667	31	0.323706	Down	-1.62724	0.0025797	0.004502	hypothetical protein
CNAG_03630	154.333	141	0.324436	Down	-1.624	7.78706e-10	2.6393e-09	hypothetical protein
CNAG_07837	345.333	342	0.32786	Down	-1.60885	5.31213e-22	3.8764e-21	hypothetical protein
CNAG_00889	146.667	130.667	0.32883	Down	-1.60459	2.28656e-09	7.47301e-09	hypothetical protein, variant
CNAG_04635	4777.67	5103.67	0.329001	Down	-1.60384	1.12783e-100	1.10743e-98	endopeptidase
CNAG_06396	1201.67	2069.67	0.330301	Down	-1.59815	1.05953e-76	5.31918e-75	hypothetical protein
CNAG_00905	471.667	457.333	0.330766	Down	-1.59612	1.20181e-15	6.15375e-15	MFS transporter
CNAG_03193	260	264.667	0.330957	Down	-1.59529	7.08463e-18	4.13859e-17	hypothetical protein
CNAG_02701	30137	36136	0.33186	Down	-1.59135	0.000182716	0.000373773	hypothetical protein
CNAG_06574	1903.33	2876	0.332184	Down	-1.58994	6.05533e-94	4.93066e-92	antiphagocytic protein 1
CNAG_01034	265	292	0.332573	Down	-1.58826	3.04369e-15	1.51549e-14	hypothetical protein
CNAG_05872	5692	6922	0.333049	Down	-1.58619	8.7447e-85	5.61427e-83	endopeptidase
CNAG_05543	211	158	0.333062	Down	-1.58614	7.27015e-12	2.91373e-11	hypothetical protein
CNAG_05746	143.667	172	0.333365	Down	-1.58482	5.91955e-12	2.38965e-11	Swi5-dependent recombination DNA repair protein 1
CNAG_06698	991.667	1422.33	0.333547	Down	-1.58404	7.59398e-68	2.8486e-66	phosphatase
CNAG_01841	262.667	239	0.333663	Down	-1.58354	1.3423e-16	7.22203e-16	hypothetical protein
CNAG_01994	59.3333	57.3333	0.333816	Down	-1.58287	1.52595e-05	3.54392e-05	hypothetical protein
CNAG_05736	155.333	169	0.334333	Down	-1.58064	2.44293e-10	8.64411e-10	hypothetical protein
CNAG_04309	308.333	245	0.334713	Down	-1.579	8.56714e-11	3.12583e-10	hypothetical protein
CNAG_03709	1750	2018.33	0.336459	Down	-1.5715	2.66784e-52	6.27223e-51	hypothetical protein
CNAG_06346	151	216	0.336474	Down	-1.57143	1.8871e-15	9.50955e-15	hypothetical protein
CNAG_03230	34.6667	44.6667	0.336713	Down	-1.57041	0.000402652	0.000786804	hypothetical protein
CNAG_07476	780.667	761.333	0.336958	Down	-1.56936	3.70677e-45	6.91343e-44	hypothetical protein
CNAG_04873	593.333	756.667	0.337388	Down	-1.56752	5.32378e-46	1.02441e-44	hypothetical protein
CNAG_06034	3405.33	3895.67	0.337572	Down	-1.56673	2.2936e-93	1.82314e-91	allantoin permease
CNAG_06705	99.6667	171	0.337828	Down	-1.56564	1.81363e-10	6.48611e-10	hypothetical protein
CNAG_00691	1472.33	1826.67	0.338427	Down	-1.56308	1.51127e-59	4.34945e-58	hypothetical protein
CNAG_06833	41	33.6667	0.339052	Down	-1.56042	0.000998338	0.00185318	hypothetical protein
CNAG_05264	2292	2571	0.339153	Down	-1.55999	1.76527e-61	5.3576e-60	alpha-amylase AmyA
CNAG_00487	127	182.333	0.339993	Down	-1.55642	3.79132e-10	1.32123e-09	hypothetical protein
CNAG_02226	1227	1819	0.340694	Down	-1.55345	2.71299e-65	9.38582e-64	hypothetical protein
CNAG_06014	87	57.3333	0.340971	Down	-1.55228	3.13973e-05	7.02076e-05	hypothetical protein
CNAG_01971	17	21.3333	0.341206	Down	-1.55129	0.0133406	0.0207974	hypothetical protein
CNAG_04562	67	67.6667	0.344601	Down	-1.537	0.000100525	0.000212003	hypothetical protein
CNAG_04922	289.333	287	0.345309	Down	-1.53404	1.00885e-18	6.14606e-18	hypothetical protein
CNAG_06758	376	507.667	0.345849	Down	-1.53178	8.94074e-26	7.79338e-25	efflux protein
CNAG_05330	67.3333	86.6667	0.346428	Down	-1.52937	6.12941e-07	1.62341e-06	MFS transporter, SP family, general alphaglucoside:H symporter
CNAG_01560	288.667	293	0.346846	Down	-1.52763	2.10265e-16	1.11779e-15	hypothetical protein
CNAG_07940	866.333	1313.33	0.347476	Down	-1.52502	3.55609e-64	1.16965e-62	hypothetical protein, variant
CNAG_06918	14	17.6667	0.347923	Down	-1.52316	0.0178547	0.0272867	hypothetical protein
CNAG_00937	98	120	0.347962	Down	-1.523	1.00762e-08	3.13071e-08	hypothetical protein
CNAG_00833	79.6667	97.6667	0.348458	Down	-1.52094	7.30825e-07	1.92115e-06	hypothetical protein
CNAG_02805	154.333	207.333	0.350376	Down	-1.51302	3.29728e-13	1.4648e-12	carbonic anhydrase
CNAG_00164	495.667	512	0.350676	Down	-1.51179	2.89235e-22	2.14819e-21	hypothetical protein
CNAG_04874	766.333	762	0.350768	Down	-1.51141	1.76225e-36	2.46162e-35	hypothetical protein
CNAG_05079	16	31.3333	0.351784	Down	-1.50724	0.00380529	0.00647023	hypothetical protein
CNAG_02797	2135.67	2318.33	0.351899	Down	-1.50677	3.93353e-51	8.99459e-50	hypothetical protein
CNAG_03292	71.6667	82.3333	0.352451	Down	-1.50451	2.64139e-06	6.5759e-06	hypothetical protein
CNAG_03922	415.667	534.667	0.352669	Down	-1.50361	3.33433e-28	3.26921e-27	hypothetical protein
CNAG_07641	361.667	515.333	0.352979	Down	-1.50234	1.79184e-17	1.01048e-16	monosaccharide transporter
CNAG_06302	346	357.333	0.353346	Down	-1.50085	6.35537e-20	4.16436e-19	hypothetical protein, variant
CNAG_01358	136	126	0.353687	Down	-1.49945	1.03777e-08	3.21988e-08	hypothetical protein
CNAG_07872	25.3333	27.3333	0.35372	Down	-1.49932	0.0035906	0.006141	hypothetical protein
CNAG_06695	531.667	594.333	0.354411	Down	-1.4965	3.22889e-21	2.26463e-20	hypothetical protein
CNAG_06055	677.667	643.333	0.35534	Down	-1.49273	1.83544e-38	2.74166e-37	hypothetical protein
CNAG_03043	292	306.333	0.355499	Down	-1.49208	4.18856e-16	2.19521e-15	hypothetical protein, variant 2
CNAG_05184	33.3333	23.6667	0.355517	Down	-1.49201	0.015726	0.0242668	glycosyl transferase family 8 protein
CNAG_02143	752	721.333	0.356593	Down	-1.48765	1.23506e-34	1.63297e-33	hypothetical protein, variant
CNAG_06031	151	204	0.359046	Down	-1.47776	6.61677e-11	2.4382e-10	beta-glucan synthesis-associated protein, variant
CNAG_06524	235.333	389.667	0.360382	Down	-1.4724	1.64141e-22	1.22866e-21	hypothetical protein, variant
CNAG_03294	544.333	608.667	0.360956	Down	-1.47011	4.41467e-28	4.30318e-27	hypothetical protein
CNAG_01493	3038	4838.67	0.361529	Down	-1.46782	1.64236e-47	3.31301e-46	hypothetical protein, variant
CNAG_02297	482.667	585	0.362078	Down	-1.46563	1.90342e-24	1.58271e-23	hypothetical protein
CNAG_00801	250.667	271.333	0.362424	Down	-1.46425	1.42413e-15	7.24214e-15	hypothetical protein
CNAG_03327	108.333	140.333	0.362728	Down	-1.46304	2.51141e-09	8.18383e-09	hypothetical protein
CNAG_01585	1082.33	1718.33	0.362908	Down	-1.46232	5.85013e-57	1.57505e-55	hypothetical protein
CNAG_03076	460.333	446.333	0.362924	Down	-1.46226	2.22956e-20	1.49766e-19	hypothetical protein
CNAG_04926	636.333	1659	0.363069	Down	-1.46168	8.93765e-26	7.79338e-25	hypothetical protein
CNAG_00925	266.667	343	0.363501	Down	-1.45997	1.57816e-21	1.13062e-20	hypothetical protein, variant
CNAG_00130	17539.7	24039.3	0.364306	Down	-1.45678	1.9815e-12	8.29499e-12	CAMK/CAMK1/CAMK1-RCK protein kinase
CNAG_02156	843	963.333	0.364482	Down	-1.45608	1.7462e-33	2.1834e-32	hypothetical protein
CNAG_01706	139.667	194.667	0.364552	Down	-1.4558	6.33948e-13	2.76117e-12	hypothetical protein
CNAG_04865	59.3333	52.3333	0.364559	Down	-1.45578	0.000234349	0.000473592	mannitol dehydrogenase
CNAG_06823	56	90.3333	0.365621	Down	-1.45158	7.69733e-07	2.01708e-06	hypothetical protein
CNAG_06872	114.333	132.333	0.365929	Down	-1.45037	5.38465e-08	1.56796e-07	5-oxoprolinase
CNAG_03807	492	742	0.36711	Down	-1.44571	1.65705e-35	2.23518e-34	E3 ubiquitin-protein ligase CCNP1IP1, variant
CNAG_06105	618.667	449	0.367655	Down	-1.44358	0.000145489	0.000301125	hypothetical protein
CNAG_05821	33.6667	37.6667	0.368827	Down	-1.43898	0.00125403	0.00229214	hypothetical protein
CNAG_04611	1488	1648	0.368837	Down	-1.43894	1.31683e-49	2.8547e-48	ubiquitin-conjugating enzyme E2 H
CNAG_05324	200	219.667	0.368931	Down	-1.43858	1.88278e-13	8.48265e-13	sugar transporter
CNAG_05443	483.333	623	0.369933	Down	-1.43467	3.7767e-22	2.78949e-21	hypothetical protein
CNAG_07946	17.6667	58	0.370022	Down	-1.43432	9.21242e-05	0.00019515	hypothetical protein
CNAG_00588	396.667	440	0.370238	Down	-1.43347	1.87777e-21	1.33808e-20	hypothetical protein
CNAG_06411	254.333	348.333	0.37036	Down	-1.433	2.27841e-18	1.36684e-17	mutanase
CNAG_05338	422	418.333	0.370433	Down	-1.43272	4.74662e-25	4.01688e-24	hypothetical protein
CNAG_07587	81.6667	78.6667	0.370648	Down	-1.43188	2.75592e-05	6.21035e-05	hypothetical protein
CNAG_05738	281	346.333	0.370685	Down	-1.43173	7.63167e-21	5.24785e-20	hypothetical protein
CNAG_01013	2375	3811	0.370834	Down	-1.43115	1.8362e-07	5.08726e-07	chromatin binding protein
CNAG_06323	521.333	542	0.371215	Down	-1.42967	8.51439e-24	6.83033e-23	L-fucose permease
CNAG_06169	3137.33	4249.33	0.371221	Down	-1.42965	6.31549e-44	1.13662e-42	hypothetical protein
CNAG_00873	90.3333	82.3333	0.372561	Down	-1.42445	8.68613e-06	2.06912e-05	hypothetical protein
CNAG_06658	3134	2761	0.372915	Down	-1.42308	6.9604e-66	2.45897e-64	rhomboid family membrane protein
CNAG_08020	977	1030.33	0.373057	Down	-1.42253	3.96403e-29	4.09085e-28	hypothetical protein
CNAG_04585	617	598.667	0.374187	Down	-1.41817	1.30444e-32	1.57417e-31	hypothetical protein
CNAG_07482	2973.67	3352.67	0.374575	Down	-1.41667	1.73549e-32	2.08415e-31	SCF-associated factor 1
CNAG_01065	282.667	824.333	0.375467	Down	-1.41324	3.02218e-43	5.31028e-42	hypothetical protein
CNAG_04991	2080	2426.67	0.375579	Down	-1.41281	4.04414e-35	5.41137e-34	hypothetical protein
CNAG_02744	1352.67	965.667	0.376499	Down	-1.40928	6.98851e-28	6.77246e-27	hypothetical protein
CNAG_05018	300.333	394.667	0.376791	Down	-1.40817	6.17334e-23	4.68935e-22	hypothetical protein
CNAG_01751	2837.67	4250	0.37807	Down	-1.40327	8.17586e-108	9.74826e-106	hypothetical protein, variant
CNAG_04606	1125.67	767.667	0.378812	Down	-1.40045	9.01437e-30	9.61485e-29	hypothetical protein
CNAG_07731	21	24.6667	0.379639	Down	-1.3973	0.00842081	0.0135614	hypothetical protein
CNAG_05334	47.6667	38	0.380002	Down	-1.39592	0.0067969	0.0111015	hypothetical protein
CNAG_07670	106	108	0.380258	Down	-1.39495	9.85807e-08	2.80334e-07	hypothetical protein
CNAG_05472	115.667	104.667	0.381226	Down	-1.39128	4.55164e-07	1.21809e-06	meiotic recombination protein SPO11, variant 1
CNAG_07981	43.6667	48	0.381313	Down	-1.39095	0.000515997	0.000994604	hypothetical protein
CNAG_06189	35.3333	41	0.382391	Down	-1.38688	0.0010081	0.00186819	hypothetical protein
CNAG_04658	1243.67	1742.33	0.38254	Down	-1.38632	6.31707e-25	5.31223e-24	hypothetical protein
CNAG_02526	193	272.333	0.382627	Down	-1.38599	7.06476e-14	3.24648e-13	hypothetical protein
CNAG_05313	977	1106.33	0.383014	Down	-1.38453	2.03532e-22	1.51334e-21	hypothetical protein, variant 3
CNAG_02527	4583	6249.33	0.38329	Down	-1.38349	1.9573e-73	8.83034e-72	multidrug transporter
CNAG_02321	66.3333	24.6667	0.383583	Down	-1.38239	0.0147285	0.0228383	hypothetical protein
CNAG_04623	82.3333	59.6667	0.384113	Down	-1.3804	7.74768e-05	0.00016554	hypothetical protein
CNAG_04143	39.6667	39	0.384249	Down	-1.37989	0.000962779	0.00179016	hypothetical protein, variant
CNAG_06375	145.667	135.667	0.385007	Down	-1.37704	1.37019e-08	4.1986e-08	hypothetical protein
CNAG_04681	178.667	182	0.386271	Down	-1.37232	2.85366e-11	1.09254e-10	hypothetical protein
CNAG_00302	734.333	663	0.386606	Down	-1.37107	5.08442e-29	5.19888e-28	hypothetical protein
CNAG_01481	404.333	448	0.386789	Down	-1.37038	4.73862e-19	2.94597e-18	hypothetical protein
CNAG_02604	94	96	0.387367	Down	-1.36823	1.98275e-06	4.98652e-06	hypothetical protein
CNAG_03958	2406.33	3225.67	0.387569	Down	-1.36747	3.59091e-76	1.77604e-74	hypothetical protein
CNAG_05676	243.333	272	0.387633	Down	-1.36723	3.59029e-16	1.88759e-15	tyrosine aminotransferase, variant
CNAG_07980	313	343	0.388363	Down	-1.36452	3.18335e-14	1.5032e-13	hypothetical protein
CNAG_07026	97	146.333	0.38845	Down	-1.3642	9.45205e-10	3.18423e-09	hypothetical protein
CNAG_03825	61	69.3333	0.388508	Down	-1.36398	2.30261e-05	5.23656e-05	hypothetical protein, variant
CNAG_07612	239.667	253	0.388523	Down	-1.36393	2.11768e-13	9.51562e-13	hypothetical protein
CNAG_03597	157.333	184.333	0.389667	Down	-1.35969	1.21738e-10	4.40088e-10	hypothetical protein, variant
CNAG_01081	507.667	596	0.389875	Down	-1.35892	1.14643e-23	9.09108e-23	hypothetical protein
CNAG_05046	34.6667	22	0.389962	Down	-1.3586	0.0149387	0.0231375	hypothetical protein
CNAG_05778	1595.67	1691	0.390396	Down	-1.35699	9.26572e-68	3.45627e-66	WSC domain-containing protein
CNAG_00961	4588.67	6713.67	0.392734	Down	-1.34838	1.41275e-78	7.42753e-77	hypothetical protein
CNAG_02986	8583.67	19318.7	0.393316	Down	-1.34624	1.05388e-07	2.98674e-07	ADP-ribose pyrophosphatase
CNAG_02877	6137.67	8395.33	0.393549	Down	-1.34539	2.66597e-44	4.85032e-43	hypothetical protein
CNAG_04210	5633.33	5565.67	0.393665	Down	-1.34496	7.78548e-09	2.4509e-08	MFS transporter, SP family, general alphaglucoside:H symporter
CNAG_05521	6618	8700.67	0.394219	Down	-1.34293	2.28345e-127	4.76457e-125	aldose reductase
CNAG_05870	131	96.6667	0.394456	Down	-1.34206	1.04333e-06	2.70748e-06	hypothetical protein
CNAG_00501	381	324.667	0.394488	Down	-1.34195	7.41189e-17	4.04501e-16	hypothetical protein
CNAG_06657	898	891	0.394582	Down	-1.3416	7.45098e-36	1.01947e-34	hypothetical protein
CNAG_07962	174	194.667	0.394637	Down	-1.3414	4.84723e-11	1.81012e-10	hypothetical protein
CNAG_04614	604	689.333	0.395035	Down	-1.33995	1.51635e-28	1.5134e-27	hypothetical protein
CNAG_03909	741.333	804.667	0.395384	Down	-1.33867	4.42994e-05	9.72664e-05	hypothetical protein
CNAG_06401	2891.33	3177	0.395889	Down	-1.33683	1.48401e-73	6.83359e-72	hypothetical protein
CNAG_07002	97	85	0.395937	Down	-1.33666	2.8115e-06	6.97858e-06	hypothetical protein, variant
CNAG_02398	3519	3223.33	0.396063	Down	-1.3362	4.29541e-06	1.05095e-05	hypothetical protein
CNAG_07737	27.3333	35	0.39608	Down	-1.33614	0.00373021	0.00635697	hypothetical protein
CNAG_04060	182	168	0.396515	Down	-1.33455	1.08203e-07	3.06522e-07	hypothetical protein
CNAG_04556	284.667	219.333	0.397016	Down	-1.33273	9.79087e-09	3.04772e-08	translocation protein SEC62
CNAG_05987	8	36.6667	0.397386	Down	-1.33139	0.00288629	0.00500826	hypothetical protein
CNAG_01929	485	438.667	0.397524	Down	-1.33088	1.31755e-17	7.52548e-17	hypothetical protein
CNAG_02665	162.667	290.667	0.397528	Down	-1.33087	1.42152e-15	7.23435e-15	hypothetical protein
CNAG_02160	166	235.667	0.397824	Down	-1.3298	3.12564e-11	1.19052e-10	hypothetical protein, variant
CNAG_04945	361.667	418.333	0.398275	Down	-1.32816	7.42191e-21	5.11415e-20	hypothetical protein
CNAG_06238	978.333	1391.67	0.398393	Down	-1.32774	4.24052e-39	6.55416e-38	glutathione S-transferase
CNAG_01074	291	435	0.398678	Down	-1.32671	3.60466e-12	1.47658e-11	neutral amino acid transporter
CNAG_02864	4018.67	6455.67	0.399396	Down	-1.32411	2.33216e-72	1.01777e-70	hypothetical protein
CNAG_03163	1672.33	1456.33	0.399505	Down	-1.32371	7.822e-49	1.66861e-47	hypothetical protein, variant 2
CNAG_02170	126	88.3333	0.399536	Down	-1.3236	0.000218368	0.000443174	hypothetical protein
CNAG_05728	41.3333	39	0.399645	Down	-1.32321	0.00347169	0.00594524	hypothetical protein
CNAG_00586	617.333	781.333	0.399893	Down	-1.32231	1.69429e-29	1.78435e-28	hypothetical protein
CNAG_00284	750.667	807.333	0.400019	Down	-1.32186	2.93826e-37	4.20102e-36	efflux protein EncT
CNAG_05383	1481	2378.67	0.400061	Down	-1.32171	1.27283e-65	4.473e-64	hypothetical protein, variant 1
CNAG_05637	2131.33	2530.67	0.400351	Down	-1.32066	2.21744e-62	6.82298e-61	hypothetical protein
CNAG_04626	344	408.333	0.401473	Down	-1.31662	6.26152e-15	3.06512e-14	hypothetical protein
CNAG_05773	2560.33	1820.67	0.401645	Down	-1.31601	1.97256e-08	5.96233e-08	F-box and WD-40 domain-containing protein MET30
CNAG_05259	106.667	123.667	0.401935	Down	-1.31497	6.69914e-08	1.93553e-07	hypothetical protein, variant
CNAG_07578	152	148	0.402106	Down	-1.31435	1.48591e-08	4.52825e-08	hypothetical protein
CNAG_02168	2176.67	2306.67	0.402733	Down	-1.3121	4.40708e-08	1.29573e-07	glucoamylase
CNAG_06935	2454.33	2927.67	0.402937	Down	-1.31137	9.31553e-57	2.48799e-55	isochorismatase hydrolase
CNAG_05299	560.667	638.667	0.403165	Down	-1.31056	8.8321e-27	8.13406e-26	oxidoreductase
CNAG_06157	6064.67	3345	0.403217	Down	-1.31037	2.43087e-32	2.89322e-31	hypothetical protein
CNAG_07405	406.333	419	0.403509	Down	-1.30933	1.85518e-19	1.18423e-18	hypothetical protein
CNAG_03713	381	481.667	0.403615	Down	-1.30895	5.58944e-10	1.91979e-09	efflux protein EncT
CNAG_07969	172.333	152	0.403663	Down	-1.30878	1.54429e-07	4.31205e-07	hypothetical protein
CNAG_01913	568.667	675.333	0.404369	Down	-1.30625	7.39657e-21	5.10196e-20	hypothetical protein
CNAG_01821	2876.67	4008.33	0.406494	Down	-1.29869	1.17571e-95	9.81275e-94	hypothetical protein
CNAG_07401	394.667	476.667	0.407497	Down	-1.29514	6.3707e-22	4.63873e-21	hypothetical protein
CNAG_07802	731.667	761	0.407983	Down	-1.29342	0.00176036	0.00315626	class III aminotransferase
CNAG_02523	2069.33	2078	0.408286	Down	-1.29235	3.54342e-56	9.31474e-55	hypothetical protein
CNAG_05501	124.667	141.333	0.408348	Down	-1.29213	4.88552e-08	1.42885e-07	hypothetical protein
CNAG_03838	165	187.333	0.408777	Down	-1.29061	1.50373e-09	4.96804e-09	hypothetical protein
CNAG_05861	469	381.667	0.409592	Down	-1.28774	1.13272e-17	6.50877e-17	hypothetical protein, variant
CNAG_05924	85.6667	97.6667	0.409685	Down	-1.28741	2.36595e-05	5.36505e-05	hypothetical protein
CNAG_04737	17849.3	23577	0.409803	Down	-1.287	1.25535e-77	6.49767e-76	hypothetical protein
CNAG_01758	299	443	0.409872	Down	-1.28676	1.85492e-21	1.32321e-20	polygalacturonase
CNAG_01992	349.333	233.333	0.410231	Down	-1.28549	2.10464e-09	6.90209e-09	hypothetical protein
CNAG_06011	325.667	291.667	0.410373	Down	-1.28499	1.89345e-15	9.53439e-15	hypothetical protein
CNAG_07993	69.3333	51.3333	0.410562	Down	-1.28433	0.00148823	0.00270025	hypothetical protein
CNAG_04413	59.3333	56.6667	0.411671	Down	-1.28044	0.000263982	0.000529788	hypothetical protein
CNAG_01993	561.333	466.333	0.41194	Down	-1.27949	3.30026e-14	1.5551e-13	hypothetical protein
CNAG_06873	180.333	236.333	0.412071	Down	-1.27904	2.2303e-10	7.92111e-10	5-oxoprolinase
CNAG_07708	262.333	257	0.41246	Down	-1.27767	4.11936e-11	1.54522e-10	hypothetical protein
CNAG_01570	33.6667	26.6667	0.413097	Down	-1.27545	0.0128953	0.0201738	hypothetical protein
CNAG_04960	142.333	145.667	0.41449	Down	-1.27059	1.52155e-06	3.88167e-06	hypothetical protein
CNAG_03007	5121	8080.67	0.41462	Down	-1.27014	4.46041e-49	9.60714e-48	hypothetical protein
CNAG_04552	25.3333	40.6667	0.41471	Down	-1.26983	0.00867078	0.0139371	hypothetical protein, variant
CNAG_06867	1117	1231.67	0.415998	Down	-1.26535	1.44672e-28	1.45041e-27	hypothetical protein
CNAG_07458	495.667	483	0.416332	Down	-1.26419	3.17421e-20	2.11308e-19	hypothetical protein
CNAG_07611	13	18.3333	0.416342	Down	-1.26416	0.0341089	0.0496394	hypothetical protein
CNAG_06424	930.667	1350.67	0.416845	Down	-1.26242	4.45844e-44	8.06748e-43	claudin family protein
CNAG_07391	251	376.333	0.417086	Down	-1.26158	3.68895e-18	2.19529e-17	hypothetical protein
CNAG_06622	347.667	414	0.417276	Down	-1.26093	2.44715e-16	1.2968e-15	hypothetical protein
CNAG_03385	4129	4953.33	0.417374	Down	-1.26059	1.23009e-71	5.23141e-70	g1/s-specific cyclin pcl1
CNAG_05412	135.333	112.667	0.41774	Down	-1.25932	2.5802e-05	5.82815e-05	hypothetical protein
CNAG_02473	2121.33	2024.67	0.41781	Down	-1.25908	7.48186e-54	1.85712e-52	endoplasmic reticulum protein
CNAG_07348	2335.67	2458.33	0.418555	Down	-1.25651	4.31371e-22	3.16861e-21	phosphopantothenoylcysteine decarboxylase
CNAG_02230	16396	26033.7	0.419035	Down	-1.25486	9.66954e-46	1.82383e-44	phosphoketolase
CNAG_06354	1373	1338.33	0.419417	Down	-1.25354	4.52126e-23	3.45011e-22	hypothetical protein, variant
CNAG_03881	2988.67	4302.67	0.422395	Down	-1.24333	9.22327e-49	1.96127e-47	hypothetical protein
CNAG_02531	595.667	717	0.422824	Down	-1.24187	3.90608e-29	4.03729e-28	CMGC/MAPK protein kinase
CNAG_05397	255.333	193.333	0.423327	Down	-1.24016	4.92056e-11	1.83648e-10	hypothetical protein, variant
CNAG_04059	200.333	189.333	0.423423	Down	-1.23983	7.70241e-10	2.61193e-09	hypothetical protein
CNAG_03991	2715	3730.67	0.423651	Down	-1.23905	1.3993e-73	6.48828e-72	integral membrane protein
CNAG_04974	1065.67	862.333	0.42449	Down	-1.2362	3.62856e-21	2.53961e-20	hypothetical protein
CNAG_04894	181.667	165	0.424645	Down	-1.23567	1.1158e-08	3.45556e-08	hypothetical protein
CNAG_05388	1825	2504.67	0.426118	Down	-1.23068	8.59128e-52	2.01277e-50	formamidopyrimidine-DNA glycosylase
CNAG_03876	3098	3650	0.426158	Down	-1.23054	1.7779e-55	4.54828e-54	Ras family protein
CNAG_03145	134	107	0.426354	Down	-1.22988	1.52316e-05	3.53868e-05	hypothetical protein
CNAG_04857	10896.3	11008.3	0.427244	Down	-1.22687	2.52936e-108	3.1275e-106	hypothetical protein
CNAG_08011	290	437	0.42769	Down	-1.22536	4.94715e-13	2.16889e-12	hypothetical protein
CNAG_01506	252	219	0.428251	Down	-1.22347	2.10856e-08	6.36189e-08	hypothetical protein
CNAG_07456	123.667	203	0.428344	Down	-1.22316	7.22304e-11	2.6499e-10	hypothetical protein
CNAG_01004	1754.33	2355.67	0.429009	Down	-1.22092	5.93679e-53	1.4259e-51	hypothetical protein, variant 1
CNAG_07347	57601	65638.7	0.429031	Down	-1.22085	1.68801e-09	5.55488e-09	heat shock protein
CNAG_07997	77.3333	67.6667	0.429239	Down	-1.22015	0.000417934	0.000814281	hypothetical protein
CNAG_01939	23.3333	17	0.429326	Down	-1.21985	0.0469584	0.0666259	hypothetical protein
CNAG_05005	1297.33	1220.33	0.429815	Down	-1.21821	2.72347e-21	1.92633e-20	ULK/ULK protein kinase
CNAG_03857	19462.7	18794.3	0.430429	Down	-1.21615	1.65421e-82	9.52168e-81	hypothetical protein
CNAG_01611	1310.33	1152.33	0.430601	Down	-1.21558	2.54613e-24	2.10142e-23	hypothetical protein
CNAG_04322	7275.67	13232	0.431378	Down	-1.21297	9.24183e-61	2.7184e-59	hypothetical protein
CNAG_05515	4227	3564	0.431388	Down	-1.21294	2.67692e-46	5.22625e-45	hypothetical protein
CNAG_03696	299.667	329.667	0.431609	Down	-1.2122	4.20421e-15	2.07629e-14	hypothetical protein
CNAG_01534	303	361.667	0.432339	Down	-1.20977	1.9256e-16	1.02694e-15	hypothetical protein
CNAG_00915	255	256	0.432616	Down	-1.20884	3.82414e-10	1.33127e-09	hypothetical protein, variant
CNAG_05988	8	20.6667	0.433164	Down	-1.20702	0.0330882	0.0483012	hypothetical protein
CNAG_06525	320.333	350.667	0.433685	Down	-1.20528	2.21439e-14	1.0516e-13	nuclear protein
CNAG_06217	369	381.333	0.433689	Down	-1.20527	6.20382e-16	3.21606e-15	hypothetical protein
CNAG_06956	1644.33	2130.67	0.433772	Down	-1.20499	5.12796e-40	8.09441e-39	hypothetical protein
CNAG_03733	266.667	251.333	0.434307	Down	-1.20321	1.61286e-11	6.30138e-11	hypothetical protein
CNAG_02254	83	130.333	0.434605	Down	-1.20222	7.39864e-07	1.9429e-06	quinate permease
CNAG_04476	125.667	129.333	0.434774	Down	-1.20166	1.538e-06	3.91805e-06	hypothetical protein
CNAG_07882	22	58.3333	0.435011	Down	-1.20088	0.000449911	0.000872511	hypothetical protein
CNAG_05032	1597.33	1192	0.435086	Down	-1.20063	1.23233e-25	1.06861e-24	hypothetical protein
CNAG_06668	6320.33	8924.67	0.435208	Down	-1.20022	1.52365e-48	3.21943e-47	mitochondrial protein
CNAG_05067	60	65	0.435396	Down	-1.1996	0.000299376	0.000595808	hypothetical protein
CNAG_04850	232.333	446	0.435496	Down	-1.19927	8.81051e-15	4.27527e-14	hypothetical protein, variant
CNAG_05016	116	192.333	0.435856	Down	-1.19808	2.53761e-10	8.95814e-10	hypothetical protein
CNAG_07690	56.6667	72.3333	0.437133	Down	-1.19386	0.000227175	0.00046007	hypothetical protein
CNAG_00598	182.667	205	0.437272	Down	-1.1934	4.85633e-10	1.68096e-09	nicotinamide mononucleotide permease
CNAG_02389	1259.67	1249.33	0.437754	Down	-1.19181	1.88518e-36	2.62784e-35	AGC protein kinase
CNAG_02883	1471.33	1920.33	0.438163	Down	-1.19046	2.66182e-48	5.58899e-47	rho family protein
CNAG_01989	242.333	265.333	0.438532	Down	-1.18925	4.01998e-13	1.77054e-12	hypothetical protein
CNAG_00332	1179.67	1236.33	0.439331	Down	-1.18662	3.35749e-42	5.74819e-41	hypothetical protein
CNAG_02043	355.333	531	0.439747	Down	-1.18525	4.15042e-17	2.28838e-16	hypothetical protein
CNAG_03347	30429.7	20083	0.439925	Down	-1.18467	1.8122e-40	2.89475e-39	ATP-dependent Clp protease ATP-binding subunitClpB
CNAG_03783	264.333	261.667	0.440595	Down	-1.18248	1.66118e-12	7.01562e-12	hypothetical protein
CNAG_03162	2614.33	2203	0.441538	Down	-1.17939	2.12101e-28	2.10744e-27	vacuolar protein
CNAG_03744	40	44.6667	0.441874	Down	-1.17829	0.00402775	0.00682225	hypothetical protein
CNAG_03504	320.333	339	0.442253	Down	-1.17706	2.57225e-15	1.28651e-14	hypothetical protein
CNAG_04981	13598.7	21727.3	0.44226	Down	-1.17703	1.21311e-50	2.70902e-49	catalase
CNAG_00139	7992.33	12938.3	0.442334	Down	-1.17679	3.83255e-91	2.90795e-89	hypothetical protein
CNAG_05020	383	427	0.442471	Down	-1.17635	3.07927e-11	1.17487e-10	NAD-binding Rossmann fold oxidoreductase
CNAG_01538	257.667	279	0.442864	Down	-1.17507	2.2197e-10	7.89189e-10	hypothetical protein
CNAG_08019	677.333	720.333	0.443183	Down	-1.17403	2.52648e-26	2.28272e-25	hypothetical protein
CNAG_05220	369.667	493.333	0.44332	Down	-1.17358	7.04915e-18	4.12147e-17	phosphatidylinositol 3-kinase
CNAG_07621	46.6667	82.6667	0.443464	Down	-1.17311	0.000226862	0.000459574	hypothetical protein
CNAG_04034	301.333	297	0.44389	Down	-1.17173	2.10453e-13	9.46897e-13	hypothetical protein
CNAG_06546	143	109.667	0.443961	Down	-1.17149	8.25497e-05	0.000175648	hypothetical protein, variant 4
CNAG_07691	40.3333	28.6667	0.443994	Down	-1.17139	0.0204921	0.030984	hypothetical protein
CNAG_01718	688.667	861.333	0.444375	Down	-1.17015	5.39858e-29	5.49486e-28	hypothetical protein
CNAG_05256	3132	2618.67	0.445017	Down	-1.16807	7.39823e-57	1.98385e-55	catalase
CNAG_06349	131.667	85	0.44533	Down	-1.16705	4.45063e-05	9.76564e-05	hypothetical protein
CNAG_07490	24.3333	38.3333	0.445408	Down	-1.1668	0.00479038	0.0080204	hypothetical protein
CNAG_00738	205.667	190	0.445884	Down	-1.16526	5.0181e-09	1.60315e-08	hypothetical protein
CNAG_05238	98.3333	122.667	0.446385	Down	-1.16364	9.36455e-07	2.4377e-06	hypothetical protein
CNAG_02464	1082.67	1472.33	0.446387	Down	-1.16363	6.27507e-42	1.06073e-40	5-oxoprolinase (ATP-hydrolysing)
CNAG_04889	2702.33	2154.67	0.446567	Down	-1.16305	7.32907e-24	5.88883e-23	hypothetical protein
CNAG_07809	124	77	0.446576	Down	-1.16302	0.000112123	0.000235201	hypothetical protein
CNAG_01703	449.333	421.667	0.446699	Down	-1.16263	3.25981e-13	1.44912e-12	hypothetical protein
CNAG_07666	77.6667	130	0.446749	Down	-1.16247	3.39999e-07	9.19098e-07	hypothetical protein
CNAG_06827	56.6667	57	0.44734	Down	-1.16056	0.00201105	0.00357312	hypothetical protein, variant
CNAG_00995	15711.3	21905	0.447475	Down	-1.16012	3.8878e-59	1.10935e-57	hypothetical protein
CNAG_01719	138.667	164.667	0.447563	Down	-1.15984	3.02457e-08	9.01163e-08	hypothetical protein
CNAG_03842	42.6667	52.6667	0.447572	Down	-1.15981	0.00209497	0.00370742	hypothetical protein
CNAG_04521	639.333	746.667	0.448201	Down	-1.15778	1.79426e-23	1.40613e-22	oxidoreductase
CNAG_05333	163	471.333	0.448938	Down	-1.15541	2.06876e-20	1.39386e-19	hypothetical protein
CNAG_02860	11481	16409.7	0.448965	Down	-1.15532	2.66868e-88	1.85612e-86	endo-1,3(4)-beta-glucanase
CNAG_03883	248.667	335.333	0.449668	Down	-1.15307	6.7121e-15	3.28087e-14	hypothetical protein, variant
CNAG_04933	335.333	257.333	0.449847	Down	-1.15249	1.27187e-10	4.59289e-10	hypothetical protein, variant 1
CNAG_05699	1453.67	1941	0.450171	Down	-1.15145	3.96248e-46	7.69112e-45	hypothetical protein
CNAG_00664	147	155.667	0.450565	Down	-1.15019	6.55689e-07	1.72908e-06	hypothetical protein
CNAG_03227	2187.33	2903.33	0.450892	Down	-1.14914	4.53904e-43	7.93382e-42	hypothetical protein
CNAG_07732	770.667	832.667	0.45093	Down	-1.14902	6.98918e-27	6.47251e-26	amidohydrolase 2
CNAG_07544	121	134.667	0.451093	Down	-1.1485	4.47944e-07	1.19925e-06	sterol esterase
CNAG_07443	62.6667	63.3333	0.451346	Down	-1.14769	0.000431924	0.000840509	hypothetical protein
CNAG_00015	292.333	240.333	0.451926	Down	-1.14584	7.62766e-08	2.18972e-07	hypothetical protein
CNAG_02674	4694.33	4017	0.452178	Down	-1.14504	3.55884e-44	6.45717e-43	hypothetical protein
CNAG_04834	288.667	228	0.452371	Down	-1.14442	2.15329e-07	5.93376e-07	MFS transporter
CNAG_05937	2918.67	3054	0.453228	Down	-1.14169	1.85282e-25	1.59219e-24	hypothetical protein
CNAG_05119	436.667	544.333	0.453973	Down	-1.13932	2.11721e-20	1.42506e-19	GabA permease
CNAG_07631	3866	4796.67	0.453985	Down	-1.13928	1.92296e-44	3.50809e-43	hypothetical protein
CNAG_05993	2783	3401	0.454297	Down	-1.13829	1.88178e-61	5.68537e-60	transmembrane transporter Liz1p, variant
CNAG_05550	3039.67	3222.67	0.455182	Down	-1.13549	1.24503e-56	3.29883e-55	hypothetical protein
CNAG_01584	1326.67	1830.67	0.455717	Down	-1.13379	5.24136e-30	5.67205e-29	hydrolase
CNAG_04927	184	419.667	0.455857	Down	-1.13335	5.94575e-10	2.03797e-09	hypothetical protein
CNAG_06027	297.667	363.333	0.455925	Down	-1.13313	4.19158e-15	2.07159e-14	aryl-alcohol dehydrogenase
CNAG_05659	27	25.6667	0.45598	Down	-1.13296	0.0256281	0.0382047	hypothetical protein
CNAG_00336	2367.33	1613.33	0.456254	Down	-1.13209	1.85474e-41	3.05781e-40	hypothetical protein
CNAG_07772	430	432	0.456431	Down	-1.13153	6.84671e-16	3.53835e-15	hypothetical protein
CNAG_05410	1235.33	1226.67	0.456678	Down	-1.13075	8.79104e-26	7.68295e-25	hypothetical protein
CNAG_04837	88	105.667	0.456987	Down	-1.12977	1.13492e-05	2.67109e-05	hypothetical protein
CNAG_00366	58	79	0.457088	Down	-1.12946	0.000265029	0.000531251	hypothetical protein
CNAG_06052	724.333	640	0.457132	Down	-1.12932	1.62319e-12	6.86385e-12	galactose-1-phosphate uridylyltransferase
CNAG_07555	1032.67	1321.67	0.457342	Down	-1.12866	2.9984e-38	4.43909e-37	hypothetical protein
CNAG_03161	1163.33	1214.33	0.457367	Down	-1.12858	1.46555e-23	1.15284e-22	hypothetical protein
CNAG_00077	6580.67	7565.67	0.457583	Down	-1.12789	8.85608e-54	2.19008e-52	solute carrier family 26 (sodium-independentsulfate anion transporter), member 11
CNAG_04617	370	415.333	0.457617	Down	-1.12779	3.84309e-17	2.1242e-16	OPT family small oligopeptide transporter
CNAG_01760	509	634	0.457804	Down	-1.1272	1.83352e-22	1.36787e-21	hypothetical protein
CNAG_07707	152.333	209.667	0.457873	Down	-1.12698	7.44334e-10	2.52922e-09	glycoside hydrolase family 3 domain-containingprotein
CNAG_07976	78.6667	90.3333	0.457952	Down	-1.12673	3.54887e-05	7.87498e-05	hypothetical protein
CNAG_04029	373	601	0.458453	Down	-1.12515	1.45339e-19	9.33106e-19	cytochrome P450
CNAG_07955	592.333	808.667	0.460113	Down	-1.11994	5.50936e-29	5.59057e-28	hypothetical protein
CNAG_06577	4677.67	4695	0.460902	Down	-1.11747	9.22822e-45	1.68813e-43	hypothetical protein
CNAG_07633	200.333	191.333	0.460985	Down	-1.11721	1.08825e-07	3.08023e-07	hypothetical protein
CNAG_06759	1896.67	2831.67	0.461445	Down	-1.11577	2.50907e-43	4.43203e-42	dehydrogenase
CNAG_04244	2235	2774.67	0.46151	Down	-1.11557	1.50829e-59	4.34945e-58	hypothetical protein
CNAG_04536	128.667	158.333	0.461513	Down	-1.11556	1.60404e-07	4.47002e-07	nicotinamide mononucleotide permease
CNAG_06727	933	942.333	0.461743	Down	-1.11484	9.34853e-31	1.04207e-29	hypothetical protein, variant 2
CNAG_05453	339	308	0.463094	Down	-1.11062	4.82144e-13	2.11655e-12	hypothetical protein, variant
CNAG_00070	2013.33	1958.67	0.463097	Down	-1.11061	5.55903e-47	1.09816e-45	hypothetical protein
CNAG_07723	41.3333	33.6667	0.463923	Down	-1.10804	0.018289	0.0278931	hypothetical protein
CNAG_04916	47	59	0.464216	Down	-1.10713	0.00349572	0.00598486	hypothetical protein
CNAG_03313	45.6667	43.6667	0.464243	Down	-1.10705	0.0072645	0.011819	hypothetical protein, variant
CNAG_03056	625.333	892.667	0.464352	Down	-1.10671	3.45511e-27	3.22654e-26	hypothetical protein
CNAG_05064	85.3333	95.6667	0.464388	Down	-1.1066	2.76522e-05	6.2271e-05	hypothetical protein
CNAG_07785	53.3333	51.3333	0.464442	Down	-1.10643	0.00161348	0.00291325	hypothetical protein
CNAG_00301	4043.33	5897.67	0.46483	Down	-1.10523	2.79315e-48	5.84635e-47	hypothetical protein
CNAG_02524	648	727.333	0.464916	Down	-1.10496	1.30719e-20	8.90623e-20	hypothetical protein
CNAG_02592	309.333	389.333	0.464948	Down	-1.10486	7.85648e-12	3.1393e-11	thioredoxin reductase GliT
CNAG_01601	495	400.667	0.465106	Down	-1.10437	1.43861e-10	5.17821e-10	lipase
CNAG_01855	1828.67	2393.67	0.465192	Down	-1.1041	6.51683e-42	1.09604e-40	hypothetical protein
CNAG_00759	60.6667	44	0.465809	Down	-1.10219	0.00834962	0.0134598	hypothetical protein
CNAG_02176	4476	4776	0.465932	Down	-1.10181	1.68629e-40	2.70009e-39	hypothetical protein
CNAG_00443	331	386	0.466156	Down	-1.10112	7.69702e-14	3.53217e-13	hypothetical protein
CNAG_00097	393	382.667	0.467131	Down	-1.0981	1.3839e-14	6.6573e-14	MFS transporter, SP family, solute carrier family 2(myo-inositol transporter), member 13
CNAG_04987	645	597.667	0.468069	Down	-1.09521	1.73672e-15	8.78491e-15	hypothetical protein
CNAG_04116	35.6667	38	0.468295	Down	-1.09451	0.00927841	0.0148423	hypothetical protein
CNAG_06509	260	205.333	0.468789	Down	-1.09299	6.80831e-09	2.1565e-08	hypothetical protein
CNAG_01562	12769.3	19589.7	0.469829	Down	-1.08979	1.3213e-75	6.39299e-74	hypothetical protein, variant
CNAG_06493	260.667	344.667	0.470196	Down	-1.08867	4.51613e-13	1.98513e-12	hypothetical protein
CNAG_05180	909.333	719.667	0.47047	Down	-1.08783	2.36347e-11	9.09563e-11	hypothetical protein
CNAG_06205	7717.33	9372.33	0.471229	Down	-1.0855	1.67211e-60	4.89679e-59	hypothetical protein
CNAG_03844	1216	1426.33	0.471883	Down	-1.0835	3.0845e-19	1.94478e-18	nonselective cation channel protein
CNAG_01014	5305.67	5904	0.472313	Down	-1.08219	2.34647e-32	2.80275e-31	hypothetical protein
CNAG_04523	267	285.667	0.47249	Down	-1.08164	8.96513e-06	2.13329e-05	glyceraldehyde-3-phosphate dehydrogenase, type I
CNAG_03176	5559	5487	0.472991	Down	-1.08012	3.30737e-75	1.57738e-73	endoplasmic oxidoreductin 1
CNAG_04744	4465.67	6943.67	0.473327	Down	-1.07909	5.23593e-58	1.44464e-56	mannose-6-phosphate isomerase, class I
CNAG_07574	90.6667	137.667	0.473617	Down	-1.07821	5.27769e-06	1.2791e-05	hypothetical protein
CNAG_02691	16145.7	17116.3	0.474115	Down	-1.07669	0.00978951	0.0156188	hypothetical protein
CNAG_04890	34.6667	30.3333	0.474134	Down	-1.07663	0.0299457	0.0440413	hypothetical protein
CNAG_03566	10435	19216.7	0.474553	Down	-1.07536	1.16286e-56	3.0934e-55	hypothetical protein
CNAG_01207	772.333	766.333	0.474556	Down	-1.07535	2.46014e-19	1.56442e-18	hypothetical protein
CNAG_01635	916	1264.33	0.474869	Down	-1.0744	4.82216e-35	6.43951e-34	hypothetical protein
CNAG_02752	3631.33	3817	0.476013	Down	-1.07093	2.29544e-71	9.57915e-70	short-chain dehydrogenase
CNAG_00540	50.3333	69	0.476166	Down	-1.07046	0.0010419	0.00192336	pantothenate transporter
CNAG_04816	985.667	1349.67	0.476399	Down	-1.06976	6.58951e-21	4.56886e-20	hypothetical protein
CNAG_04963	10604.3	13940.3	0.47653	Down	-1.06936	2.0106e-70	8.13621e-69	hypothetical protein
CNAG_01621	25982.7	35139	0.477555	Down	-1.06626	2.06275e-69	8.05436e-68	hypothetical protein
CNAG_03059	2331	2800	0.477735	Down	-1.06572	1.18758e-17	6.81809e-17	hypothetical protein
CNAG_04410	678.333	705	0.478192	Down	-1.06434	1.90354e-22	1.41694e-21	endoplasmic reticulum protein
CNAG_03238	284.667	330.667	0.478494	Down	-1.06343	3.32793e-12	1.36995e-11	dioxygenase subfamily protein
CNAG_06336	2239.67	2876.67	0.478904	Down	-1.06219	3.49872e-40	5.54892e-39	glucan 1,3-beta-glucosidase
CNAG_06787	221.333	221.667	0.479167	Down	-1.0614	1.6528e-09	5.44706e-09	metacaspase
CNAG_01002	597	690.333	0.479236	Down	-1.06119	2.41755e-20	1.61905e-19	hypothetical protein
CNAG_06966	83.3333	115.667	0.479277	Down	-1.06107	4.03271e-05	8.89542e-05	alkaline phosphatase D
CNAG_05864	6948.67	5725	0.479497	Down	-1.06041	1.59995e-38	2.39526e-37	hypothetical protein
CNAG_02392	187.667	184	0.479767	Down	-1.0596	6.27532e-06	1.51374e-05	hypothetical protein
CNAG_04018	3267	4076	0.479912	Down	-1.05916	8.54338e-40	1.34538e-38	hypothetical protein
CNAG_06561	49	66	0.480117	Down	-1.05854	0.00160501	0.00289954	allantoate transporter
CNAG_04561	2106	1867.33	0.480322	Down	-1.05793	4.13464e-31	4.65548e-30	monooxygenase
CNAG_05815	227.333	264.667	0.481396	Down	-1.05471	2.05532e-08	6.20968e-08	glucosidase
CNAG_04898	261.333	236.667	0.481472	Down	-1.05448	5.78111e-10	1.9846e-09	MFS transporter
CNAG_01419	2914.67	3101.67	0.481719	Down	-1.05374	1.42837e-53	3.49349e-52	hypothetical protein
CNAG_06807	480.333	359.667	0.481735	Down	-1.05369	3.71834e-11	1.40347e-10	hypothetical protein
CNAG_02023	460.333	523.667	0.481783	Down	-1.05355	9.39812e-16	4.82331e-15	hypothetical protein
CNAG_06913	376.333	270.333	0.482305	Down	-1.05198	8.301e-06	1.98303e-05	L-serine ammonia-lyase
CNAG_02848	894.667	1098.67	0.482445	Down	-1.05156	6.72939e-25	5.65184e-24	hypothetical protein
CNAG_05022	516	540.333	0.482955	Down	-1.05004	3.82504e-17	2.11773e-16	hypothetical protein
CNAG_00895	5263.67	6592	0.483678	Down	-1.04788	4.5552e-19	2.84253e-18	solute carrier family 39 (zinc transporter), member1/2/3
CNAG_04283	2796	2826.33	0.484394	Down	-1.04575	7.41515e-17	4.04501e-16	integral membrane protein
CNAG_06494	1419.67	1954	0.484452	Down	-1.04557	2.27897e-33	2.8075e-32	cold-induced thioredoxin domain-containing protein
CNAG_08027	1010	1283.67	0.484917	Down	-1.04419	1.04718e-34	1.38731e-33	hypothetical protein
CNAG_05192	320.333	289	0.485062	Down	-1.04376	1.42419e-11	5.597e-11	hypothetical protein
CNAG_01668	21.3333	36.6667	0.485171	Down	-1.04343	0.0138709	0.0215838	hypothetical protein
CNAG_06213	2853	3757.33	0.485182	Down	-1.0434	3.02311e-65	1.04048e-63	hypothetical protein
CNAG_02882	1085.67	849.667	0.485327	Down	-1.04297	1.80966e-15	9.12621e-15	hypothetical protein
CNAG_06907	34.3333	32.3333	0.486202	Down	-1.04037	0.0267628	0.0397542	hypothetical protein
CNAG_04505	2965.33	3804.33	0.486644	Down	-1.03906	2.79219e-53	6.77943e-52	guanine nucleotide-binding protein subunit alpha
CNAG_01954	367.333	447.667	0.486649	Down	-1.03905	1.50281e-13	6.78908e-13	aldo-keto reductase
CNAG_00531	6944.67	7676	0.488069	Down	-1.03484	7.80828e-37	1.10224e-35	potassium/sodium efflux P-type ATPase, fungal-type
CNAG_00125	364.667	416.667	0.488687	Down	-1.03302	2.42771e-15	1.21513e-14	hypothetical protein
CNAG_03295	811.333	855	0.488715	Down	-1.03294	2.71679e-25	2.31969e-24	hypothetical protein
CNAG_05331	31.6667	51.3333	0.489124	Down	-1.03173	0.00375513	0.00639455	hypothetical protein
CNAG_01690	1161.67	1563	0.48921	Down	-1.03147	3.40491e-27	3.18412e-26	MFS transporter, variant 2
CNAG_00834	5546	9183	0.48932	Down	-1.03115	4.51598e-42	7.67257e-41	phosphatidylserine decarboxylase, variant
CNAG_03785	5952.33	7547.67	0.489369	Down	-1.03101	4.94734e-31	5.56117e-30	alpha,alpha-trehalase
CNAG_00555	1117	1281.33	0.489687	Down	-1.03007	5.95316e-33	7.21402e-32	hypothetical protein, variant
CNAG_06693	755.333	728	0.489765	Down	-1.02984	9.14037e-12	3.62628e-11	hypothetical protein
CNAG_01386	384	491.667	0.490901	Down	-1.0265	7.29623e-17	3.98665e-16	phosphatidylinositol glycan, class P
CNAG_01735	5771	10864	0.491117	Down	-1.02586	2.09212e-33	2.59167e-32	hypothetical protein
CNAG_06299	1429	1134.33	0.491692	Down	-1.02417	3.32997e-17	1.85285e-16	hypothetical protein
CNAG_06932	104.667	134	0.491753	Down	-1.024	8.45074e-06	2.01664e-05	sugar transporter
CNAG_00564	1132.67	1431.33	0.491782	Down	-1.02391	1.46586e-23	1.15284e-22	hypothetical protein
CNAG_07950	152	225	0.492053	Down	-1.02311	7.25476e-09	2.29356e-08	hypothetical protein
CNAG_01946	1900.33	2259	0.492379	Down	-1.02216	2.1131e-24	1.75269e-23	allantoate permease
CNAG_00229	509.667	548.667	0.492391	Down	-1.02212	2.65062e-15	1.32471e-14	hypothetical protein
CNAG_03614	67	69.3333	0.49243	Down	-1.02201	0.00205306	0.00364194	hypothetical protein
CNAG_04097	408.333	505.333	0.492878	Down	-1.0207	2.34522e-11	9.0358e-11	glucose 1-dehydrogenase
CNAG_02528	3661.33	3830.67	0.493618	Down	-1.01853	3.81989e-22	2.81517e-21	hypothetical protein
CNAG_00844	141.333	102.667	0.494058	Down	-1.01725	3.98613e-05	8.79847e-05	hypothetical protein
CNAG_02682	2467.67	2950.33	0.494978	Down	-1.01456	1.43418e-48	3.04001e-47	hypothetical protein
CNAG_00765	1084.33	915	0.49542	Down	-1.01328	8.61103e-25	7.2231e-24	hypothetical protein
CNAG_00692	601	695	0.496058	Down	-1.01142	5.93932e-18	3.48479e-17	FAD dependent oxidoreductase
CNAG_06390	214.333	226	0.496447	Down	-1.01029	9.35827e-09	2.9226e-08	hypothetical protein
CNAG_04576	435.667	399.667	0.496805	Down	-1.00925	7.57431e-12	3.03199e-11	hypothetical protein
CNAG_05087	138.667	163.333	0.497275	Down	-1.00789	1.87968e-06	4.73966e-06	hypothetical protein
CNAG_00670	299.667	348.667	0.497428	Down	-1.00744	3.51033e-12	1.43971e-11	hypothetical protein, variant
CNAG_03560	451.667	492.333	0.49818	Down	-1.00526	5.9942e-16	3.11223e-15	hypothetical protein
CNAG_06810	149.667	128	0.498413	Down	-1.00459	1.7848e-05	4.1051e-05	hypothetical protein
CNAG_00864	83.3333	112.333	0.49952	Down	-1.00139	0.000160906	0.000331904	MFS transporter, SP family, solute carrier family 2(myo-inositol transporter), member 13
CNAG_06319	121.333	125	0.499804	Down	-1.00057	1.576e-05	3.64999e-05	hypothetical protein
CNAG_03746	197.667	196.333	0.499838	Down	-1.00047	1.1503e-07	3.2517e-07	hypothetical protein
CNAG_00419	83.6667	112	0.50009	Down	-0.999741	5.10497e-05	0.000111246	DNA polymerase beta subunit
CNAG_02479	256	308	0.500188	Down	-0.999456	8.30117e-10	2.805e-09	monosaccharide transporter
CNAG_02556	291.333	366	0.50027	Down	-0.999222	1.09331e-12	4.6735e-12	phytanoyl-CoA dioxygenase
CNAG_05078	3461.67	4741.33	0.500326	Down	-0.99906	2.23785e-49	4.83564e-48	tRNA '-O-ribosylphosphate transferase, variant 2
CNAG_01883	84.6667	82	0.501562	Down	-0.995499	0.00181645	0.00325072	hypothetical protein
CNAG_03154	1669.67	1600	0.501854	Down	-0.994662	3.56135e-23	2.73953e-22	hypothetical protein
CNAG_02107	730	721.333	0.502002	Down	-0.994236	7.67484e-11	2.81102e-10	hypothetical protein
CNAG_07784	93.6667	77.3333	0.502956	Down	-0.991496	0.00110424	0.00203281	hypothetical protein
CNAG_04093	184.667	229.333	0.503488	Down	-0.989971	1.02553e-07	2.90885e-07	hypothetical protein
CNAG_05654	3031	3455	0.504526	Down	-0.986999	6.30477e-21	4.37598e-20	hypothetical protein
CNAG_03992	1413.33	1555.67	0.506257	Down	-0.982057	2.10829e-16	1.1199e-15	GTP-binding protein 1
CNAG_01059	650.333	752	0.50675	Down	-0.980653	4.84959e-16	2.53172e-15	vacuolar membrane protein, variant
CNAG_02041	2757.67	5684.33	0.507182	Down	-0.979424	0.000240173	0.000484629	hypothetical protein
CNAG_00814	201.333	172	0.507255	Down	-0.979218	3.93803e-07	1.05854e-06	hypothetical protein
CNAG_03307	22.3333	31.6667	0.507265	Down	-0.979188	0.0290701	0.0428246	hypothetical protein
CNAG_06074	1301	1635	0.507444	Down	-0.978678	1.45748e-26	1.32945e-25	cytoplasmic protein, variant
CNAG_01384	326.667	478.667	0.507615	Down	-0.978194	3.0874e-15	1.53611e-14	hypothetical protein
CNAG_03525	2572.67	3014.33	0.50876	Down	-0.974942	1.27907e-34	1.68449e-33	alpha,alpha-trehalase
CNAG_01612	204.667	336	0.509599	Down	-0.972564	7.17093e-12	2.87742e-11	CAMK/CAMKL protein kinase
CNAG_07350	625.333	662.667	0.509614	Down	-0.972524	7.14363e-14	3.28047e-13	hypothetical protein
CNAG_03668	1491.33	1770.67	0.509725	Down	-0.972208	3.24355e-38	4.79141e-37	hypothetical protein
CNAG_02543	1616	1825.33	0.509825	Down	-0.971926	1.16161e-31	1.33495e-30	hypothetical protein
CNAG_05500	894.333	983.333	0.509864	Down	-0.971816	5.3713e-13	2.35021e-12	hypothetical protein, variant
CNAG_01960	263.667	204.333	0.509869	Down	-0.971801	5.6439e-07	1.49898e-06	efflux protein EncT
CNAG_00094	645.667	833	0.511446	Down	-0.967346	2.10287e-21	1.49212e-20	NAD-dependent epimerase/dehydratase
CNAG_01082	5937.33	5913	0.511534	Down	-0.967098	8.2478e-44	1.47247e-42	hypothetical protein
CNAG_05992	148	165.333	0.512648	Down	-0.963961	9.46449e-07	2.4618e-06	hypothetical protein
CNAG_07743	91	73.6667	0.512949	Down	-0.963113	0.00367796	0.00627594	hypothetical protein
CNAG_06331	429	421.667	0.513003	Down	-0.962962	9.68463e-13	4.16115e-12	hypothetical protein
CNAG_01411	322.333	398.667	0.513254	Down	-0.962256	2.73485e-11	1.04886e-10	hypothetical protein
CNAG_07358	234.667	249	0.513729	Down	-0.960921	3.23917e-08	9.61668e-08	hypothetical protein
CNAG_02164	2347	2129.33	0.513736	Down	-0.960901	1.65804e-16	8.87076e-16	hypothetical protein
CNAG_01725	47	54	0.513846	Down	-0.960591	0.00806125	0.0130295	hypothetical protein, variant
CNAG_03068	581.333	714	0.514274	Down	-0.95939	4.12447e-13	1.81536e-12	hypothetical protein
CNAG_04998	458.667	578.333	0.514287	Down	-0.959353	2.58606e-14	1.22549e-13	hypothetical protein
CNAG_03211	103.667	66.3333	0.514342	Down	-0.959199	0.00515433	0.008576	hypothetical protein
CNAG_07659	4266.33	4470.67	0.514386	Down	-0.959077	9.94034e-52	2.3126e-50	hypothetical protein
CNAG_02601	263	253	0.514603	Down	-0.958469	1.87363e-08	5.66844e-08	hypothetical protein
CNAG_01542	480.333	383.667	0.51485	Down	-0.957776	1.34144e-06	3.44095e-06	taurine catabolism dioxygenase TauD
CNAG_06292	210	318.667	0.515487	Down	-0.955992	3.51919e-11	1.33358e-10	sugar transporter, variant 1
CNAG_02828	248.333	132	0.516284	Down	-0.953763	0.000171361	0.000352272	hypothetical protein
CNAG_07188	578.667	603.667	0.516563	Down	-0.952985	6.92538e-15	3.38017e-14	hypothetical protein
CNAG_06121	3511.67	4261.67	0.516568	Down	-0.95297	1.19172e-31	1.36721e-30	hypothetical protein
CNAG_04163	11304.7	14941	0.516912	Down	-0.95201	3.12189e-21	2.19721e-20	hypothetical protein
CNAG_06060	4715.33	5045	0.517041	Down	-0.95165	3.67928e-23	2.82374e-22	hypothetical protein
CNAG_02132	392.667	334.333	0.517125	Down	-0.951415	6.13446e-11	2.26673e-10	hypothetical protein
CNAG_02942	2454.67	3300.33	0.517179	Down	-0.951263	1.25824e-41	2.08986e-40	hypothetical protein
CNAG_01102	10969.3	16008	0.517619	Down	-0.950037	1.31678e-38	1.9783e-37	oxidoreductase
CNAG_03366	782.667	812	0.517683	Down	-0.94986	1.84197e-19	1.17805e-18	hypothetical protein
CNAG_05155	6741	7808	0.517779	Down	-0.949591	6.36636e-26	5.60055e-25	protein-tyrosine-phosphatase
CNAG_04564	1624.67	1493	0.519708	Down	-0.944226	2.34175e-31	2.65465e-30	phytanoyl-CoA dioxygenase
CNAG_07369	79.3333	41.6667	0.520213	Down	-0.942827	0.0202516	0.0306622	hypothetical protein
CNAG_03114	4068.33	4619	0.520726	Down	-0.941405	1.24287e-41	2.06949e-40	hypothetical protein
CNAG_07836	151.667	252.667	0.521568	Down	-0.939073	1.7147e-07	4.76876e-07	NAD binding dehydrogenase
CNAG_04751	1011.67	1144	0.52164	Down	-0.938872	3.12441e-16	1.65045e-15	hypothetical protein
CNAG_01239	1987	2483.33	0.522085	Down	-0.937643	4.49686e-30	4.87427e-29	chitin deacetylase
CNAG_06868	4835	6635.67	0.522224	Down	-0.937259	2.07307e-23	1.61893e-22	phosphopyruvate hydratase
CNAG_03340	166.333	170.333	0.522289	Down	-0.937081	2.75882e-05	6.21479e-05	flavonol synthase
CNAG_04492	589.667	579	0.522345	Down	-0.936926	3.95451e-16	2.07418e-15	hypothetical protein
CNAG_01007	1597.67	1844.67	0.52288	Down	-0.935449	1.32105e-16	7.11917e-16	C2 domain-containing protein
CNAG_05660	2152.33	2621	0.523128	Down	-0.934765	4.26407e-46	8.25253e-45	hypothetical protein
CNAG_01750	40288	32746.3	0.523318	Down	-0.934241	9.83554e-06	2.32797e-05	hsp72-like protein
CNAG_04027	11804.7	18714.3	0.523802	Down	-0.932907	8.56777e-24	6.85936e-23	hypothetical protein
CNAG_07928	67.6667	86.3333	0.524116	Down	-0.932042	0.00509443	0.00849363	hypothetical protein
CNAG_06836	384	386.667	0.524227	Down	-0.931736	5.16613e-12	2.09947e-11	oxidoreductase
CNAG_06382	571	562.667	0.524941	Down	-0.929772	1.8018e-12	7.57118e-12	beta-transducin repeat containing protein
CNAG_00668	7385	8085.67	0.525828	Down	-0.927336	2.58759e-60	7.54469e-59	hypothetical protein
CNAG_07892	162.667	139	0.525979	Down	-0.926924	5.63456e-05	0.000122189	hypothetical protein
CNAG_07324	1620.33	1688.67	0.527349	Down	-0.92317	4.05851e-29	4.17644e-28	hypothetical protein
CNAG_00858	849	673	0.52759	Down	-0.922512	1.0341e-12	4.43744e-12	hypothetical protein
CNAG_07512	1460.33	1287.33	0.527659	Down	-0.922323	1.53386e-14	7.35921e-14	hypothetical protein
CNAG_04867	748.667	678.333	0.528028	Down	-0.921313	1.5674e-14	7.51293e-14	vacuolar protein
CNAG_03060	1073.67	1150.67	0.528834	Down	-0.919113	7.23695e-13	3.14386e-12	multiple drug resistance protein
CNAG_01847	698.667	999.333	0.529102	Down	-0.918382	0.00317413	0.0054651	hypothetical protein
CNAG_06863	167	165	0.529254	Down	-0.917967	0.000124399	0.000259324	hypothetical protein
CNAG_06777	526.333	490.667	0.529461	Down	-0.917404	3.78848e-14	1.77638e-13	fructosyl amino acid oxidase
CNAG_05435	2582.33	2227.33	0.529913	Down	-0.916172	5.42596e-30	5.86232e-29	hypothetical protein
CNAG_04506	113.667	149	0.530495	Down	-0.914588	0.000121108	0.000252777	hypothetical protein
CNAG_01925	537	915.333	0.530861	Down	-0.913593	1.12124e-09	3.74325e-09	hypothetical protein
CNAG_06761	314.333	404.333	0.531381	Down	-0.91218	1.34937e-11	5.31234e-11	siderophore-iron transporter Str1
CNAG_00964	467	575.333	0.531557	Down	-0.911703	2.1701e-10	7.72377e-10	hypothetical protein
CNAG_07513	3479.33	4124.33	0.531672	Down	-0.911392	1.31661e-40	2.11832e-39	hypothetical protein
CNAG_05784	872	968.333	0.531751	Down	-0.911178	1.28778e-16	6.95671e-16	hypothetical protein, variant
CNAG_00546	2452.33	3077.33	0.531938	Down	-0.910669	6.39014e-23	4.84852e-22	chitin synthase
CNAG_02349	782.333	736.333	0.531964	Down	-0.9106	0.00934572	0.0149464	hypothetical protein
CNAG_02683	2695.33	2927	0.533441	Down	-0.906598	6.74105e-32	7.85515e-31	hypothetical protein
CNAG_03455	495.333	530	0.533484	Down	-0.906483	7.18042e-12	2.8795e-11	hypothetical protein, variant
CNAG_02966	421.333	473.333	0.533587	Down	-0.906205	3.75903e-13	1.66329e-12	carboxypeptidase
CNAG_06463	48	67.3333	0.533777	Down	-0.90569	0.00243267	0.00426436	hypothetical protein
CNAG_07477	1772	1700.67	0.533835	Down	-0.905534	2.97414e-20	1.98583e-19	hypothetical protein
CNAG_04103	506	745	0.533931	Down	-0.905274	0.00425049	0.0071668	hypothetical protein
CNAG_00079	710.667	899.333	0.533948	Down	-0.905228	4.65247e-10	1.61123e-09	hypothetical protein
CNAG_00890	2694.67	3477.67	0.53395	Down	-0.905223	4.71681e-46	9.10235e-45	hypothetical protein
CNAG_03408	7924	11033	0.534268	Down	-0.904366	1.21519e-17	6.96466e-17	hypothetical protein
CNAG_04112	1271.67	2039.33	0.534289	Down	-0.904308	1.58126e-16	8.47358e-16	oxidoreductase
CNAG_06245	175	233	0.534326	Down	-0.904208	6.16802e-07	1.63299e-06	hypothetical protein
CNAG_00091	17614	27421.7	0.534379	Down	-0.904065	1.32877e-25	1.14925e-24	hypothetical protein
CNAG_00100	30438.3	20958	0.534451	Down	-0.90387	6.2543e-34	8.03076e-33	stress-induced-phosphoprotein 1
CNAG_00321	185.333	250.667	0.534713	Down	-0.903163	6.83316e-07	1.79909e-06	dRaptor
CNAG_03346	531.333	455.333	0.53476	Down	-0.903036	3.34973e-07	9.06246e-07	hypothetical protein
CNAG_05771	4229	3857	0.534798	Down	-0.902935	8.2469e-39	1.25432e-37	serine/threonine-protein kinase TEL1
CNAG_02225	506.667	539.333	0.535022	Down	-0.902329	2.2561e-14	1.07064e-13	glucan 1,3-beta-glucosidase
CNAG_05071	319	288.333	0.537159	Down	-0.896579	1.27829e-07	3.59677e-07	sulfite reductase (NADPH) hemoprotein beta-component
CNAG_00404	457.667	396	0.537306	Down	-0.896185	2.19277e-07	6.03758e-07	RING zinc finger protein
CNAG_02063	3510.33	3158.67	0.537397	Down	-0.895941	1.86654e-16	9.96235e-16	hypothetical protein
CNAG_06339	805.667	1070	0.537422	Down	-0.895874	1.47172e-20	1.00068e-19	hypothetical protein
CNAG_06030	747.667	643	0.537733	Down	-0.895037	4.80139e-09	1.53539e-08	hypothetical protein
CNAG_03740	103.667	90.6667	0.537955	Down	-0.894443	0.00132761	0.00242067	hypothetical protein
CNAG_00932	2435	3232	0.537981	Down	-0.894372	2.09464e-37	3.00772e-36	hypothetical protein
CNAG_07909	173.333	190.667	0.538015	Down	-0.894281	2.17888e-06	5.45701e-06	meiotic recombinase Dmc1
CNAG_01194	67.6667	78	0.538231	Down	-0.893704	0.00173688	0.00311668	hypothetical protein
CNAG_07793	259.333	197	0.538462	Down	-0.893084	1.55324e-05	3.60105e-05	hypothetical protein
CNAG_07893	231.667	220.333	0.53847	Down	-0.893061	2.83676e-06	7.03867e-06	hypothetical protein
CNAG_04735	4414.33	3644.67	0.538735	Down	-0.892351	5.90322e-31	6.6245e-30	extracellular elastinolytic metalloproteinase
CNAG_04185	840	813.333	0.539053	Down	-0.891502	3.8847e-18	2.30766e-17	hypothetical protein
CNAG_06159	206.333	171	0.539069	Down	-0.891457	5.54121e-06	1.3415e-05	hypothetical protein
CNAG_04587	7883.67	9950.33	0.539258	Down	-0.890952	1.46159e-15	7.42133e-15	hypothetical protein, variant
CNAG_00539	9374.67	11253.3	0.540543	Down	-0.887519	9.49964e-17	5.16523e-16	membrane transporter
CNAG_07939	3990.33	7534	0.541108	Down	-0.886012	7.43608e-30	7.95685e-29	hypothetical protein
CNAG_05608	1149.67	1324.67	0.541478	Down	-0.885024	3.16043e-21	2.21895e-20	hypothetical protein
CNAG_04404	230	261	0.541524	Down	-0.884902	9.17417e-08	2.61777e-07	hypothetical protein, variant
CNAG_00732	2962.67	4439.67	0.541736	Down	-0.884338	3.79373e-17	2.10388e-16	hypothetical protein, variant 1
CNAG_01367	403	377.667	0.541944	Down	-0.883784	9.86291e-09	3.06872e-08	hypothetical protein
CNAG_06784	323.333	202.333	0.542001	Down	-0.883633	4.91043e-06	1.1953e-05	hypothetical protein
CNAG_00744	1851.33	1639.33	0.542186	Down	-0.883141	4.50879e-11	1.68751e-10	alpha 1,6-mannosyltransferase
CNAG_03788	683.667	656	0.542267	Down	-0.882924	5.71924e-13	2.49917e-12	hypothetical protein
CNAG_02452	111.667	83.3333	0.542656	Down	-0.88189	0.00263145	0.00458871	hypothetical protein
CNAG_06266	936.333	928	0.542955	Down	-0.881094	1.18067e-16	6.38843e-16	hypothetical protein
CNAG_06653	98.3333	116.333	0.543421	Down	-0.879858	0.000170238	0.00035007	hypothetical protein, variant
CNAG_04105	4966.67	9099	0.54377	Down	-0.878931	1.28885e-31	1.4761e-30	hypothetical protein
CNAG_01795	1012	798.333	0.543848	Down	-0.878726	1.1804e-12	5.03293e-12	hypothetical protein
CNAG_06132	239.333	246.667	0.543883	Down	-0.878632	2.56875e-07	7.02068e-07	glycerol-1-phosphatase
CNAG_04932	468.667	365	0.544105	Down	-0.878044	1.23252e-08	3.79767e-08	hypothetical protein
CNAG_02516	690	777.333	0.54455	Down	-0.876864	1.8181e-08	5.51293e-08	hypothetical protein, variant 2
CNAG_06722	495	440.667	0.544862	Down	-0.876038	2.04654e-06	5.13906e-06	hypothetical protein
CNAG_00745	5225.33	5826	0.545194	Down	-0.875158	3.65358e-31	4.12077e-30	HAL protein kinase
CNAG_02465	390.667	514.333	0.545383	Down	-0.874659	1.69634e-09	5.57405e-09	allantoate permease
CNAG_01214	417.333	388	0.545959	Down	-0.873135	3.01191e-09	9.75764e-09	alpha-1,6-mannosyltransferase
CNAG_00039	1803.67	1823.33	0.546329	Down	-0.872158	9.78855e-19	5.96878e-18	hypothetical protein
CNAG_06329	113.333	100.333	0.546388	Down	-0.872003	0.000347143	0.000684951	high-affinity nicotinic acid transporter
CNAG_02719	304	282.333	0.546453	Down	-0.871831	2.6716e-07	7.29284e-07	hypothetical protein
CNAG_02438	449	642.333	0.546978	Down	-0.870446	3.93208e-11	1.47954e-10	hypothetical protein
CNAG_03889	425.333	468	0.547238	Down	-0.869761	2.71859e-11	1.04322e-10	hypothetical protein
CNAG_00828	264.667	328.667	0.547375	Down	-0.869398	1.16651e-09	3.89049e-09	pathway-specific nitrogen regulator
CNAG_01391	10110.3	6917	0.547436	Down	-0.869237	4.81044e-19	2.98784e-18	cell division cycle protein 37
CNAG_00498	1020.67	991.333	0.548132	Down	-0.867406	8.85895e-09	2.77315e-08	cell division cycle protein 14
CNAG_00359	938	706.667	0.548227	Down	-0.867155	4.99453e-14	2.31909e-13	hypothetical protein
CNAG_02302	139.667	184	0.54824	Down	-0.86712	1.17748e-05	2.76541e-05	hypothetical protein, variant
CNAG_06540	399.333	459	0.548528	Down	-0.866363	6.75535e-13	2.93847e-12	dihydroxy-acid dehydratase
CNAG_07988	2462	2833.33	0.54933	Down	-0.864256	8.06946e-38	1.17641e-36	telomerase reverse transcriptase
CNAG_06527	66	62	0.549486	Down	-0.863844	0.0105834	0.0168091	MFS transporter, SP family, general alphaglucoside:H symporter
CNAG_04934	4816.67	4190	0.549685	Down	-0.863322	5.95933e-31	6.67625e-30	hypothetical protein
CNAG_00412	105	114.333	0.549872	Down	-0.862832	0.00107461	0.0019821	hypothetical protein
CNAG_00160	250	213.667	0.549931	Down	-0.862677	1.15677e-05	2.71772e-05	hypothetical protein
CNAG_01670	450	509	0.55	Down	-0.862497	5.45953e-12	2.21332e-11	hypothetical protein
CNAG_01031	6789	9604.33	0.550443	Down	-0.861335	8.49172e-28	8.14839e-27	hypothetical protein
CNAG_06427	1497.67	1726.67	0.550841	Down	-0.860293	2.20327e-24	1.82522e-23	hypothetical protein
CNAG_01743	1016	1325.67	0.550902	Down	-0.860134	2.16885e-20	1.45835e-19	hypothetical protein
CNAG_04016	79	104.333	0.551624	Down	-0.858243	0.00169087	0.00304393	hypothetical protein
CNAG_06291	398.667	565.333	0.552566	Down	-0.855781	3.0727e-14	1.45301e-13	deacetylase
CNAG_04707	262.667	244.667	0.553466	Down	-0.853434	1.57245e-06	4.00277e-06	hypothetical protein
CNAG_06252	1253.33	1403.33	0.553495	Down	-0.853357	2.17928e-19	1.38978e-18	hypothetical protein
CNAG_00093	8839	11174	0.555826	Down	-0.847294	2.05203e-36	2.85447e-35	hypothetical protein
CNAG_05719	1801	1538	0.556572	Down	-0.84536	1.82227e-22	1.361e-21	hypothetical protein
CNAG_04944	2130.33	2260.67	0.556703	Down	-0.845021	2.84719e-29	2.97973e-28	hypothetical protein
CNAG_04036	375.667	380.667	0.55695	Down	-0.844379	3.17994e-10	1.11398e-09	hypothetical protein
CNAG_06243	419.333	303.667	0.557351	Down	-0.843342	6.31949e-07	1.6711e-06	hypothetical protein
CNAG_07767	74.3333	82.6667	0.557718	Down	-0.842391	0.00317677	0.00546824	hypothetical protein
CNAG_07421	66.6667	61.3333	0.558042	Down	-0.841555	0.0106322	0.0168746	hypothetical protein
CNAG_01240	1029.67	883	0.558045	Down	-0.841546	8.89222e-14	4.0611e-13	hypothetical protein
CNAG_05057	912.333	1056	0.5582	Down	-0.841146	3.17765e-14	1.50157e-13	hypothetical protein, variant
CNAG_07867	2333.33	2206	0.5585	Down	-0.840372	1.2624e-20	8.61869e-20	hypothetical protein
CNAG_01473	206.667	256	0.559084	Down	-0.838864	3.07015e-05	6.87437e-05	hypothetical protein
CNAG_03656	125.667	147.333	0.55927	Down	-0.838383	0.000393705	0.000770447	hypothetical protein
CNAG_03856	14137.7	18284	0.559498	Down	-0.837794	1.46125e-57	3.99869e-56	hypothetical protein
CNAG_03974	2843.33	3919.33	0.560404	Down	-0.83546	4.69116e-39	7.18335e-38	hypothetical protein
CNAG_00123	513.667	490.667	0.561745	Down	-0.832013	3.793e-11	1.43084e-10	hypothetical protein
CNAG_03595	4180.33	6867	0.561872	Down	-0.831688	2.01558e-27	1.90354e-26	hypothetical protein
CNAG_07479	814.667	871.667	0.562197	Down	-0.830853	4.52998e-18	2.68144e-17	hypothetical protein
CNAG_01242	1461.33	1553.67	0.562586	Down	-0.829854	3.30607e-13	1.46773e-12	hypothetical protein
CNAG_07566	711.333	857.333	0.564182	Down	-0.825769	2.30437e-15	1.15426e-14	hypothetical protein
CNAG_04787	151	221	0.564201	Down	-0.825719	1.97522e-05	4.52127e-05	membrane protein
CNAG_06244	6136.67	4135	0.564223	Down	-0.825664	4.01824e-11	1.50984e-10	hypothetical protein
CNAG_05544	596.667	617.333	0.564442	Down	-0.825103	2.31127e-12	9.60917e-12	hypothetical protein
CNAG_03265	2092.33	2295.33	0.564829	Down	-0.824114	1.31193e-33	1.64967e-32	hypothetical protein
CNAG_01456	40.6667	58.3333	0.564966	Down	-0.823763	0.025533	0.0380799	hypothetical protein, variant
CNAG_04096	514.667	708.333	0.56498	Down	-0.823728	1.44176e-15	7.3262e-15	racemase
CNAG_07613	51.6667	73.6667	0.565008	Down	-0.823658	0.00390012	0.00661445	hypothetical protein
CNAG_03113	8379.67	8004.33	0.565863	Down	-0.821476	1.659e-05	3.82631e-05	trehalose synthase
CNAG_05930	961	1061.33	0.566025	Down	-0.821063	1.43843e-16	7.72058e-16	hypothetical protein
CNAG_01936	134.667	174.333	0.566056	Down	-0.820984	0.000116056	0.000242613	sugar transporter
CNAG_07983	200.333	186.333	0.567322	Down	-0.817761	2.31941e-05	5.26759e-05	hypothetical protein
CNAG_04919	570.667	473.667	0.567498	Down	-0.817314	7.41624e-09	2.33908e-08	hypothetical protein
CNAG_02512	2376	1746.33	0.567569	Down	-0.817132	2.02536e-14	9.6526e-14	DNA repair protein RAD16
CNAG_04461	89	129	0.568385	Down	-0.815059	0.000193201	0.000394376	ATP-dependent DNA helicase HFM1/MER3
CNAG_06554	867.667	1022	0.568514	Down	-0.814732	3.59844e-17	2.00057e-16	FAD dependent oxidoreductase
CNAG_02757	793.667	707.667	0.568574	Down	-0.81458	9.57851e-14	4.36856e-13	hypothetical protein
CNAG_07678	95.6667	85	0.569048	Down	-0.813379	0.00482041	0.00806664	hypothetical protein, variant
CNAG_05281	246.333	241.667	0.56911	Down	-0.81322	1.54244e-05	3.57723e-05	hypothetical protein, variant
CNAG_01479	1629	1879.67	0.56938	Down	-0.812536	2.01635e-16	1.07276e-15	hypothetical protein
CNAG_03490	923.667	946.333	0.570254	Down	-0.810322	7.0306e-20	4.58431e-19	hypothetical protein
CNAG_01341	1842.33	3104.67	0.570314	Down	-0.810171	1.19168e-28	1.19833e-27	mannose-6-phosphate isomerase
CNAG_04200	1483	1643.33	0.570338	Down	-0.810111	5.35198e-12	2.17103e-11	C2 domain-containing protein
CNAG_06703	1159.33	926	0.570556	Down	-0.809561	8.04317e-14	3.68595e-13	hypothetical protein
CNAG_04849	429.667	399.667	0.57185	Down	-0.806292	1.27713e-09	4.2467e-09	vacuolar protein
CNAG_03054	305.667	333.333	0.571887	Down	-0.806198	1.84945e-07	5.11971e-07	hypothetical protein
CNAG_00863	501.667	376.667	0.572197	Down	-0.805415	1.33072e-08	4.08893e-08	flavin-containing monooxygenase
CNAG_02900	199	184	0.57222	Down	-0.805359	5.10322e-05	0.000111245	hypothetical protein
CNAG_04256	646.333	761.333	0.572472	Down	-0.804724	4.32252e-14	2.01828e-13	hypothetical protein
CNAG_00264	3482.33	3989.67	0.573143	Down	-0.803034	2.87154e-38	4.26073e-37	nuclease I, variant
CNAG_01934	67	71	0.573285	Down	-0.802676	0.0107123	0.0169936	hypothetical protein
CNAG_05724	3060.33	4448.67	0.573438	Down	-0.802291	3.41304e-29	3.54414e-28	hypothetical protein
CNAG_03392	748.667	838.667	0.573728	Down	-0.801562	2.80414e-16	1.48479e-15	DNA supercoiling protein
CNAG_06135	177	191.667	0.573757	Down	-0.801487	1.41104e-05	3.29078e-05	hypothetical protein
CNAG_04938	2698.33	3350	0.573906	Down	-0.801113	5.30521e-26	4.69177e-25	hypothetical protein
CNAG_04195	1563.33	2024.67	0.574253	Down	-0.800241	6.59765e-20	4.31464e-19	O-methyltransferase
CNAG_07314	552.333	999.667	0.574616	Down	-0.79933	1.32175e-18	8.00845e-18	hypothetical protein
CNAG_05891	803.333	968.333	0.575317	Down	-0.797571	1.25469e-11	4.94252e-11	TDG/mug DNA glycosylase
CNAG_06310	963.667	892	0.575644	Down	-0.796751	6.85403e-18	4.0109e-17	CAMK/CAMKL protein kinase, variant 1
CNAG_02026	289	329.667	0.575671	Down	-0.796684	1.62756e-08	4.94413e-08	hypothetical protein
CNAG_06943	286	206.333	0.575961	Down	-0.795957	0.000128986	0.000268615	hypothetical protein
CNAG_06220	13093.7	17084	0.576209	Down	-0.795336	5.14914e-34	6.62443e-33	allergen
CNAG_02087	336	345	0.576959	Down	-0.79346	4.08622e-09	1.31172e-08	acyl-CoA-dependent ceramide synthase
CNAG_07692	2314.67	2069.33	0.577001	Down	-0.793354	1.74717e-30	1.92188e-29	nucleoside phosphatase
CNAG_04714	992.333	1307.67	0.577581	Down	-0.791904	6.33233e-19	3.89686e-18	MFS multidrug transporter protein
CNAG_05940	6951	7755.33	0.577647	Down	-0.79174	4.2211e-24	3.42458e-23	hypothetical protein
CNAG_00337	13079.7	12037.7	0.578367	Down	-0.789943	3.01747e-22	2.23863e-21	hypothetical protein
CNAG_01779	614.667	574.333	0.578433	Down	-0.789779	1.11862e-09	3.73638e-09	hypothetical protein
CNAG_05381	183.333	154.667	0.578575	Down	-0.789425	9.74556e-05	0.000205921	MFS transporter, SP family, solute carrier family 2(myo-inositol transporter), member 13
CNAG_06009	340	320	0.579162	Down	-0.787961	8.30467e-07	2.16942e-06	cyclohydrolase
CNAG_01605	319.667	300	0.579291	Down	-0.787641	6.15016e-08	1.78077e-07	rossman fold oxidoreductase
CNAG_00907	214.333	223	0.579896	Down	-0.786133	5.26816e-06	1.27725e-05	hypothetical protein
CNAG_03465	961.667	1221	0.579979	Down	-0.785928	2.20286e-11	8.49712e-11	laccase
CNAG_07703	466	601	0.580057	Down	-0.785734	9.31075e-13	4.00566e-12	hypothetical protein
CNAG_04416	181.667	231	0.580969	Down	-0.783467	6.16637e-06	1.48853e-05	major facilitator superfamily transporter
CNAG_02599	191	199.667	0.581225	Down	-0.782831	1.77953e-05	4.09439e-05	2,4-dihydroxyhept-2-ene-1,7-dioic acid aldolase
CNAG_03326	1980	2409.33	0.581467	Down	-0.782231	5.43435e-29	5.52286e-28	chitin synthase
CNAG_05982	221.333	360.667	0.582469	Down	-0.779747	8.61777e-09	2.69891e-08	MFS transporter, SP family, general alphaglucoside:H symporter
CNAG_06307	200.333	176.667	0.582771	Down	-0.778998	3.97161e-05	8.77222e-05	hypothetical protein
CNAG_01572	676	623.333	0.583691	Down	-0.776723	1.91676e-12	8.02899e-12	tyrosine phosphatase, variant
CNAG_02667	1042.67	987	0.583922	Down	-0.776153	6.23583e-11	2.30291e-10	hypothetical protein
CNAG_05038	540	528.333	0.584063	Down	-0.775804	3.90731e-09	1.25489e-08	hypothetical protein
CNAG_05842	989.333	1035	0.584129	Down	-0.775641	5.90383e-12	2.38475e-11	cytochrome P450
CNAG_00357	625	647.667	0.584412	Down	-0.774941	2.55477e-12	1.05951e-11	ribonuclease HI, variant
CNAG_04386	63.6667	120.667	0.58533	Down	-0.772677	0.000945739	0.00175946	hypothetical protein
CNAG_00605	4588	5487.67	0.585871	Down	-0.771345	6.54446e-17	3.58175e-16	cytoplasmic protein
CNAG_02427	1079.67	1433.33	0.586025	Down	-0.770966	2.16079e-18	1.29745e-17	hypothetical protein
CNAG_00778	2485	2560	0.586243	Down	-0.770429	1.31281e-29	1.38916e-28	hypothetical protein
CNAG_03565	5690.33	8661.67	0.586481	Down	-0.769843	1.17682e-27	1.12413e-26	plasma-membrane proton-efflux P-type ATPase
CNAG_06085	4013	4893.67	0.586722	Down	-0.769251	2.36668e-32	2.82184e-31	phospholipase B
CNAG_07626	868.667	911	0.587269	Down	-0.767907	2.11266e-07	5.82901e-07	NAD-binding Rossmann fold oxidoreductase
CNAG_07974	360.333	337.333	0.587443	Down	-0.767479	2.34142e-08	7.04535e-08	hypothetical protein
CNAG_04907	162	133.667	0.587534	Down	-0.767255	0.000375083	0.000735731	hypothetical protein, variant
CNAG_03376	2143	2880.67	0.587989	Down	-0.766139	4.38181e-16	2.29469e-15	cytoplasmic protein, variant
CNAG_06659	1544	1857.67	0.588414	Down	-0.765098	2.21193e-21	1.56784e-20	hexosaminidase
CNAG_02958	460.667	625.333	0.588594	Down	-0.764655	5.76984e-09	1.83541e-08	ferroxidase
CNAG_03697	550.667	608	0.588649	Down	-0.76452	5.67531e-09	1.80792e-08	hormone-sensitive lipase
CNAG_01866	1101	1233.33	0.589204	Down	-0.763162	3.70478e-20	2.45648e-19	hypothetical protein
CNAG_05860	757.333	849.667	0.589442	Down	-0.762578	1.9839e-10	7.0799e-10	sterol O-acyltransferase
CNAG_02141	89	92	0.589559	Down	-0.762292	0.00468637	0.00785809	hypothetical protein
CNAG_08014	307.667	203.667	0.589892	Down	-0.761478	1.4242e-05	3.31916e-05	hypothetical protein
CNAG_01695	586.667	360	0.590221	Down	-0.760674	8.66991e-08	2.47706e-07	hypothetical protein
CNAG_04317	87.3333	100	0.590329	Down	-0.760409	0.0111096	0.0175612	hypothetical protein
CNAG_03449	391.333	388	0.590821	Down	-0.759206	4.3951e-06	1.07416e-05	DNA repair protein, variant
CNAG_02444	1089	1402.33	0.590876	Down	-0.759073	1.74356e-11	6.79611e-11	hypothetical protein
CNAG_05871	1950	2384.33	0.591136	Down	-0.758437	2.2927e-15	1.14928e-14	hypothetical protein
CNAG_06576	32753	38812	0.59127	Down	-0.758112	1.04488e-31	1.20704e-30	allergen
CNAG_06035	655.333	686.667	0.591355	Down	-0.757904	7.93437e-12	3.16663e-11	alcohol dehydrogenase
CNAG_05817	10454.7	12547.3	0.591688	Down	-0.757091	2.4261e-47	4.86459e-46	GDP-mannose transporter 1
CNAG_00137	2095.67	2179.33	0.591793	Down	-0.756836	3.96341e-19	2.4802e-18	hypothetical protein
CNAG_00723	182.333	106.333	0.591994	Down	-0.756346	0.00865961	0.0139225	hypothetical protein
CNAG_06154	815	984.667	0.592008	Down	-0.75631	1.32079e-15	6.74745e-15	cytoplasmic protein
CNAG_02129	33829	51563.3	0.592176	Down	-0.755903	2.97485e-24	2.43719e-23	hypothetical protein
CNAG_05329	501.333	736.333	0.592206	Down	-0.75583	2.00394e-11	7.77022e-11	myo-inositol 2-dehydrogenase
CNAG_04371	1454.67	1333.67	0.592467	Down	-0.755194	4.39229e-16	2.29838e-15	hypothetical protein
CNAG_00984	5505.67	9744	0.592552	Down	-0.754987	1.12617e-19	7.30754e-19	glucose and ribitol dehydrogenase
CNAG_01494	349	390.333	0.593356	Down	-0.75303	1.2923e-07	3.63466e-07	hypothetical protein
CNAG_06707	252.333	224.667	0.593424	Down	-0.752865	7.2914e-06	1.74982e-05	hypothetical protein
CNAG_04307	1471	1247.33	0.593506	Down	-0.752665	1.0347e-09	3.46995e-09	urate oxidase
CNAG_03619	368.333	389.333	0.593671	Down	-0.752264	4.06671e-07	1.09181e-06	solute carrier family 29 (equilibrative nucleosidetransporter), member 1/2/3
CNAG_03558	978.333	1029.33	0.594329	Down	-0.750666	1.52536e-16	8.18061e-16	hypothetical protein
CNAG_01803	3217.67	6503	0.594337	Down	-0.750646	1.90868e-14	9.10955e-14	hypothetical protein
CNAG_02255	283.667	375.667	0.594394	Down	-0.750509	5.08777e-08	1.4854e-07	BNR/Asp-box repeat family protein
CNAG_01986	1596	1765.33	0.594479	Down	-0.750302	1.08483e-08	3.36435e-08	hypothetical protein
CNAG_00696	2129.67	2443	0.595228	Down	-0.748486	4.12141e-29	4.23364e-28	alpha-mannosidase
CNAG_06791	2675.33	3097	0.595287	Down	-0.748342	2.23004e-28	2.2092e-27	hypothetical protein
CNAG_08008	1216.33	1481.33	0.595845	Down	-0.74699	3.40394e-19	2.13811e-18	hypothetical protein
CNAG_04294	420	347.333	0.595849	Down	-0.746981	3.3939e-07	9.17823e-07	hypothetical protein
CNAG_00860	420.667	317.333	0.596005	Down	-0.746603	9.83018e-06	2.32752e-05	hypothetical protein
CNAG_06193	1828.33	2041.33	0.596044	Down	-0.746508	8.015e-26	7.0416e-25	CMGC/RCK protein kinase
CNAG_04956	348	377	0.59623	Down	-0.746059	7.09452e-07	1.86717e-06	high-affinity nicotinic acid transporter
CNAG_00263	1264.67	1393.67	0.596275	Down	-0.74595	5.77743e-16	3.00435e-15	serine/threonine/tyrosine-interacting protein
CNAG_04833	1021.67	1444	0.596846	Down	-0.74457	5.9371e-15	2.91271e-14	hypothetical protein
CNAG_04903	4268.33	5575.67	0.597106	Down	-0.743941	2.67634e-20	1.78878e-19	hypothetical protein
CNAG_07973	307	323	0.597391	Down	-0.743253	5.68043e-06	1.37421e-05	hypothetical protein
CNAG_07958	398	425.333	0.597684	Down	-0.742546	1.46665e-08	4.47609e-08	hypothetical protein
CNAG_02705	366	336	0.597794	Down	-0.742278	1.44744e-07	4.05562e-07	hypothetical protein, variant 1
CNAG_04396	225.333	289	0.597848	Down	-0.742149	5.46283e-07	1.45262e-06	hypothetical protein
CNAG_04041	2364.33	2798.33	0.598168	Down	-0.741376	9.46005e-11	3.44222e-10	hypothetical protein
CNAG_02061	597.667	650.667	0.598497	Down	-0.740584	1.10321e-08	3.41974e-08	hypothetical protein
CNAG_03122	145	140.333	0.59887	Down	-0.739685	0.00142781	0.00259615	hypothetical protein
CNAG_02577	4094.33	5900.67	0.599405	Down	-0.738396	1.37618e-13	6.22966e-13	oxidoreductase
CNAG_06616	1449	1808.33	0.599598	Down	-0.737933	3.71716e-22	2.74856e-21	hypothetical protein
CNAG_07573	887.667	1184.33	0.600341	Down	-0.736146	3.94787e-12	1.6142e-11	DNA ligase 4, variant
CNAG_04652	2441.67	2545	0.600938	Down	-0.734711	1.35032e-17	7.68636e-17	enoyl reductase
CNAG_07838	1315.33	1687.33	0.601015	Down	-0.734528	1.66943e-19	1.07077e-18	cytoplasmic protein
CNAG_04634	3223	3010.67	0.601859	Down	-0.732502	2.52397e-28	2.49667e-27	hypothetical protein
CNAG_02857	7527.67	8816.33	0.602016	Down	-0.732127	7.17122e-24	5.76894e-23	hypothetical protein
CNAG_07687	153	189.667	0.60202	Down	-0.732118	3.21984e-05	7.18785e-05	hypothetical protein
CNAG_00035	376	436.333	0.602465	Down	-0.731052	1.84508e-08	5.58711e-08	hypothetical protein
CNAG_03415	328.667	273	0.602475	Down	-0.731026	0.000526449	0.00101329	hypothetical protein
CNAG_07450	838	800.333	0.603112	Down	-0.729503	1.04631e-12	4.48409e-12	hypothetical protein
CNAG_04544	297	363.667	0.60349	Down	-0.728599	2.67068e-08	7.99647e-08	hypothetical protein
CNAG_06137	104	73	0.603772	Down	-0.727924	0.01667	0.0256051	hypothetical protein
CNAG_00542	561	548	0.603969	Down	-0.727453	3.70323e-11	1.39856e-10	salicylate hydroxylase
CNAG_05843	1243.67	1428	0.604213	Down	-0.726872	8.70667e-17	4.73793e-16	translation initiation factor 4E
CNAG_04106	4256.33	5463.33	0.604249	Down	-0.726786	1.68462e-23	1.32176e-22	hypothetical protein
CNAG_03012	23992.7	34954.7	0.604501	Down	-0.726183	7.07918e-21	4.89821e-20	hypothetical protein
CNAG_03852	585	545.667	0.604602	Down	-0.725942	1.36163e-10	4.90909e-10	hypothetical protein
CNAG_02446	586.333	684	0.606208	Down	-0.722115	1.30787e-12	5.55867e-12	response regulator receiver protein
CNAG_04217	4217.67	5797.33	0.606675	Down	-0.721004	6.51761e-10	2.22827e-09	phosphoenolpyruvate carboxykinase (ATP)
CNAG_02470	783	868	0.607295	Down	-0.71953	3.56307e-12	1.46044e-11	phosphoric monoester hydrolase
CNAG_05302	338.667	331	0.60783	Down	-0.71826	2.85529e-06	7.08201e-06	amine oxidase
CNAG_03272	105.333	182.333	0.607967	Down	-0.717934	0.000203673	0.000414739	hypothetical protein
CNAG_03911	170.333	149.333	0.608088	Down	-0.717648	0.000290427	0.000579205	hydrolase
CNAG_03232	2619.33	3754	0.608216	Down	-0.717343	9.6187e-22	6.95065e-21	lactamase
CNAG_07770	3126.33	2887	0.608332	Down	-0.717069	1.87085e-26	1.70186e-25	ferric-chelate reductase
CNAG_02337	568.667	707.667	0.608475	Down	-0.71673	8.65125e-13	3.73396e-12	uracil phosphoribosyltransferase
CNAG_01802	2981.33	2959	0.608904	Down	-0.715713	1.53404e-25	1.32335e-24	Fe-S cluster assembly protein DRE2
CNAG_03543	4790.67	3663.67	0.608932	Down	-0.715646	3.29296e-19	2.0723e-18	hypothetical protein, variant
CNAG_06259	370.333	381	0.609391	Down	-0.71456	3.09985e-08	9.22358e-08	MFS transporter, SP family, general alphaglucoside:H symporter
CNAG_03572	3856	5402.67	0.609406	Down	-0.714524	2.44115e-26	2.21461e-25	opsin 1
CNAG_01186	4005	4531	0.609445	Down	-0.714432	8.53812e-34	1.08382e-32	hypothetical protein
CNAG_00045	489	462.667	0.609955	Down	-0.713224	1.63246e-07	4.54544e-07	hypothetical protein
CNAG_01387	4127.33	4413	0.611055	Down	-0.710626	4.02542e-25	3.42391e-24	hypothetical protein
CNAG_03210	1759	2049	0.611413	Down	-0.709781	2.52219e-19	1.60235e-18	SAGA-associated factor 73
CNAG_00568	185.667	182.667	0.611542	Down	-0.709476	0.000143493	0.000297178	hypothetical protein
CNAG_03689	3052.33	2862	0.611846	Down	-0.70876	7.71422e-11	2.82389e-10	zf-C3HC4 type zinc finger protein
CNAG_03896	245.333	217.333	0.612022	Down	-0.708346	2.65996e-05	6.00222e-05	hypothetical protein
CNAG_03906	379.667	458.667	0.612227	Down	-0.707862	9.28318e-09	2.9005e-08	hypothetical protein
CNAG_04520	729.667	641	0.612838	Down	-0.706421	1.72371e-11	6.72661e-11	D-aminoacylase
CNAG_02846	688	735	0.61294	Down	-0.706181	6.54421e-11	2.41279e-10	endoplasmic reticulum protein
CNAG_03794	1066	1454.33	0.614748	Down	-0.701933	1.22169e-10	4.41407e-10	endoplasmic reticulum protein
CNAG_04409	3367.67	3076.67	0.614761	Down	-0.701904	0.0200567	0.0303808	hypothetical protein
CNAG_03534	434.667	462	0.614782	Down	-0.701853	2.61449e-08	7.8423e-08	hypothetical protein, variant
CNAG_01174	8505.67	8555.67	0.615019	Down	-0.701298	5.54416e-32	6.50586e-31	hypothetical protein
CNAG_04353	1399.67	1372.33	0.615047	Down	-0.701231	9.61314e-12	3.80931e-11	hypothetical protein, variant
CNAG_00838	293.333	332.667	0.61544	Down	-0.700311	2.16447e-06	5.425e-06	hypothetical protein
CNAG_06541	5466	8218	0.615468	Down	-0.700244	6.97412e-12	2.80182e-11	hypothetical protein
CNAG_05707	1036.33	1015.67	0.615491	Down	-0.700191	1.53274e-11	6.00241e-11	cytoplasmic protein
CNAG_05766	167	197	0.61553	Down	-0.700099	7.42517e-05	0.000158954	endoglucanase C
CNAG_00866	3530.67	5746	0.615784	Down	-0.699503	2.88661e-19	1.82345e-18	transketolase, variant
CNAG_00399	1944.33	2498.67	0.616047	Down	-0.698888	4.91115e-22	3.58772e-21	transformer-2-beta isoform 3
CNAG_03173	2370.67	2616	0.61611	Down	-0.69874	9.21086e-22	6.66315e-21	DNA damage-binding protein 1
CNAG_05795	1030.33	1188.33	0.616428	Down	-0.697997	6.10931e-16	3.16953e-15	mitogen-activated protein kinase organizer 1
CNAG_08015	63.6667	59	0.616895	Down	-0.696903	0.0260037	0.0387214	hypothetical protein
CNAG_06247	334	313.667	0.616919	Down	-0.696847	1.58342e-05	3.66338e-05	hypothetical protein
CNAG_05963	1128.67	1129	0.617968	Down	-0.694395	2.1959e-11	8.47515e-11	hypothetical protein
CNAG_06944	78.6667	131.333	0.618438	Down	-0.693299	0.00361139	0.00617181	hypothetical protein
CNAG_00480	1934	2432.33	0.618494	Down	-0.693168	2.85224e-18	1.70649e-17	hypothetical protein
CNAG_07911	255	265	0.618847	Down	-0.692346	1.00488e-05	2.3776e-05	streptomycin biosynthesis protein StrI
CNAG_02353	464	505	0.618903	Down	-0.692216	6.87578e-09	2.17684e-08	betaine lipid synthase
CNAG_00544	287.333	238.667	0.619036	Down	-0.691906	1.51244e-05	3.51622e-05	hypothetical protein
CNAG_06384	1230	1707.33	0.619112	Down	-0.691727	1.3221e-19	8.50449e-19	DNA repair protein RAD50
CNAG_04139	207.333	264.667	0.619202	Down	-0.691519	8.76118e-06	2.08625e-05	hypothetical protein
CNAG_06207	13148.3	26197.3	0.619338	Down	-0.691202	1.04438e-10	3.78575e-10	hypothetical protein
CNAG_01495	1307	1730.33	0.619422	Down	-0.691006	1.78994e-16	9.5688e-16	myo-inositol 2-dehydrogenase
CNAG_01356	2726	2659	0.619438	Down	-0.690968	1.83558e-25	1.5794e-24	hypothetical protein
CNAG_00637	1060.67	1304	0.619467	Down	-0.690902	3.50176e-12	1.43708e-11	cystathionine beta-synthase
CNAG_04760	2798.33	2930	0.619468	Down	-0.690898	4.44148e-22	3.25888e-21	cytoplasmic protein
CNAG_00893	892	1098.33	0.619703	Down	-0.690352	1.76661e-15	8.92257e-15	hypothetical protein, variant
CNAG_04280	105.333	77.6667	0.619952	Down	-0.689771	0.0340972	0.049633	hypothetical protein
CNAG_07442	5432.33	5862.67	0.620522	Down	-0.688445	3.17338e-23	2.44672e-22	phosphatidylglycerol/phosphatidylinositol transferprotein
CNAG_03413	1287.33	1172.33	0.620548	Down	-0.688385	1.75315e-12	7.37139e-12	alginate lyase
CNAG_03873	6693.67	10765	0.620802	Down	-0.687795	1.01527e-17	5.85404e-17	hypothetical protein
CNAG_05912	1422.67	1538.67	0.620824	Down	-0.687745	7.83587e-19	4.80883e-18	hypothetical protein
CNAG_01420	1202.67	1046.67	0.620836	Down	-0.687715	4.19359e-14	1.96083e-13	hypothetical protein
CNAG_01125	3505.67	4684	0.620868	Down	-0.687642	9.45226e-27	8.66933e-26	hypothetical protein
CNAG_02510	3240.33	2926.33	0.621377	Down	-0.686459	4.22519e-25	3.58926e-24	hypothetical protein, variant 1
CNAG_03692	638	591.333	0.621514	Down	-0.686141	6.68204e-10	2.28098e-09	hypothetical protein
CNAG_01889	724.333	738.333	0.621831	Down	-0.685405	6.88834e-10	2.349e-09	glutathione S-transferase
CNAG_05346	555	614	0.621992	Down	-0.685032	3.78754e-09	1.21701e-08	sarcosine oxidase
CNAG_01512	772.667	737.333	0.622591	Down	-0.683642	6.53166e-09	2.07084e-08	hypothetical protein, variant
CNAG_02552	2127.33	2419	0.622939	Down	-0.682838	5.67923e-20	3.73967e-19	transketolase
CNAG_05674	1139	1167.33	0.623116	Down	-0.682427	5.5752e-12	2.2561e-11	solute carrier family 35, member E1
CNAG_07943	345.333	367.333	0.623143	Down	-0.682364	4.64869e-05	0.000101735	hypothetical protein
CNAG_06297	5519.33	11730.3	0.623712	Down	-0.681047	0.00384229	0.00652632	hypothetical protein
CNAG_03288	1239.33	1381.67	0.624008	Down	-0.680363	2.36374e-16	1.25359e-15	membrane protein
CNAG_05914	521.333	796.667	0.624878	Down	-0.678352	7.99351e-09	2.51047e-08	MFS transporter, SP family, general alphaglucoside:H symporter
CNAG_07601	965.667	949.333	0.625244	Down	-0.677509	2.16687e-10	7.71639e-10	hypothetical protein, variant
CNAG_02603	314.667	287.333	0.625332	Down	-0.677306	3.49267e-05	7.75801e-05	early growth response protein 1
CNAG_01348	3467.67	3944	0.625333	Down	-0.677304	1.00697e-23	8.00424e-23	cyanate hydratase, variant
CNAG_05841	677	676	0.626094	Down	-0.675549	9.75344e-11	3.54318e-10	hypothetical protein
CNAG_07320	1966.67	1951.67	0.626121	Down	-0.675487	7.58105e-16	3.9118e-15	hypothetical protein
CNAG_07436	62.3333	74.3333	0.626154	Down	-0.675409	0.0235197	0.0352189	hypothetical protein
CNAG_06326	875	1048.67	0.626261	Down	-0.675164	1.18188e-14	5.69785e-14	solute carrier family 40 (iron-regulatedtransporter), member 1
CNAG_04831	585.333	397.333	0.626294	Down	-0.675087	1.08282e-07	3.06614e-07	hypothetical protein
CNAG_01336	216	244.333	0.626412	Down	-0.674817	2.50045e-05	5.65759e-05	hypothetical protein
CNAG_01347	5340.67	6097.67	0.626868	Down	-0.673768	2.75327e-28	2.71544e-27	co-chaperone
CNAG_05461	260.667	366.667	0.627051	Down	-0.673344	5.17157e-06	1.25566e-05	L-lactate dehydrogenase (cytochrome)
CNAG_00507	68.6667	75	0.627758	Down	-0.67172	0.019715	0.0298903	nitrilase
CNAG_01424	1471.33	1873	0.627838	Down	-0.671535	1.80034e-19	1.15253e-18	hypothetical protein
CNAG_00642	2324.67	2634.33	0.62808	Down	-0.670979	1.86716e-24	1.55644e-23	hypothetical protein
CNAG_01237	157	140	0.628156	Down	-0.670804	0.0076146	0.0123585	hypothetical protein
CNAG_02566	2273.33	3088.67	0.628796	Down	-0.669337	2.26247e-10	8.03112e-10	hepatocyte nuclear factor
CNAG_08028	851	961.333	0.62908	Down	-0.668684	2.07725e-10	7.40511e-10	hypothetical protein
CNAG_02069	1632.33	2318	0.629234	Down	-0.668332	1.38476e-12	5.87422e-12	hypothetical protein
CNAG_01759	110.667	236.667	0.629611	Down	-0.667466	3.24572e-05	7.2408e-05	vacuolar membrane protein
CNAG_05994	4524.33	5853	0.630726	Down	-0.664914	6.70307e-19	4.12122e-18	multidrug transporter
CNAG_04768	1208.33	1633.33	0.630757	Down	-0.664845	1.89052e-20	1.28152e-19	hypothetical protein
CNAG_02040	119.667	148	0.631022	Down	-0.664239	0.00126464	0.00231089	hypothetical protein
CNAG_02363	269.333	358.333	0.631166	Down	-0.663909	2.80892e-07	7.65828e-07	SCR1 protein
CNAG_04801	3647	4340.33	0.631247	Down	-0.663724	1.44101e-30	1.59299e-29	hypothetical protein
CNAG_04519	128.667	130	0.631413	Down	-0.663343	0.00149935	0.00271968	D-serine dehydratase
CNAG_01156	6788.33	6025.33	0.631553	Down	-0.663024	4.05948e-29	4.17644e-28	hypothetical protein
CNAG_01314	2785.33	3443.67	0.631871	Down	-0.662299	4.28137e-24	3.46926e-23	vacuolar protein, variant
CNAG_00859	126.667	148	0.632905	Down	-0.659938	0.00208609	0.00369562	hypothetical protein
CNAG_07745	18453.7	34172	0.633118	Down	-0.659453	0.000129598	0.00026974	alcohol dehydrogenase, propanol-preferring
CNAG_06884	992.667	841.667	0.633235	Down	-0.659186	4.4997e-11	1.68505e-10	hypothetical protein
CNAG_05643	405.667	520.667	0.633336	Down	-0.658956	3.30027e-08	9.78504e-08	DNA polymerase delta subunit 4
CNAG_02233	3020.33	3380.33	0.633462	Down	-0.65867	9.22165e-23	6.97316e-22	serine/threonine-protein kinase ATR
CNAG_04176	5159.67	5600.33	0.633489	Down	-0.658608	2.31269e-27	2.17797e-26	hypothetical protein
CNAG_01095	925.667	1133.67	0.633653	Down	-0.658235	5.67723e-12	2.2946e-11	BEM46 family protein
CNAG_06771	861.333	844.667	0.633672	Down	-0.658192	2.46711e-10	8.72043e-10	hypothetical protein
CNAG_07406	61.3333	90	0.633858	Down	-0.657767	0.0130936	0.0204458	pheromone alpha
CNAG_04999	344.667	394.333	0.634231	Down	-0.65692	1.18283e-05	2.77699e-05	hypothetical protein
CNAG_02862	334.333	406	0.634429	Down	-0.656469	4.01014e-06	9.82233e-06	aprataxin
CNAG_07029	1003	971.333	0.634818	Down	-0.655586	5.28025e-07	1.40519e-06	vesicle-associated membrane protein 7
CNAG_01794	813.667	884.667	0.634889	Down	-0.655423	1.87583e-12	7.87235e-12	2-hydroxyacid dehydrogenase
CNAG_00769	2280.67	2156	0.634895	Down	-0.65541	2.06106e-14	9.81578e-14	STE/STE7 protein kinase
CNAG_01163	1399.33	1326.67	0.635327	Down	-0.654429	2.93788e-10	1.03352e-09	DNA repair and recombination protein RAD54-likeprotein
CNAG_04142	340.667	276	0.63551	Down	-0.654014	1.7897e-05	4.11496e-05	tartrate transporter
CNAG_02387	1164.67	1468.67	0.635925	Down	-0.653072	6.1989e-13	2.70523e-12	hypothetical protein
CNAG_04403	1062.67	1035	0.636468	Down	-0.65184	5.4976e-08	1.60015e-07	CCCH zinc finger protein
CNAG_06632	2072	2811.67	0.636871	Down	-0.650927	1.22405e-23	9.68366e-23	Atypical/ABC1 protein kinase
CNAG_01212	1486	1865.67	0.636892	Down	-0.65088	1.41741e-10	5.10465e-10	hypothetical protein
CNAG_06999	1190.67	1185	0.636984	Down	-0.650672	5.0262e-07	1.34025e-06	hypothetical protein
CNAG_07407	91	129	0.637117	Down	-0.650371	0.0066298	0.0108578	fungal mating-type pheromone
CNAG_00469	1128.33	1286.33	0.637182	Down	-0.650223	1.1819e-14	5.69785e-14	endoplasmic reticulum protein
CNAG_05835	2317	2204.33	0.637879	Down	-0.648645	5.38541e-10	1.85572e-09	hypothetical protein, variant
CNAG_02505	1253.67	1081	0.639124	Down	-0.645832	2.23915e-12	9.31515e-12	cardiolipin-specific phospholipase
CNAG_06726	663	779.667	0.639428	Down	-0.645146	4.24433e-10	1.47524e-09	chitin synthase regulator 3
CNAG_05531	2902.67	3018.33	0.639478	Down	-0.645033	5.6215e-12	2.27346e-11	DNA excision repair protein ERCC-4
CNAG_03214	1497	1591.67	0.639884	Down	-0.644118	1.29816e-17	7.4211e-17	tRNA (uracil-O(2)-)-methyltransferase
CNAG_03115	918.667	974.333	0.639913	Down	-0.644053	1.22948e-13	5.56935e-13	hypothetical protein
CNAG_03988	142.333	171.667	0.640056	Down	-0.64373	0.0023813	0.0041831	solute carrier family 38 (sodium-coupled neutralamino acid transporter), member 11
CNAG_04886	976.333	990.333	0.640138	Down	-0.643545	8.92923e-12	3.54884e-11	hypothetical protein
CNAG_04730	1518.33	1908.33	0.640185	Down	-0.64344	2.80835e-12	1.16324e-11	hypothetical protein
CNAG_04724	3180.33	3443.33	0.640251	Down	-0.64329	6.81552e-14	3.13411e-13	ubiquitin-protein ligase E3 C
CNAG_03679	594	942.333	0.640622	Down	-0.642455	5.23482e-08	1.52699e-07	hypothetical protein, variant
CNAG_01080	622.333	707	0.640745	Down	-0.642178	1.95667e-10	6.98647e-10	glycolate oxidase
CNAG_04443	2580	4001	0.641407	Down	-0.640687	1.26776e-25	1.09791e-24	hypothetical protein
CNAG_04268	769.333	786.333	0.641598	Down	-0.640258	3.25034e-10	1.13685e-09	exodeoxyribonuclease III
CNAG_02005	41.3333	66.6667	0.64169	Down	-0.640052	0.0453605	0.064482	hypothetical protein
CNAG_00497	4001.67	4494.33	0.64202	Down	-0.639309	3.2794e-12	1.3508e-11	hypothetical protein
CNAG_02405	270	261.333	0.642204	Down	-0.638896	0.000120455	0.000251495	hypothetical protein
CNAG_01009	1703	1786.33	0.642505	Down	-0.638221	1.54364e-10	5.54132e-10	hypothetical protein
CNAG_06338	1359	1356.33	0.642646	Down	-0.637903	5.18312e-12	2.10509e-11	ABC transporter PMR5
CNAG_05123	710.333	912	0.642877	Down	-0.637384	1.98836e-10	7.09203e-10	hypothetical protein
CNAG_03677	6201.33	7508.67	0.643084	Down	-0.636921	5.79883e-25	4.88257e-24	hypothetical protein
CNAG_00353	538.333	665.667	0.643152	Down	-0.636769	2.14645e-10	7.64773e-10	3-oxo-5-alpha-steroid 4-dehydrogenase 1
CNAG_05592	14751	14729.3	0.643473	Down	-0.63605	1.55119e-31	1.77048e-30	potassium/sodium efflux P-type ATPase, fungal-type
CNAG_05315	338	275.333	0.643651	Down	-0.635651	1.93853e-05	4.44079e-05	taurine catabolism dioxygenase TauD
CNAG_06460	4282.33	4177.67	0.644021	Down	-0.634821	4.65278e-23	3.54642e-22	hypothetical protein
CNAG_05598	2109.33	2516	0.644036	Down	-0.634788	1.39037e-16	7.46863e-16	hypothetical protein
CNAG_00048	129	130	0.644038	Down	-0.634782	0.00252995	0.00442559	sugar transporter
CNAG_05317	863.333	942.667	0.644157	Down	-0.634517	3.26016e-11	1.23753e-10	phytanoyl-CoA dioxygenase
CNAG_06246	27034.3	27061.7	0.644322	Down	-0.634147	6.78082e-29	6.85993e-28	hypothetical protein
CNAG_08023	267	255.333	0.644752	Down	-0.633183	0.000153102	0.000316392	hypothetical protein
CNAG_02284	503.333	590.333	0.6448	Down	-0.633077	9.34622e-08	2.66459e-07	2-oxoisovalerate dehydrogenase E1 component, alphasubunit
CNAG_07800	1232	1468.33	0.645151	Down	-0.632292	1.47807e-14	7.10515e-14	syntaxin-binding protein 1
CNAG_06870	613.333	770	0.64518	Down	-0.632226	5.57482e-10	1.91575e-09	hypothetical protein
CNAG_03006	108	122.333	0.645258	Down	-0.632052	0.00670635	0.0109697	hypothetical protein
CNAG_00566	1764.67	2038.67	0.645458	Down	-0.631605	5.79666e-19	3.58042e-18	DNA ligase 1
CNAG_01963	239.333	268.333	0.645746	Down	-0.630962	4.90714e-05	0.00010718	CMP/dCMP deaminase zinc-binding protein
CNAG_01466	1094.67	1191.67	0.646025	Down	-0.630339	9.49047e-11	3.45141e-10	hypothetical protein
CNAG_04767	1113.33	1281.67	0.646461	Down	-0.629365	1.04826e-14	5.07557e-14	hypothetical protein
CNAG_05156	2367.67	2629.67	0.646535	Down	-0.629199	3.46979e-20	2.30296e-19	hypothetical protein, variant
CNAG_07402	861.333	796.667	0.646547	Down	-0.629173	2.07919e-11	8.0433e-11	pantothenate transporter
CNAG_08024	309.333	265	0.646756	Down	-0.628707	7.42245e-05	0.000158947	hypothetical protein
CNAG_00105	396	420	0.647054	Down	-0.628042	5.05587e-07	1.34763e-06	pyridoxal reductase
CNAG_07557	4918.33	4874.67	0.648335	Down	-0.62519	9.50043e-19	5.79839e-18	ATP-binding cassette transporter
CNAG_03894	26	69	0.648887	Down	-0.623961	0.0347	0.0504225	hypothetical protein
CNAG_04747	492.667	575.667	0.649124	Down	-0.623434	9.41745e-08	2.68375e-07	hypothetical protein
CNAG_04202	2543.33	3116.33	0.649145	Down	-0.623388	4.70874e-11	1.76037e-10	cytosolic Fe-S cluster assembly factor NAR1
CNAG_03463	7698.33	7040	0.64928	Down	-0.623088	6.31511e-28	6.1377e-27	hypothetical protein
CNAG_01723	1553	2003.67	0.649752	Down	-0.622039	3.06962e-19	1.93723e-18	hypothetical protein
CNAG_04246	252.333	165.667	0.65031	Down	-0.620801	0.0017048	0.00306571	hypothetical protein
CNAG_00815	1293	1599	0.65032	Down	-0.620778	8.44067e-14	3.86016e-13	MFS transporter, SIT family, siderophore-iron:Hsymporter
CNAG_04240	292	311	0.650383	Down	-0.620638	1.08545e-05	2.55917e-05	hypothetical protein
CNAG_05502	1853.67	2375	0.650394	Down	-0.620615	2.01231e-18	1.20938e-17	hypothetical protein
CNAG_02873	2185.67	1727.67	0.650927	Down	-0.619433	2.56097e-09	8.34126e-09	signal peptidase I
CNAG_02678	670.333	817	0.651041	Down	-0.619179	6.23107e-09	1.97742e-08	hypothetical protein
CNAG_00707	2098.33	2833.33	0.651563	Down	-0.618022	7.59533e-22	5.5124e-21	protein SYM1
CNAG_00175	1060.33	1089.67	0.651774	Down	-0.617556	1.9083e-11	7.41662e-11	hypothetical protein
CNAG_06359	980	907	0.651782	Down	-0.617539	3.44673e-07	9.31356e-07	scavenger mRNA-decapping enzyme DcpS
CNAG_01652	1469.67	1724.67	0.652066	Down	-0.616909	1.14928e-13	5.21669e-13	peptide-N4-(N-acetyl-beta-glucosaminyl)asparagineamidase
CNAG_01781	467.333	445	0.65226	Down	-0.61648	2.96436e-06	7.34707e-06	hypothetical protein, variant 1
CNAG_04091	199	212	0.652608	Down	-0.615712	0.000227635	0.000460861	hypothetical protein
CNAG_06021	4571	4095	0.65301	Down	-0.614822	4.52062e-16	2.36368e-15	rab GTPase activator
CNAG_06808	336.333	437.333	0.653211	Down	-0.614379	4.60806e-07	1.2322e-06	pheromone a factor receptor
CNAG_04466	456.667	543.333	0.653385	Down	-0.613994	2.17094e-06	5.43917e-06	hypothetical protein
CNAG_00636	1377.33	1550.67	0.65339	Down	-0.613984	1.33818e-15	6.83104e-15	CDC7 protein kinase
CNAG_02711	154.667	129.333	0.653494	Down	-0.613755	0.00653046	0.0107056	hypothetical protein
CNAG_02944	484	515.333	0.653684	Down	-0.613335	0.000161599	0.00033323	acid phosphatase
CNAG_05932	25013.3	17038.7	0.653839	Down	-0.612992	1.16992e-18	7.10787e-18	peptidyl-prolyl cis-trans isomerase D
CNAG_03834	1537.33	1700	0.65405	Down	-0.612528	3.90019e-14	1.8262e-13	C4-hydroxylase
CNAG_00231	399	529.333	0.65471	Down	-0.611072	2.61656e-05	5.90828e-05	hypothetical protein
CNAG_00532	1378.67	1543.67	0.654762	Down	-0.610958	1.50354e-12	6.36596e-12	hypothetical protein
CNAG_02996	967.333	1019.33	0.654952	Down	-0.610539	3.61724e-09	1.16453e-08	flavoprotein oxygenase, variant 2
CNAG_06822	251	224.333	0.655448	Down	-0.609447	0.000294489	0.000586431	hypothetical protein
CNAG_02220	1385.67	1554.67	0.655793	Down	-0.608688	4.62793e-10	1.60357e-09	hypothetical protein
CNAG_07419	967.333	890.667	0.65582	Down	-0.608627	1.06975e-05	2.52481e-05	hypothetical protein, variant
CNAG_02071	4013.33	3853.33	0.655969	Down	-0.6083	2.2521e-24	1.86336e-23	hypothetical protein
CNAG_02921	6758.33	6756.67	0.656486	Down	-0.607164	2.87045e-19	1.81668e-18	hypothetical protein
CNAG_00752	372.667	255.333	0.656638	Down	-0.606829	7.94555e-05	0.000169656	transducin family protein
CNAG_04117	740	832.667	0.657243	Down	-0.605501	9.55449e-10	3.21549e-09	hypothetical protein
CNAG_03192	580	753	0.657281	Down	-0.605418	4.5902e-10	1.59132e-09	tRNA-specific adenosine deaminase 1, variant
CNAG_06800	4544.67	6836	0.657815	Down	-0.604246	7.02197e-20	4.58316e-19	hypothetical protein
CNAG_06553	1164	1095.33	0.657822	Down	-0.604231	8.6864e-12	3.46056e-11	hypothetical protein
CNAG_07751	747	692.333	0.658039	Down	-0.603755	9.61124e-10	3.23296e-09	siderophore iron transporter MirB
CNAG_01422	2970.33	3717.67	0.658424	Down	-0.60291	1.35892e-10	4.90195e-10	endoplasmic reticulum protein
CNAG_03828	668	872.333	0.658847	Down	-0.601984	5.7033e-09	1.81511e-08	aromatic amino acid aminotransferase I
CNAG_03598	6705.67	6238.67	0.658913	Down	-0.601839	2.26196e-20	1.5179e-19	ubiquilin
CNAG_03339	310.333	245.667	0.659765	Down	-0.599975	0.000364719	0.000717088	biotin transporter, variant
CNAG_07583	613	718.333	0.659881	Down	-0.599723	4.61672e-07	1.23402e-06	hypothetical protein
CNAG_01255	3624.33	3898.67	0.660297	Down	-0.598813	8.20001e-21	5.62708e-20	hypothetical protein
CNAG_00936	2148.67	2107.67	0.660467	Down	-0.598441	1.62776e-17	9.20283e-17	lipid particle protein
CNAG_04860	3969	3789.67	0.660852	Down	-0.597602	2.50744e-23	1.95586e-22	hypothetical protein
CNAG_02834	1268.33	1570.67	0.661263	Down	-0.596704	9.69097e-06	2.29619e-05	sterol 3-beta-glucosyltransferase
CNAG_00919	1709	1529.67	0.661461	Down	-0.596271	7.87441e-13	3.40748e-12	carboxypeptidase D
CNAG_01277	8435.33	8895	0.661596	Down	-0.595978	7.0919e-21	4.90193e-20	hypothetical protein
CNAG_06459	1517	1602.33	0.661711	Down	-0.595726	3.63637e-10	1.26855e-09	vacuolar membrane protein
CNAG_03110	3299.33	3027	0.66211	Down	-0.594858	7.39737e-18	4.31751e-17	hypothetical protein
CNAG_00030	287	333	0.662274	Down	-0.5945	2.43864e-05	5.52333e-05	D-3-phosphoglycerate dehydrogenase, variant
CNAG_05066	211	234.333	0.662342	Down	-0.594351	0.000626499	0.00119348	hypothetical protein
CNAG_00328	724.333	923.667	0.662903	Down	-0.593131	5.20532e-11	1.9395e-10	DNA excision repair protein ERCC-5
CNAG_01389	1000.33	1106	0.663404	Down	-0.59204	1.80715e-07	5.01303e-07	hypothetical protein
CNAG_02661	681.333	716.333	0.66346	Down	-0.59192	1.54477e-07	4.31205e-07	hypothetical protein
CNAG_04254	181	129	0.664031	Down	-0.590677	0.00626899	0.0103073	hypothetical protein
CNAG_00433	329.667	354.667	0.664233	Down	-0.590239	1.30774e-05	3.06163e-05	hypothetical protein
CNAG_03765	23673	22400.7	0.664449	Down	-0.58977	1.61258e-20	1.09534e-19	trehalose-phosphatase
CNAG_05223	1906	1698	0.664905	Down	-0.58878	2.8182e-14	1.3336e-13	hypothetical protein
CNAG_05572	755	902.333	0.665111	Down	-0.588333	3.13624e-09	1.01457e-08	hypothetical protein, variant
CNAG_02312	1682.67	1842.33	0.665559	Down	-0.587361	6.74063e-12	2.71128e-11	patatin-like phospholipase domain-containingprotein
CNAG_00648	1355.33	1614.67	0.665578	Down	-0.58732	1.23064e-11	4.85064e-11	esterase/lipase
CNAG_01571	1945.67	2054.67	0.665621	Down	-0.587227	2.88424e-10	1.01519e-09	hypothetical protein
CNAG_04871	379.333	378.667	0.665816	Down	-0.586804	1.60828e-05	3.71702e-05	hypothetical protein
CNAG_07432	114.333	146.667	0.665963	Down	-0.586486	0.00381699	0.0064883	hypothetical protein
CNAG_00405	1627.67	1486.67	0.666102	Down	-0.586185	2.00853e-15	1.0091e-14	STE/STE20/YSK protein kinase
CNAG_05479	954	1248.67	0.666372	Down	-0.5856	1.07396e-12	4.59376e-12	hypothetical protein
CNAG_06898	2983.67	3237	0.666536	Down	-0.585245	6.49539e-16	3.36199e-15	chitin synthase export chaperone
CNAG_01154	350.333	420.333	0.666539	Down	-0.585239	3.39366e-06	8.35834e-06	hypothetical protein
CNAG_00107	2834.67	3479.67	0.66668	Down	-0.584934	6.02838e-15	2.95315e-14	hypothetical protein
CNAG_01846	6517.67	9512	0.666874	Down	-0.584514	3.02789e-20	2.01971e-19	flavoprotein
CNAG_04472	120.333	102	0.666893	Down	-0.584472	0.0165676	0.0254713	membrane protein
CNAG_02788	1203.33	916.667	1.49967	Up	0.584643	9.1201e-06	2.16785e-05	hypothetical protein
CNAG_07473	5610	5300.33	1.4997	Up	0.584678	1.93297e-20	1.30897e-19	valine-tRNA ligase
CNAG_02177	6647.67	6789.33	1.50069	Up	0.585628	3.19355e-27	2.99065e-26	serine/threonine-protein phosphatase PP2A catalyticsubunit
CNAG_04352	463.333	388	1.50123	Up	0.586147	7.11481e-06	1.70945e-05	zinc-finger protein
CNAG_00979	1167.67	1307.33	1.50134	Up	0.58625	2.12072e-17	1.18992e-16	solute carrier family 31 (copper transporter),member 1, variant 3
CNAG_06147	2007	1712.67	1.50162	Up	0.586517	3.83099e-18	2.27778e-17	hypothetical protein
CNAG_01271	2358.33	2538.33	1.50228	Up	0.587152	9.57768e-21	6.55899e-20	pre-mRNA-splicing factor ISY1
CNAG_04729	1597.33	1688.67	1.5026	Up	0.587458	1.09057e-16	5.9201e-16	ATP-dependent RNA helicase DBP7
CNAG_02267	140.667	131.333	1.50285	Up	0.587703	0.00230473	0.00405498	cell cycle arrest protein BUB3
CNAG_02285	12621.7	13296.7	1.50331	Up	0.58814	4.0527e-23	3.10676e-22	nucleoside diphosphate kinase
CNAG_03942	4170.67	3797.33	1.50339	Up	0.588216	4.91651e-23	3.74316e-22	THO complex subunit 2
CNAG_01111	3020.67	3317.67	1.50391	Up	0.588714	1.92999e-23	1.51073e-22	translation initiation factor 3 subunit K
CNAG_01634	1830	2054	1.50434	Up	0.589133	8.9648e-22	6.49219e-21	large subunit GTPase 1
CNAG_06796	1302	1151.67	1.50439	Up	0.58918	2.45012e-14	1.16189e-13	serine/arginine repetitive matrix protein 1
CNAG_02809	1681.67	1357.33	1.50493	Up	0.589694	6.44211e-18	3.77316e-17	tRNA-specific adenosine deaminase 3
CNAG_01733	7356.67	5700	1.50494	Up	0.589709	1.9151e-27	1.8112e-26	pre-mRNA-processing factor 19
CNAG_05140	4558.33	4516	1.50516	Up	0.589913	1.51477e-28	1.5134e-27	methylenetetrahydrofolate reductase
CNAG_05677	916.333	854.333	1.50558	Up	0.590316	4.54431e-14	2.11888e-13	phospholipase
CNAG_03748	4834.67	5124.33	1.50598	Up	0.590698	1.19069e-17	6.83008e-17	large subunit ribosomal protein L19
CNAG_07752	2346	3132	1.50598	Up	0.590705	9.05527e-20	5.88725e-19	UDP-galactopyranose mutase
CNAG_04570	4837	4839	1.50613	Up	0.590846	6.32199e-27	5.86277e-26	hypothetical protein
CNAG_02588	263.333	261.333	1.50709	Up	0.591762	2.03642e-05	4.65498e-05	avenacinase
CNAG_03762	2083.67	2461.33	1.50875	Up	0.593357	6.75537e-10	2.30483e-09	AdoMet-dependent rRNA methyltransferase SPB1
CNAG_03761	3541.33	3236.33	1.50923	Up	0.593813	1.28922e-19	8.30102e-19	mRNA 3'-end-processing protein RNA14
CNAG_06927	2238	2041.33	1.51011	Up	0.59465	1.89549e-15	9.53743e-15	peptidyl-prolyl isomerase G (cyclophilin G)
CNAG_02350	577.333	566	1.5108	Up	0.595311	9.92848e-11	3.60285e-10	hypothetical protein
CNAG_00510	876	915.333	1.51188	Up	0.596341	1.27941e-12	5.44114e-12	prefoldin subunit 2
CNAG_02270	630.667	551	1.51197	Up	0.596428	6.3365e-06	1.52739e-05	homoserine O-acetyltransferase
CNAG_07356	4535.67	4427.67	1.51324	Up	0.597645	1.2365e-18	7.50555e-18	succinate dehydrogenase, cytochrome b556 subunit
CNAG_03606	8247.33	7635.33	1.51335	Up	0.597745	6.96761e-29	7.03823e-28	translation initiation factor aIF-2
CNAG_02328	1953.33	2484	1.51442	Up	0.598766	4.93601e-13	2.16542e-12	pre-rRNA-processing protein TSR1
CNAG_05626	1192.67	1198.67	1.51464	Up	0.598972	5.2475e-16	2.73091e-15	hypothetical protein
CNAG_01104	1184.33	1354.67	1.51559	Up	0.599875	1.90898e-13	8.59493e-13	ribosomal RNA-processing protein 8
CNAG_06273	1981.67	1775.33	1.51608	Up	0.600349	4.87355e-21	3.38613e-20	hypothetical protein
CNAG_00016	1902.33	1878.67	1.51664	Up	0.600883	1.04847e-17	6.04025e-17	U6 snRNA-associated Sm-like protein LSm5
CNAG_06829	2360.67	2681.33	1.51743	Up	0.601629	1.49936e-10	5.39107e-10	squalene monooxygenase
CNAG_07818	451.667	475.667	1.51751	Up	0.601702	1.51943e-08	4.62199e-08	hypothetical protein
CNAG_07376	1173.67	1063.67	1.5178	Up	0.601981	5.45674e-17	2.99627e-16	hypothetical protein
CNAG_03476	7721.33	7522.33	1.5185	Up	0.602642	4.11093e-21	2.8712e-20	spermidine synthase
CNAG_03629	19410.3	14032.7	1.51873	Up	0.602867	2.40953e-31	2.72686e-30	NADH dehydrogenase (quinone), G subunit
CNAG_06472	2411.67	3389.67	1.51878	Up	0.602909	2.60011e-13	1.1636e-12	nucleolar protein 4
CNAG_07554	3212.67	2448.67	1.51897	Up	0.603091	3.28877e-14	1.55078e-13	capsular associated protein
CNAG_01682	9687	9603.33	1.52091	Up	0.604935	7.07437e-29	7.13528e-28	mitochondrial outer membrane 72K protein
CNAG_00665	3945	3795	1.52093	Up	0.604954	1.34716e-23	1.06198e-22	DNA topoisomerase 2-associated protein PAT1
CNAG_04071	3349	3458	1.52125	Up	0.605253	5.12503e-20	3.38475e-19	20S proteasome subunit alpha 6
CNAG_04613	3608.67	3688.67	1.52194	Up	0.60591	4.8603e-21	3.38044e-20	ATP-binding cassette, subfamily F, member 3
CNAG_02495	1254	1292	1.52205	Up	0.606019	2.62083e-17	1.4656e-16	cytoplasmic protein
CNAG_00288	502.333	616.667	1.52211	Up	0.606071	5.6448e-11	2.0974e-10	oligoribonuclease
CNAG_05197	3056.33	2749.33	1.52295	Up	0.606865	1.16774e-19	7.56255e-19	NADH dehydrogenase (ubiquinone) 1 alpha subcomplex8
CNAG_00184	3210	2682	1.52353	Up	0.607422	1.03276e-25	8.97881e-25	pre-mRNA cleavage complex 2 protein Pcf11
CNAG_03512	1089.33	1051.67	1.52363	Up	0.607513	1.5195e-15	7.70951e-15	hypothetical protein
CNAG_03235	2027.67	1901.33	1.52385	Up	0.607721	1.01956e-22	7.66625e-22	THO complex subunit 1
CNAG_00240	1131.33	970	1.52411	Up	0.607968	2.10351e-12	8.77821e-12	hypothetical protein
CNAG_07665	6638.67	5671.33	1.5244	Up	0.608241	1.93194e-31	2.19754e-30	hypothetical protein
CNAG_03596	9761.33	10160	1.52473	Up	0.608554	1.03964e-29	1.10537e-28	2-oxoglutarate dehydrogenase E2 component(dihydrolipoamide succinyltransferase)
CNAG_05774	686.333	763.333	1.52556	Up	0.609339	7.71546e-14	3.5382e-13	hypothetical protein, variant
CNAG_01590	638	634	1.52562	Up	0.609399	1.70548e-12	7.17547e-12	large subunit ribosomal protein L32
CNAG_01273	3635.33	3935	1.52744	Up	0.611111	3.18387e-29	3.31132e-28	cellular nucleic acid-binding protein
CNAG_03859	1421.33	1159	1.52747	Up	0.611144	3.38847e-09	1.09457e-08	transcriptional regulator Medusa
CNAG_00128	103	100	1.52781	Up	0.611467	0.00528116	0.00877391	hypothetical protein
CNAG_03289	891	942.667	1.52787	Up	0.611518	3.56066e-16	1.87349e-15	methionine aminopeptidase, type II
CNAG_02861	600.667	630.333	1.52873	Up	0.612334	1.03507e-11	4.09914e-11	histidinol-phosphatase (PHP family)
CNAG_05624	904.667	899.667	1.5288	Up	0.6124	6.57736e-14	3.02876e-13	hypothetical protein
CNAG_04601	15846.3	12221	1.5293	Up	0.612873	1.92075e-26	1.74488e-25	glycine hydroxymethyltransferase
CNAG_00647	621.667	412.333	1.52949	Up	0.613053	6.10584e-08	1.76871e-07	hypothetical protein
CNAG_02426	4333.33	3922.67	1.52994	Up	0.613477	3.2258e-25	2.75079e-24	pre-mRNA-splicing factor SYF1
CNAG_01548	5636	4886.33	1.53003	Up	0.613561	4.29798e-24	3.4785e-23	ATP-dependent RNA helicase FAL1
CNAG_01264	3920.33	4230.67	1.5305	Up	0.614004	2.5739e-19	1.63364e-18	homoisocitrate dehydrogenase
CNAG_06385	531.667	680.667	1.53164	Up	0.615079	3.70036e-08	1.09276e-07	GAF domain-containing protein
CNAG_03183	1760.67	1675	1.53165	Up	0.615086	5.52476e-11	2.05509e-10	nuclear protein
CNAG_00084	3209.33	3568.33	1.53169	Up	0.615122	7.17564e-27	6.63597e-26	glutamine-tRNA ligase
CNAG_01644	1427.33	1508	1.53182	Up	0.615249	8.28379e-19	5.07439e-18	hypothetical protein
CNAG_03008	497	527.333	1.53238	Up	0.615778	4.59003e-08	1.3436e-07	hypothetical protein
CNAG_07372	1342.67	1445.33	1.53275	Up	0.616125	6.83255e-19	4.19696e-18	6-phosphofructo-2-kinase/fructose-2, 6-bisphosphatase
CNAG_06363	772	761.667	1.53313	Up	0.616484	6.97839e-10	2.37728e-09	nucleolar protein
CNAG_05838	1338	1201.33	1.53314	Up	0.616491	3.3945e-16	1.79029e-15	GTPase activating protein
CNAG_05069	2054.33	1625.67	1.53335	Up	0.616682	1.25991e-12	5.36507e-12	ubiquinol-cytochrome c reductase subunit 10
CNAG_07810	12612.7	10607.3	1.53343	Up	0.616759	9.46856e-28	9.07053e-27	mitochondrial protein
CNAG_00869	954.333	884	1.53432	Up	0.617601	2.46682e-09	8.05032e-09	ATP-binding cassette transporter
CNAG_03721	3806.33	3726.33	1.53464	Up	0.617901	3.1538e-26	2.82278e-25	26S proteasome regulatory subunit N12
CNAG_01564	2040	2171.67	1.53508	Up	0.618313	4.49864e-18	2.66526e-17	nucleolar protein 12
CNAG_03483	1102.33	1089.33	1.5358	Up	0.618986	2.98876e-16	1.58004e-15	protein GET1
CNAG_03267	3486.33	3523.33	1.536	Up	0.619182	8.65266e-21	5.93161e-20	splicing factor 3B subunit 2
CNAG_02266	5685	4537.67	1.53679	Up	0.619921	1.67614e-32	2.0165e-31	NADH-quinone oxidoreductase subunit B 2
CNAG_01709	5973	5102	1.53822	Up	0.621265	5.94331e-26	5.24221e-25	translation initiation factor 5
CNAG_00854	2962.33	3044.67	1.54058	Up	0.623469	2.10331e-17	1.18114e-16	C-8 sterol isomerase
CNAG_00786	399.333	450	1.54062	Up	0.623514	4.44382e-10	1.54297e-09	hypothetical protein
CNAG_05149	916.333	845.333	1.54108	Up	0.623942	1.3576e-11	5.34158e-11	protoheme IX farnesyltransferase
CNAG_05725	25336.3	20288.3	1.54116	Up	0.624016	3.47571e-10	1.21441e-09	ketol-acid reductoisomerase, mitochondrial
CNAG_00775	1098.67	1054.33	1.5412	Up	0.624055	4.66972e-13	2.0513e-12	U3 small nucleolar RNA-associated protein 15
CNAG_02974	37523.7	33451.7	1.54186	Up	0.624673	2.80118e-29	2.93619e-28	voltage-dependent anion channel protein 2
CNAG_07323	1910	1727.33	1.54264	Up	0.625398	2.36062e-20	1.58251e-19	cactin
CNAG_02412	465.333	529	1.54294	Up	0.625684	2.72302e-08	8.14955e-08	rRNA-processing protein CGR1
CNAG_02421	2623	2303.33	1.54404	Up	0.626715	3.29352e-18	1.96522e-17	hypothetical protein
CNAG_03335	2403.33	2445.67	1.54469	Up	0.627314	1.83112e-25	1.5776e-24	ribose-phosphate pyrophosphokinase
CNAG_02783	631	732.667	1.54495	Up	0.627557	1.6977e-12	7.15177e-12	hypothetical protein
CNAG_03632	652.667	807	1.54497	Up	0.627579	4.40708e-13	1.93848e-12	hypothetical protein
CNAG_01688	3957.67	4419.67	1.54553	Up	0.628102	3.786e-19	2.3714e-18	ATP-dependent metalloprotease
CNAG_07567	785	908.333	1.54601	Up	0.628546	2.88235e-12	1.19241e-11	hypothetical protein
CNAG_04899	695.333	651	1.54624	Up	0.628762	2.58089e-13	1.15577e-12	cytoplasmic protein
CNAG_04584	4532	3791.67	1.54642	Up	0.628933	8.33281e-30	8.90211e-29	poly(rC)-binding protein 2/3/4
CNAG_05661	229.667	257.667	1.54764	Up	0.630068	1.17796e-06	3.0356e-06	FACT complex subunit POB3
CNAG_03153	4427.67	4035	1.54807	Up	0.630474	4.56551e-20	3.01821e-19	sec14 cytosolic factor, variant
CNAG_00716	13402.3	13766	1.54862	Up	0.630983	1.80117e-16	9.62114e-16	cytochrome c
CNAG_04022	2491.67	1848	1.54878	Up	0.631128	5.26643e-20	3.4747e-19	translation initiation factor
CNAG_05228	1663	1451	1.5495	Up	0.631806	5.00317e-15	2.46358e-14	U3 small nucleolar ribonucleoprotein LCP5
CNAG_03124	1990	2558.67	1.54965	Up	0.631939	4.96471e-13	2.17516e-12	periodic tryptophan protein 2
CNAG_01235	8804.33	8017.67	1.55109	Up	0.633285	3.17014e-24	2.594e-23	DNA-directed RNA polymerase II subunit RPB2,variant
CNAG_04287	1438	1352	1.55119	Up	0.633371	4.58086e-18	2.70916e-17	mitochondrial import inner membrane translocasesubunit
CNAG_00092	3034	2840.67	1.55122	Up	0.633401	2.94112e-26	2.64305e-25	mitochondrial protein
CNAG_00265	935	1024.67	1.55147	Up	0.633639	4.75641e-14	2.21468e-13	isopentenyl-diphosphate delta-isomerase
CNAG_04452	1049	1008.67	1.55155	Up	0.633713	2.96091e-16	1.56656e-15	small subunit ribosomal protein S18
CNAG_04764	393.667	381.667	1.55219	Up	0.634301	3.26791e-08	9.69338e-08	dihydrofolate reductase
CNAG_06611	2286.33	2522	1.55225	Up	0.634361	3.69276e-12	1.51175e-11	DNA-directed RNA polymerase I subunit RPA2
CNAG_03435	11311	10763.3	1.55279	Up	0.63486	1.1403e-37	1.65517e-36	ribonucleoprotein-associated protein
CNAG_05138	4460.33	4062.33	1.55292	Up	0.634985	5.42066e-25	4.5757e-24	glucan 1,3-beta-glucosidase
CNAG_05627	752	819.667	1.55358	Up	0.635595	2.15489e-12	8.98138e-12	ATP-dependent rRNA helicase SPB4
CNAG_01376	10861.7	8050.33	1.55393	Up	0.635922	9.02495e-34	1.14345e-32	stress response protein NST1
CNAG_02305	522.667	489	1.55558	Up	0.637449	7.89622e-10	2.67494e-09	hypothetical protein
CNAG_05535	1326.67	1166	1.55577	Up	0.63763	9.14553e-18	5.29616e-17	hypothetical protein
CNAG_06708	464.333	448	1.55636	Up	0.638177	8.32469e-08	2.38149e-07	dCMP deaminase
CNAG_00741	9897.33	8047.67	1.55687	Up	0.63865	8.20851e-26	7.19268e-25	ATP-dependent RNA helicase SUB2
CNAG_00512	2578.67	2733	1.55725	Up	0.639002	1.50452e-24	1.25728e-23	mitochondrial carrier protein
CNAG_04914	3006.67	2903.33	1.55726	Up	0.639011	1.58937e-26	1.44778e-25	small nuclear ribonucleoprotein G
CNAG_02555	1142.67	1173	1.55759	Up	0.639319	1.89203e-17	1.06429e-16	hypothetical protein
CNAG_04056	1470.33	1666.33	1.5582	Up	0.63988	1.16572e-20	7.97493e-20	hypothetical protein
CNAG_03961	1470.33	1324.67	1.5584	Up	0.640068	1.11957e-16	6.06767e-16	hypothetical protein
CNAG_06368	466	539.667	1.55868	Up	0.640329	2.28797e-11	8.82031e-11	hypothetical protein
CNAG_05708	639.333	657.667	1.55873	Up	0.640367	9.3587e-12	3.71069e-11	ubiquitin carboxyl-terminal hydrolase 5/13
CNAG_02884	222	217.667	1.55886	Up	0.640489	9.28687e-05	0.000196665	DNA replication complex GINS protein PSF2
CNAG_07374	959.667	949.667	1.55979	Up	0.641348	3.7161e-09	1.19463e-08	DNA-directed RNA polymerase III subunit RPC5
CNAG_01842	2047.67	1800.67	1.56004	Up	0.641579	1.18528e-13	5.37277e-13	hypothetical protein
CNAG_04289	2975.67	2284.67	1.56068	Up	0.642178	2.71329e-23	2.10904e-22	hypothetical protein
CNAG_06468	3787.67	3697.33	1.56071	Up	0.642207	8.57304e-23	6.49741e-22	nucleolar GTP-binding protein
CNAG_05499	2049	2468.33	1.56075	Up	0.642243	1.11499e-21	8.03107e-21	SHO1 osmosensor
CNAG_00393	1351.67	1543.33	1.56126	Up	0.642711	1.10799e-09	3.70459e-09	1,4-alpha-glucan-branching enzyme
CNAG_01021	3107	2943.33	1.56147	Up	0.642906	5.37352e-27	4.99707e-26	ATP phosphoribosyltransferase
CNAG_06910	207.333	236.333	1.56215	Up	0.643529	5.21047e-07	1.38773e-06	beta-lactamase
CNAG_04622	1323	1307.33	1.56342	Up	0.644706	8.91647e-12	3.54588e-11	endoplasmic reticulum protein
CNAG_04629	2836.67	2981.67	1.56503	Up	0.646194	3.36936e-26	3.01167e-25	Mob1 family protein
CNAG_02905	2030.67	1909.33	1.56564	Up	0.646756	6.70784e-22	4.87889e-21	hypothetical protein
CNAG_03544	5278	4850.67	1.56567	Up	0.646781	4.91998e-33	5.98374e-32	hypothetical protein
CNAG_02821	202	129	1.56609	Up	0.647167	0.00302364	0.00522621	hypothetical protein
CNAG_05798	770.333	740.333	1.56695	Up	0.647955	6.24391e-11	2.30462e-10	signal recognition particle subunit SRP9
CNAG_05822	609.333	745.333	1.5678	Up	0.648743	9.93088e-10	3.33544e-09	protein RAI1
CNAG_07439	2498.67	2493	1.56864	Up	0.649516	1.23805e-21	8.89825e-21	U3 small nucleolar RNA-associated protein 21
CNAG_05425	10572	9578.33	1.56919	Up	0.650022	2.94793e-29	3.07552e-28	asparagine synthase (glutamine-hydrolyzing)
CNAG_03118	616.667	588	1.56931	Up	0.650126	1.05896e-12	4.53541e-12	hypothetical protein
CNAG_01752	4311	5210.33	1.56937	Up	0.650183	1.2082e-28	1.2131e-27	solute carrier family 25 (mitochondrial 2-oxodicarboxylate transporter), member 21
CNAG_06242	4009.67	2654.33	1.57034	Up	0.651075	6.26985e-13	2.73262e-12	high-affinity iron permease CaFTR1
CNAG_01666	927	1052	1.5709	Up	0.651596	1.22952e-19	7.93957e-19	U6 snRNA-associated Sm-like protein LSm2
CNAG_01181	32393	29021.7	1.57142	Up	0.652068	3.97137e-36	5.47869e-35	small subunit ribosomal protein S27Ae
CNAG_01159	1885	1511.33	1.57183	Up	0.652446	1.10004e-17	6.32639e-17	pre-mRNA-splicing factor SLU7
CNAG_00040	2551.67	2773.67	1.57236	Up	0.652931	1.59066e-18	9.59422e-18	cytochrome P450, family 51 (sterol 14-demethylase)
CNAG_07660	10414.7	9780	1.57276	Up	0.653298	2.78961e-38	4.14837e-37	pyruvate dehydrogenase (acetyl-transferring) E1component, alpha subunit
CNAG_04156	1811.33	1753.33	1.57312	Up	0.653628	1.52872e-25	1.32048e-24	homoserine kinase
CNAG_00108	4239	3507	1.574	Up	0.654439	8.28825e-28	7.97416e-27	RuvB-like helicase 1
CNAG_01577	31541.7	26649.3	1.57444	Up	0.654843	9.99478e-27	9.15434e-26	glutamate dehydrogenase (NADP )
CNAG_02399	3628.33	4652.67	1.57472	Up	0.655099	7.65174e-28	7.38304e-27	glutathione-disulfide reductase
CNAG_00764	1508.33	1489	1.57524	Up	0.65557	3.50008e-18	2.08475e-17	ATP-dependent RNA helicase DBP4
CNAG_04257	4588	4751	1.57531	Up	0.655637	5.46947e-24	4.41592e-23	hypothetical protein
CNAG_00462	3376.33	3941.33	1.5755	Up	0.655807	1.25133e-21	8.98402e-21	electron-transferring-flavoprotein dehydrogenase
CNAG_05801	296.333	269.333	1.57792	Up	0.658028	4.49294e-05	9.85524e-05	hypothetical protein
CNAG_04304	11222	10646.3	1.57931	Up	0.659294	1.31847e-38	1.9783e-37	T-complex protein 1 subunit zeta
CNAG_01509	452	564.667	1.58114	Up	0.660965	2.79727e-11	1.07157e-10	hypothetical protein
CNAG_05623	5086	5422.33	1.5815	Up	0.661296	4.11114e-33	5.02748e-32	chorismate synthase
CNAG_05445	1238.33	992.333	1.58168	Up	0.661461	4.60481e-14	2.14559e-13	smooth muscle cell associated protein-1 isoform 2
CNAG_04513	2610.33	2468	1.58221	Up	0.661945	8.29011e-18	4.8259e-17	DNA-directed RNA polymerase III subunit RPC2
CNAG_01148	10694	11448.7	1.58432	Up	0.66386	1.87217e-34	2.44627e-33	FK506-binding protein 4
CNAG_03276	392.333	391.333	1.58433	Up	0.663873	5.96938e-11	2.21062e-10	hypothetical protein
CNAG_04298	2080	1999.33	1.58508	Up	0.664557	1.73651e-19	1.11273e-18	nucleolar complex protein 3
CNAG_07807	13988	16135.3	1.58511	Up	0.66458	7.10756e-20	4.62997e-19	histone H4
CNAG_05900	6226	6133.33	1.58576	Up	0.665173	2.02525e-24	1.68191e-23	glycine-tRNA ligase
CNAG_04234	474.333	425	1.58599	Up	0.66538	2.87141e-09	9.31605e-09	hypothetical protein
CNAG_04366	540	488.667	1.58713	Up	0.666424	4.36866e-11	1.6369e-10	hypothetical protein
CNAG_00861	232	375.333	1.58729	Up	0.666562	8.53262e-10	2.8803e-09	3-hydroxyacyl-CoA dehydrogenase
CNAG_02901	1418.67	1508.67	1.58852	Up	0.66768	3.01442e-17	1.68148e-16	U6 snRNA-associated Sm-like protein LSm4
CNAG_01546	324.667	343.667	1.58961	Up	0.668671	5.45603e-09	1.7389e-08	S-adenosylmethionine-dependent methyltransferase
CNAG_06998	9064	9615.33	1.59006	Up	0.669081	1.24811e-37	1.80773e-36	protein transporter SEC61 subunit alpha
CNAG_06723	7056.33	6227.33	1.59008	Up	0.669099	1.30611e-32	1.57417e-31	succinate dehydrogenase (ubiquinone) membraneanchor subunit
CNAG_04670	3533.33	3229.33	1.5906	Up	0.669569	1.35513e-33	1.70079e-32	hypothetical protein
CNAG_00701	2871.67	2593	1.59098	Up	0.66992	4.21378e-23	3.22654e-22	hypothetical protein
CNAG_02035	12642.7	11062	1.59151	Up	0.6704	1.31767e-26	1.20357e-25	triose-phosphate isomerase
CNAG_07778	6106.67	5698.33	1.59204	Up	0.670876	4.84584e-35	6.45822e-34	translation initiation factor 2 subunit 1
CNAG_03919	504.333	494.667	1.5921	Up	0.670931	3.92137e-12	1.60435e-11	acetate non-utilizing protein 9, mitochondrial
CNAG_00853	817	911.667	1.59243	Up	0.67123	3.78779e-14	1.77638e-13	exosome complex component RRP43
CNAG_06425	519.333	387.333	1.59314	Up	0.671877	5.05512e-08	1.47651e-07	fungal specific transcription factor
CNAG_01676	978.333	1070	1.59342	Up	0.672126	4.60688e-19	2.86942e-18	tRNA (adenine-N(1)-)-methyltransferase non-catalytic subunit TRM6
CNAG_01372	1243.67	1050.33	1.59371	Up	0.672389	1.89612e-18	1.14161e-17	hypothetical protein
CNAG_03302	1289	1271.33	1.594	Up	0.672655	7.09127e-15	3.45862e-14	protein LTV1
CNAG_05566	647.667	605.333	1.59525	Up	0.673782	3.2518e-13	1.44652e-12	hypothetical protein
CNAG_06697	716.333	685	1.59537	Up	0.673894	7.3937e-08	2.12884e-07	TTK protein kinase, variant
CNAG_04664	954	968	1.59579	Up	0.674272	2.1463e-15	1.07751e-14	large subunit ribosomal protein L37
CNAG_01820	14525.7	13825.3	1.59603	Up	0.674487	1.84469e-40	2.93962e-39	pyruvate kinase
CNAG_04128	688	615	1.59666	Up	0.675056	8.08031e-12	3.22295e-11	GTPase inhibitor
CNAG_05451	446.667	347.667	1.59791	Up	0.67619	3.71232e-09	1.19399e-08	hypothetical protein
CNAG_00424	1288.33	1300	1.59809	Up	0.676345	3.15859e-13	1.40787e-12	choline-phosphate cytidylyltransferase
CNAG_01623	191.333	246.667	1.59817	Up	0.676419	2.92502e-07	7.96506e-07	tRNA pseudouridine(55) synthase
CNAG_06226	462.333	396.667	1.59834	Up	0.676577	1.18186e-08	3.64999e-08	NADH dehydrogenase (ubiquinone) 1 alpha subcomplex5
CNAG_06729	600.333	617	1.5991	Up	0.677256	7.14773e-15	3.4836e-14	hypothetical protein
CNAG_02671	8651	7755	1.59916	Up	0.677312	3.22645e-24	2.63684e-23	pre-mRNA-splicing factor CEF1
CNAG_07426	1197.33	1245.67	1.59931	Up	0.67745	1.97243e-20	1.33299e-19	proteasome maturation protein
CNAG_03636	712.333	793.333	1.59932	Up	0.677462	5.6082e-15	2.7554e-14	DNA-directed RNA polymerase I and III subunitRPAC2
CNAG_06379	2773	3292.33	1.59978	Up	0.677873	3.59075e-22	2.65803e-21	N-acetyltransferase 10
CNAG_01118	254.667	205.667	1.60001	Up	0.678078	9.48049e-05	0.000200447	AAT family amino acid transporter
CNAG_05273	1343.67	1338.33	1.60208	Up	0.679947	2.85783e-23	2.21623e-22	1,2-dihydroxy-3-keto-5-methylthiopentenedioxygenase, variant
CNAG_05865	3724.33	3608	1.60231	Up	0.68015	3.13355e-36	4.33183e-35	20S proteasome subunit beta 6
CNAG_00899	605.333	572.333	1.60256	Up	0.680378	1.44271e-12	6.11617e-12	hypothetical protein
CNAG_05651	121	79	1.60289	Up	0.680679	0.0033931	0.0058196	hypothetical protein
CNAG_03649	423	525.667	1.60363	Up	0.681344	8.53301e-12	3.40149e-11	hypothetical protein
CNAG_00536	1263.33	1117	1.60486	Up	0.682444	9.36587e-16	4.81045e-15	hypothetical protein
CNAG_06471	852.333	887.333	1.60514	Up	0.682695	4.27813e-14	1.99895e-13	small subunit ribosomal protein S12
CNAG_02948	5879	5543.33	1.60533	Up	0.682867	1.99772e-31	2.2685e-30	peptide chain release factor 1
CNAG_01352	2468.33	1562.33	1.60543	Up	0.682961	1.63992e-22	1.22866e-21	hypothetical protein
CNAG_00141	388.667	220.333	1.60597	Up	0.683444	1.75537e-07	4.87547e-07	monooxygenase
CNAG_02038	2620	2505.33	1.60658	Up	0.683991	2.7665e-28	2.72447e-27	hypothetical protein
CNAG_00678	2584.67	2646.33	1.60773	Up	0.685027	9.93976e-30	1.0585e-28	urease accessory protein UreG
CNAG_01340	4271	3465	1.60811	Up	0.685363	5.00416e-17	2.75002e-16	ATPase
CNAG_05605	647	802.667	1.60888	Up	0.68606	6.87509e-16	3.55027e-15	DEAD box family helicase
CNAG_00722	1670.67	1665	1.60904	Up	0.686205	9.0546e-23	6.8546e-22	large subunit ribosomal protein L27
CNAG_05431	1824	1308.67	1.60946	Up	0.686576	3.83087e-17	2.1192e-16	pH-response transcription factor pacC/RIM101
CNAG_05290	793.333	638.333	1.60951	Up	0.686621	6.66737e-09	2.11286e-08	transcription initiation protein SPT3
CNAG_02585	4951.67	4323.33	1.60985	Up	0.686929	2.44933e-26	2.21902e-25	hypothetical protein
CNAG_03205	1239.67	1332.33	1.61036	Up	0.687385	3.43385e-12	1.41007e-11	ATP-dependent RNA helicase ROK1
CNAG_01152	51304	38909.3	1.61038	Up	0.687403	4.91946e-33	5.98374e-32	small subunit ribosomal protein S6e, variant
CNAG_06140	2159	2678.67	1.61041	Up	0.687427	1.10954e-25	9.63379e-25	long-chain fatty acid transporter
CNAG_02914	800.333	661	1.6116	Up	0.688491	1.98477e-15	9.97915e-15	hypothetical protein
CNAG_04045	1509	1324	1.61167	Up	0.688555	1.4452e-22	1.08422e-21	hypothetical protein
CNAG_02383	324	240	1.61284	Up	0.689607	7.67867e-07	2.01297e-06	trimethylguanosine synthase
CNAG_03072	30831	25167.7	1.61322	Up	0.689941	4.77568e-33	5.82947e-32	enolase
CNAG_00846	595.333	531.333	1.61345	Up	0.690145	1.55161e-11	6.07276e-11	hypothetical protein
CNAG_07967	362.333	351.333	1.61414	Up	0.690764	2.74013e-10	9.66498e-10	hypothetical protein
CNAG_03456	1146	1251	1.61554	Up	0.692015	1.97569e-18	1.18844e-17	hypothetical protein
CNAG_03968	2367	2391.33	1.61605	Up	0.692473	4.49331e-23	3.4327e-22	polyadenylate-binding protein 2
CNAG_03353	2097	2316.67	1.61653	Up	0.692904	1.19488e-30	1.32749e-29	hypothetical protein
CNAG_06474	5251	5087.67	1.61733	Up	0.693611	8.59363e-41	1.39271e-39	RNA-binding protein Musashi
CNAG_04049	929	1001.33	1.61757	Up	0.693828	1.57999e-11	6.17657e-11	serine/threonine protein phosphatase 5 phosphatase
CNAG_02482	796.333	920	1.6181	Up	0.694299	5.32817e-15	2.61975e-14	translation machinery-associated protein 22
CNAG_05242	3001.67	2568.33	1.61874	Up	0.694871	2.9304e-30	3.19711e-29	hypothetical protein
CNAG_00304	343	320	1.61887	Up	0.694985	1.00113e-09	3.35905e-09	hypothetical protein
CNAG_05863	470.667	492.667	1.61896	Up	0.69507	0.0276112	0.0408871	hypothetical protein
CNAG_04395	1381.67	1343.67	1.61981	Up	0.695828	1.80709e-15	9.12013e-15	protein BFR2
CNAG_02294	2251.33	2378.33	1.61993	Up	0.69593	9.81881e-24	7.81409e-23	phosphoribosylaminoimidazole carboxylase
CNAG_01959	1218	1416.33	1.62207	Up	0.697832	2.67455e-09	8.69846e-09	condensin complex subunit 1
CNAG_02128	4594.67	5147.33	1.62291	Up	0.698586	9.41989e-36	1.2836e-34	translation initiation factor 3 subunit J
CNAG_00747	6714.33	6279	1.62298	Up	0.698646	4.43631e-26	3.93377e-25	succinyl-CoA synthetase beta subunit
CNAG_05360	1144.67	1315.33	1.62416	Up	0.699693	4.73483e-16	2.47374e-15	ATP-dependent RNA helicase MAK5
CNAG_04212	2358.33	2062.33	1.62559	Up	0.700965	7.53603e-28	7.28192e-27	hypothetical protein
CNAG_05789	741	892	1.62623	Up	0.701527	2.18316e-19	1.39093e-18	hypothetical protein
CNAG_01153	21648	17025.7	1.62624	Up	0.70154	5.17674e-29	5.28519e-28	small subunit ribosomal protein S13e
CNAG_03226	7963.33	6720.33	1.62631	Up	0.701601	3.42003e-26	3.05288e-25	succinate dehydrogenase [ubiquinone] iron-sulfursubunit, mitochondrial
CNAG_02084	2962.67	3044.67	1.62704	Up	0.702253	1.60861e-30	1.77532e-29	farnesyl diphosphate synthase
CNAG_04175	890.333	949	1.62796	Up	0.703068	1.611e-17	9.12351e-17	hypothetical protein, variant
CNAG_05809	2135.33	1740	1.62815	Up	0.703231	7.22476e-21	4.98859e-20	ferrochelatase
CNAG_03152	1226	1025	1.6286	Up	0.703632	4.46235e-22	3.27059e-21	calcium-binding protein
CNAG_04460	3323.33	3576	1.62872	Up	0.703735	1.27555e-19	8.2209e-19	RNA polymerase II transcription factor
CNAG_00135	575	620.667	1.62958	Up	0.704499	8.35788e-13	3.61201e-12	cyclophilin
CNAG_03284	505.667	648.333	1.62982	Up	0.704715	5.1127e-16	2.66283e-15	rRNA biogenesis protein RRP36
CNAG_02534	604	591	1.62991	Up	0.704792	2.23581e-15	1.1216e-14	tRNA 2'-phosphotransferase
CNAG_01236	2355.33	2529.67	1.63088	Up	0.705649	2.69956e-28	2.66641e-27	rRNA-processing protein EBP2
CNAG_05102	804.667	802.667	1.63097	Up	0.705728	1.28982e-17	7.38607e-17	DNA repair protein Rad5
CNAG_06271	33	40.6667	1.6311	Up	0.705846	0.033875	0.0493312	hypothetical protein
CNAG_07517	880.333	658.667	1.63304	Up	0.707558	6.45625e-11	2.38168e-10	hypothetical protein
CNAG_02151	213.333	222.667	1.63341	Up	0.707883	1.02232e-07	2.901e-07	amidohydrolase
CNAG_07163	2069	1793	1.63406	Up	0.708463	9.26728e-27	8.51137e-26	preprotein translocase subunit YidC
CNAG_03951	871	785.333	1.63489	Up	0.709196	3.3389e-15	1.65877e-14	hypothetical protein
CNAG_06314	6113.67	5176.33	1.63524	Up	0.7095	1.78889e-30	1.96454e-29	phosphoribosylamine-glycine ligase
CNAG_04434	867.333	761.333	1.63742	Up	0.711429	6.51401e-14	3.00166e-13	hypothetical protein
CNAG_03779	1576	1455.33	1.6382	Up	0.712108	1.23506e-23	9.75919e-23	large subunit ribosomal protein L4
CNAG_06118	1184.67	1283.33	1.6385	Up	0.712376	1.53422e-14	7.35921e-14	hypothetical protein
CNAG_03186	1673	1595.67	1.64131	Up	0.714847	2.71137e-17	1.5137e-16	THO complex subunit 4
CNAG_05415	1816.33	1520.33	1.64133	Up	0.714867	8.47445e-15	4.11519e-14	hypothetical protein
CNAG_01928	1144.33	1205.67	1.64183	Up	0.715308	1.84608e-19	1.17955e-18	xaa-Pro aminopeptidase
CNAG_01958	2434.67	2375.67	1.64334	Up	0.716628	3.11613e-28	3.05977e-27	het-c2 protein
CNAG_01598	2411	3266.67	1.6436	Up	0.716856	2.27977e-25	1.94904e-24	template-activating factor I
CNAG_00279	3284.67	3845.33	1.64381	Up	0.717045	1.76641e-33	2.20371e-32	hypothetical protein
CNAG_05509	1146.67	1342	1.64403	Up	0.71724	8.15086e-19	4.99755e-18	imidazoleglycerol-phosphate dehydratase
CNAG_02952	1200	1238	1.64439	Up	0.717552	1.24772e-20	8.52714e-20	hypothetical protein
CNAG_07556	617.667	569.333	1.64442	Up	0.717575	1.34489e-15	6.86006e-15	hypothetical protein
CNAG_01979	680.667	584.333	1.64447	Up	0.71762	4.04911e-12	1.65459e-11	transcription initiation factor TFIID subunit 10
CNAG_03274	130.667	139.667	1.64461	Up	0.717745	1.56667e-05	3.62965e-05	solute carrier family 25 (mitochondrial S-adenosylmethionine transporter), member 26
CNAG_04612	3025.33	2494.67	1.64681	Up	0.719671	7.19124e-32	8.35059e-31	hypothetical protein, variant 1
CNAG_02428	2236	1923.33	1.64867	Up	0.7213	3.22206e-32	3.81449e-31	GC-rich sequence DNA-binding factor
CNAG_03724	4417	4449.67	1.64914	Up	0.72171	1.88042e-20	1.27597e-19	ribosomal RNA methyltransferase Nop2
CNAG_00172	483.333	446	1.65073	Up	0.723103	1.06655e-09	3.57497e-09	kinesin
CNAG_02847	420.667	486.667	1.65179	Up	0.724033	5.52254e-13	2.4148e-12	thymidylate kinase
CNAG_02703	1984.33	1530	1.65289	Up	0.724989	4.55953e-27	4.24602e-26	hypothetical protein
CNAG_06840	74490.7	63345.7	1.65351	Up	0.725533	1.98498e-34	2.58861e-33	elongation factor 2
CNAG_00700	8707.33	8036.67	1.65482	Up	0.726671	4.796e-51	1.08921e-49	phosphoribosylaminoimidazolecarboxamideformyltransferase/IMP cyclohydrolase
CNAG_07740	4664.33	4657.33	1.65589	Up	0.727607	4.02505e-42	6.87348e-41	hypothetical protein
CNAG_05176	1317	1117.67	1.65596	Up	0.727671	3.12289e-21	2.19721e-20	hypothetical protein
CNAG_06864	2220.33	1874.33	1.65748	Up	0.728991	4.75028e-29	4.87214e-28	hypothetical protein, variant
CNAG_06599	710.667	613.667	1.65815	Up	0.729574	3.22658e-11	1.22617e-10	hypothetical protein
CNAG_02907	860.333	765	1.65826	Up	0.729671	5.20183e-19	3.22195e-18	tRNA (guanine-N(1)-)-methyltransferase
CNAG_00140	3499	3108.33	1.65935	Up	0.730619	5.88442e-37	8.32421e-36	U1 small nuclear ribonucleoprotein 70kDa
CNAG_04708	243.333	240.333	1.65943	Up	0.730688	3.82758e-05	8.47373e-05	hypothetical protein
CNAG_00519	2446.33	2388	1.65957	Up	0.730807	1.57914e-11	6.17657e-11	lathosterol oxidase
CNAG_01063	2652.33	3044	1.65969	Up	0.730911	1.98819e-37	2.86102e-36	WD-repeat protein mip1
CNAG_02347	687.667	684.333	1.661	Up	0.732051	1.70023e-12	7.15792e-12	hypothetical protein
CNAG_02239	4433.33	4974.67	1.66151	Up	0.732497	3.83745e-39	5.95875e-38	26S protease regulatory subunit 4
CNAG_01807	292.333	313	1.66172	Up	0.732677	5.54916e-11	2.06301e-10	ATP-dependent helicase
CNAG_01817	204	187	1.66206	Up	0.732971	1.48318e-06	3.78708e-06	signal recognition particle receptor subunit alpha
CNAG_04236	1734	1675	1.66216	Up	0.733057	2.94022e-24	2.41474e-23	pyridoxal phosphate phosphatase phospho2
CNAG_04683	1362.33	1324.67	1.66342	Up	0.734153	3.72575e-24	3.03746e-23	hypothetical protein
CNAG_04303	2554	2454.33	1.66353	Up	0.734249	6.58546e-16	3.40597e-15	E3 ubiquitin-protein ligase BRE1
CNAG_02830	2624	2534	1.66417	Up	0.734807	6.2947e-20	4.12866e-19	delta24(24(1))-sterol reductase
CNAG_00111	4123.33	3427.67	1.66451	Up	0.735097	6.45109e-41	1.05058e-39	splicing factor 3A subunit 1
CNAG_01145	995.667	1058.33	1.66475	Up	0.735303	5.67502e-20	3.73967e-19	hypothetical protein
CNAG_03375	5540.33	5235	1.66529	Up	0.73577	3.88648e-34	5.03884e-33	succinyl-CoA synthetase alpha subunit
CNAG_03924	248.333	271.667	1.66547	Up	0.735928	1.11386e-08	3.45115e-08	nit protein 1
CNAG_04261	289.333	261.333	1.66582	Up	0.736236	1.42323e-08	4.35115e-08	hypothetical protein
CNAG_06794	1615.67	1596.67	1.66646	Up	0.736788	3.88407e-26	3.45325e-25	hypothetical protein
CNAG_04120	1156.67	1092.67	1.66726	Up	0.737479	1.34353e-21	9.63563e-21	RNA polymerase II subunit A domain phosphatase
CNAG_02134	3816.33	2846.67	1.66736	Up	0.737565	1.39874e-37	2.01714e-36	hypothetical protein
CNAG_01018	6552.67	5328.67	1.66892	Up	0.738915	4.00176e-39	6.19948e-38	histone-lysine N-methyltransferase Su(var)3-9
CNAG_01321	5082.67	4196.33	1.66941	Up	0.739337	8.44647e-26	7.39149e-25	acyl carrier protein
CNAG_03603	1645.67	1899	1.67141	Up	0.741066	3.28099e-20	2.17982e-19	ATP-dependent RNA helicase HAS1
CNAG_01132	686	726	1.67148	Up	0.741128	8.49569e-18	4.92839e-17	nucleolar protein 6
CNAG_00423	328	267	1.67201	Up	0.741581	2.49825e-06	6.23348e-06	kinetochore protein Spc24, fungi type
CNAG_00533	4000.67	3523.33	1.67267	Up	0.742156	2.06792e-30	2.26724e-29	mitochondrial import inner membrane translocasesubunit TIM50
CNAG_04368	1129	1015.67	1.67305	Up	0.742482	3.40468e-24	2.7791e-23	CD2 antigen cytoplasmic tail-binding protein 2
CNAG_04168	4176.33	4038	1.67334	Up	0.742729	7.10056e-34	9.08246e-33	histone H1/5
CNAG_05391	639	590.667	1.67417	Up	0.743448	1.14102e-13	5.18271e-13	centromere protein C
CNAG_01730	438.333	342.667	1.67489	Up	0.744062	3.20562e-10	1.12239e-09	STE/STE7/MEK1 protein kinase
CNAG_04365	3146.67	3418.33	1.67519	Up	0.744326	3.37494e-21	2.36458e-20	ribosome biogenesis protein MAK21
CNAG_03342	1808.67	1785.67	1.67717	Up	0.746027	5.72842e-24	4.61383e-23	tRNA (guanine-N(7)-)-methyltransferase subunitTRM82
CNAG_00990	4814.67	3870.67	1.67821	Up	0.74692	9.18777e-39	1.39424e-37	F-type H-transporting ATPase subunit H, variant
CNAG_01721	5253.33	4278.67	1.67846	Up	0.747139	4.11506e-42	7.00926e-41	porphobilinogen deaminase
CNAG_03624	2207.67	2662.33	1.67872	Up	0.747361	2.57186e-24	2.11742e-23	pescadillo
CNAG_01549	2163.33	2256.33	1.67948	Up	0.748012	7.58021e-34	9.67745e-33	splicing factor 3A subunit 3
CNAG_01113	1114.67	981.667	1.68059	Up	0.748964	3.33644e-19	2.09768e-18	hypothetical protein
CNAG_01288	1238	1383.33	1.68144	Up	0.749694	3.86085e-28	3.76885e-27	solute carrier family 25, member 33/36
CNAG_03964	591.667	632.333	1.6818	Up	0.750004	1.76117e-11	6.86076e-11	zinc knuckle family protein
CNAG_06891	902.333	831.667	1.68231	Up	0.750441	4.46165e-21	3.10965e-20	hypothetical protein, variant
CNAG_07628	11021.3	10972	1.68261	Up	0.750702	8.07331e-41	1.31157e-39	translation initiation factor 3 subunit C
CNAG_00504	1462	1192	1.68573	Up	0.753378	1.23542e-27	1.17673e-26	peptidyl-prolyl cis-trans isomerase-like 4
CNAG_06774	705	673.667	1.68593	Up	0.753541	1.9567e-16	1.04269e-15	tRNA (guanine-N(7)-)-methyltransferase
CNAG_00329	1176.33	824.667	1.68657	Up	0.754091	4.27989e-19	2.67323e-18	NADH dehydrogenase (ubiquinone) 1 beta subcomplex8
CNAG_02437	192.333	232	1.68671	Up	0.754211	2.23157e-06	5.58686e-06	rRNA biogenesis protein RRP5
CNAG_07689	4705.33	3743.67	1.68736	Up	0.754766	2.40745e-35	3.24083e-34	pre-mRNA-splicing factor CWC22
CNAG_00982	1367.67	1362.67	1.68784	Up	0.755179	6.83552e-22	4.96635e-21	hypothetical protein
CNAG_04286	1721	1787.33	1.68892	Up	0.756102	3.05739e-32	3.63242e-31	DNA-directed RNA polymerase I, II, and III subunitRPABC3
CNAG_04980	671	747	1.68945	Up	0.756557	4.0582e-20	2.68815e-19	U6 snRNA-associated Sm-like protein LSm1
CNAG_02443	1488.67	1206.33	1.69052	Up	0.757467	7.8805e-16	4.06318e-15	NADH dehydrogenase
CNAG_06386	1358	1320.67	1.69285	Up	0.759453	4.35442e-27	4.06068e-26	hypothetical protein
CNAG_01046	1722.67	1545.67	1.69331	Up	0.759845	7.27704e-27	6.72044e-26	N,N-dimethylglycine oxidase
CNAG_00641	3442	3610	1.69496	Up	0.76125	1.03326e-35	1.40511e-34	transcription elongation factor SPT5
CNAG_05125	2262.67	2259.67	1.69554	Up	0.761748	1.33814e-35	1.80865e-34	diphosphomevalonate decarboxylase
CNAG_02956	1606.67	1506.33	1.69584	Up	0.762	1.05425e-29	1.11911e-28	transcription factor IWS1
CNAG_05819	528	432.667	1.69681	Up	0.762824	7.19823e-07	1.89372e-06	hypothetical protein
CNAG_00019	1193	967	1.69683	Up	0.762845	5.56339e-19	3.43951e-18	mitochondrial import inner membrane translocasesubunit TIM9
CNAG_01843	2966.67	2853	1.69758	Up	0.763482	1.44881e-34	1.90053e-33	elongation factor Ts, mitochondrial
CNAG_03312	158	112	1.6982	Up	0.764006	4.21268e-05	9.2679e-05	hypothetical protein
CNAG_02898	1548	1760.67	1.69935	Up	0.764984	4.77581e-25	4.03646e-24	RNA-binding protein 8A
CNAG_03263	10265.7	9865.67	1.69939	Up	0.765014	7.60581e-44	1.3615e-42	translation elongation factor Tu
CNAG_05794	515	414.667	1.70019	Up	0.765698	2.06672e-11	8.00435e-11	mps1 binder
CNAG_02145	1539.67	1467.67	1.70122	Up	0.766567	8.1523e-28	7.85468e-27	hypothetical protein
CNAG_00754	6515.67	5961.33	1.70172	Up	0.766991	1.28838e-37	1.86202e-36	ATP-binding cassette, sub-family E, member 1
CNAG_05844	1011.67	1041.33	1.70312	Up	0.76818	1.59078e-23	1.24961e-22	mitochondrial import inner membrane translocasesubunit TIM8
CNAG_07701	972.333	682.333	1.70377	Up	0.76873	5.86138e-14	2.71404e-13	hypothetical protein
CNAG_06324	324	292.667	1.70424	Up	0.769128	1.10566e-07	3.12686e-07	zinc finger protein
CNAG_01663	85	82.6667	1.7048	Up	0.7696	0.000164195	0.000337957	dynactin 4
CNAG_04680	567.667	562.667	1.70489	Up	0.769677	1.73877e-15	8.78864e-15	hypothetical protein
CNAG_07957	1580	1477.33	1.70666	Up	0.771172	1.07086e-24	8.97127e-24	WD repeat and SOF domain-containing protein 1
CNAG_00147	19658.3	14655	1.70682	Up	0.771312	9.7957e-35	1.30032e-33	pre-mRNA-processing-splicing factor 8
CNAG_04440	265.333	211.667	1.70722	Up	0.771647	1.45991e-07	4.0837e-07	thiamine pyrophosphokinase
CNAG_03527	1239.33	1235	1.70741	Up	0.771813	2.77816e-19	1.75994e-18	cytoplasmic protein
CNAG_04215	7050.67	6833	1.70816	Up	0.772444	2.88992e-15	1.44e-14	sulfate adenylyltransferase
CNAG_04375	2370.33	2675	1.70904	Up	0.773188	5.67825e-37	8.04961e-36	hexaprenyl-diphosphate synthase
CNAG_05507	2028.33	1980.67	1.71182	Up	0.775532	1.63253e-29	1.72475e-28	small subunit ribosomal protein S8
CNAG_01799	6280.33	4918.67	1.71228	Up	0.77592	5.45292e-26	4.81603e-25	ubiquinol-cytochrome c reductase subunit 8
CNAG_04949	857.667	519	1.71395	Up	0.777322	8.24666e-09	2.58876e-08	hypothetical protein
CNAG_01667	544.667	608.333	1.7143	Up	0.777616	1.83622e-17	1.03463e-16	4-hydroxybenzoate polyprenyl transferase
CNAG_00109	2297.33	1700.67	1.71643	Up	0.779411	9.48024e-34	1.19886e-32	large subunit ribosomal protein L34, variant
CNAG_07326	1850	1784	1.71693	Up	0.779832	3.87205e-22	2.85046e-21	hypothetical protein
CNAG_06716	2592.67	2430.67	1.71714	Up	0.780005	1.0821e-41	1.8063e-40	hypothetical protein
CNAG_04437	273.667	401.333	1.71778	Up	0.780545	9.9102e-13	4.25533e-12	nicotinamide riboside kinase
CNAG_02209	6135	6527.33	1.71909	Up	0.781649	9.1474e-38	1.33066e-36	nucleolar protein 56
CNAG_05597	356.667	349.333	1.72103	Up	0.783269	1.31735e-12	5.59541e-12	transcription initiation factor TFIID subunit9/adenylate kinase
CNAG_01943	2947.33	2927	1.72285	Up	0.784799	5.37923e-42	9.11603e-41	hypothetical protein
CNAG_04284	4182	3485.33	1.72434	Up	0.786046	5.51295e-30	5.94668e-29	hypothetical protein
CNAG_01138	7025.33	5698	1.7258	Up	0.787269	3.09735e-26	2.77971e-25	cytochrome c peroxidase, mitochondrial
CNAG_04224	1086.33	972.667	1.72623	Up	0.787621	1.20775e-23	9.566e-23	carboxy-terminal domain RNA polymerase IIpolypeptide A small phosphatase, variant
CNAG_07453	1529.67	1382.33	1.72706	Up	0.788322	2.95884e-24	2.42705e-23	hypothetical protein
CNAG_05909	22087	17527	1.72932	Up	0.790208	3.40866e-46	6.63545e-45	cytochrome c1, heme protein, mitochondrial
CNAG_01117	63879	50464	1.73168	Up	0.792173	2.23884e-50	4.96636e-49	elongation factor 3
CNAG_02508	378.667	382	1.73215	Up	0.792566	2.16145e-11	8.35186e-11	hypothetical protein
CNAG_03004	1409.67	1323.67	1.73223	Up	0.792627	4.77923e-29	4.89431e-28	riboflavin synthase, alpha subunit
CNAG_03890	987	1116.33	1.73228	Up	0.792672	7.07901e-30	7.58692e-29	protein lysine methyltransferase SET5
CNAG_03084	569	694.667	1.73285	Up	0.793144	9.99485e-23	7.53223e-22	endoribonuclease L-PSP
CNAG_06447	26998.3	22777	1.73305	Up	0.793314	7.20519e-56	1.88663e-54	large subunit ribosomal protein L22
CNAG_03898	1532.33	1578.33	1.73332	Up	0.79354	8.11883e-34	1.03453e-32	phosphoadenosine phosphosulfate reductase
CNAG_04896	901	1008.67	1.73448	Up	0.7945	6.20549e-26	5.46623e-25	tyrosine-tRNA ligase
CNAG_02838	1228.67	1207	1.7345	Up	0.794518	8.46422e-29	8.52422e-28	small subunit ribosomal protein S17
CNAG_04044	888.333	783	1.73477	Up	0.794744	2.825e-23	2.19332e-22	U3 small nucleolar RNA-associated protein 6
CNAG_03329	443.333	446.667	1.73501	Up	0.794945	3.35905e-13	1.49026e-12	PHD-finger protein
CNAG_06899	4258.33	4353	1.73524	Up	0.795136	2.12059e-47	4.2648e-46	26S proteasome regulatory subunit N7
CNAG_03301	2321.67	2154.67	1.73578	Up	0.795581	4.69781e-37	6.67389e-36	mitochondrial import inner membrane translocasesubunit TIM13
CNAG_06456	3066.67	2840.67	1.73607	Up	0.795821	2.02689e-33	2.51553e-32	hypothetical protein
CNAG_04204	525	447.667	1.73644	Up	0.796133	4.42483e-15	2.18364e-14	transcription elongation factor SPT4
CNAG_06112	14749	10687.3	1.73753	Up	0.797039	1.32255e-35	1.79121e-34	carbamoyl-phosphate synthase arginine-specificlarge chain
CNAG_05267	1787.67	1659.33	1.73768	Up	0.797162	3.64224e-23	2.79853e-22	NADH dehydrogenase (ubiquinone) Fe-S protein 5
CNAG_05497	7621.67	8136.67	1.73872	Up	0.798026	1.86749e-48	3.93352e-47	dihydroxy-acid dehydratase
CNAG_05270	1397.67	1340	1.73874	Up	0.798044	9.615e-32	1.11264e-30	tRNA pseudouridine13 synthase
CNAG_04444	4852	3789.33	1.73913	Up	0.798365	4.95316e-45	9.13598e-44	splicing factor 3B subunit 1
CNAG_01631	994.333	835.333	1.74265	Up	0.801279	2.53029e-23	1.97138e-22	mRNA cap guanine-N7 methyltransferase
CNAG_04367	198.333	221	1.74267	Up	0.801301	3.28794e-09	1.06261e-08	hypothetical protein
CNAG_04299	577.667	459.333	1.7427	Up	0.801325	2.46458e-17	1.37938e-16	hypothetical protein
CNAG_04050	3789	3635	1.74336	Up	0.801867	1.01183e-47	2.08518e-46	small nuclear ribonucleoprotein D3
CNAG_06475	13181	10485.7	1.74399	Up	0.802391	7.12169e-50	1.55397e-48	hypothetical protein
CNAG_07679	998.333	919.667	1.74403	Up	0.802422	1.95245e-20	1.32082e-19	transcription elongation factor S-II
CNAG_04690	802.333	770.333	1.74462	Up	0.802911	7.65109e-18	4.46169e-17	acylpyruvate hydrolase
CNAG_02074	2159.67	2156.33	1.74681	Up	0.80472	2.39287e-40	3.80409e-39	mitochondrial processing peptidase
CNAG_04290	3273.33	2460	1.74682	Up	0.804734	4.66903e-34	6.03e-33	hypothetical protein
CNAG_05848	4301.33	3825.33	1.74935	Up	0.806818	1.83746e-42	3.17843e-41	splicing factor U2AF 65 kDa subunit
CNAG_05609	761.333	964.333	1.75096	Up	0.808148	4.71217e-26	4.17283e-25	hypothetical protein
CNAG_02378	2785	2931.67	1.75145	Up	0.808551	1.21269e-35	1.64575e-34	H/ACA ribonucleoprotein complex subunit 2
CNAG_05170	611	657	1.75245	Up	0.809373	8.39567e-17	4.57242e-16	hypothetical protein
CNAG_00386	5442.33	6060.67	1.75334	Up	0.810105	2.82013e-42	4.84061e-41	translation initiation factor 4G
CNAG_05976	4103.67	3731	1.75413	Up	0.810754	4.71509e-45	8.74518e-44	nucleolar protein 58
CNAG_01253	1031.33	930.333	1.75421	Up	0.810821	9.6732e-23	7.29807e-22	mitochondrial import inner membrane translocasesubunit TIM10
CNAG_03275	493.333	560	1.75451	Up	0.811066	1.25504e-19	8.09652e-19	glutaryl-CoA dehydrogenase
CNAG_01202	503	435.333	1.75558	Up	0.811945	1.45379e-13	6.57654e-13	hypothetical protein
CNAG_02130	10464	7228.33	1.75677	Up	0.812926	4.12452e-48	8.60607e-47	RNA-binding protein 39
CNAG_00743	2577	2162	1.75704	Up	0.813148	2.40762e-42	4.14322e-41	imidazoleglycerol phosphate synthase, cyclasesubunit
CNAG_04180	1421.33	1344.67	1.758	Up	0.813939	3.15602e-34	4.09976e-33	large subunit ribosomal protein L15
CNAG_04640	26005.7	22689.3	1.75824	Up	0.814133	4.30453e-67	1.5792e-65	ATP-citrate synthase subunit 1
CNAG_06138	2401.33	2031.67	1.76092	Up	0.816326	2.19981e-29	2.30946e-28	NADH dehydrogenase (ubiquinone) Fe-S protein 6
CNAG_05826	6032.33	5279.67	1.76283	Up	0.817895	1.05309e-38	1.58724e-37	translation elongation factor Tu
CNAG_06500	570.333	519.333	1.76357	Up	0.8185	2.65818e-11	1.02121e-10	arginine metabolism transcriptional controlprotein
CNAG_04179	6595.33	6583.33	1.76547	Up	0.820052	4.7014e-39	7.18335e-38	lysine-tRNA ligase
CNAG_00559	3487	3173.67	1.767	Up	0.821302	5.04739e-16	2.63087e-15	hypothetical protein
CNAG_00471	1382.33	1321	1.76764	Up	0.821823	6.63913e-32	7.76348e-31	mitochondrial protein
CNAG_02054	1527	1749.33	1.76766	Up	0.821843	6.47863e-38	9.4656e-37	hypothetical protein
CNAG_06421	2374.33	2280.67	1.76848	Up	0.822513	6.17889e-46	1.18213e-44	acetolactate synthase, small subunit
CNAG_05751	1189.67	1091.67	1.77046	Up	0.824125	7.87654e-31	8.80932e-30	hypothetical protein
CNAG_05839	810	771.333	1.77117	Up	0.8247	8.0059e-17	4.36371e-16	cytochrome c oxidase subunit 6b, variant
CNAG_06645	1444.33	1308	1.77165	Up	0.825095	2.03546e-32	2.44e-31	methylenetetrahydrofolate dehydrogenase (NAD )
CNAG_01591	1094.67	879.667	1.77301	Up	0.8262	2.05906e-20	1.38872e-19	hypothetical protein
CNAG_01428	22859.3	17588.7	1.77382	Up	0.826857	1.68292e-54	4.24032e-53	translation initiation factor 5A
CNAG_04580	3110	2755.33	1.77415	Up	0.82713	5.95175e-46	1.14195e-44	RNA helicase, variant
CNAG_03225	15477	14493.7	1.77538	Up	0.82813	6.25183e-27	5.80577e-26	malate dehydrogenase, NAD-dependent
CNAG_03739	38131	31083.7	1.77627	Up	0.828849	9.5297e-72	4.07884e-70	large subunit ribosomal protein L10-like
CNAG_01320	2227.33	2081	1.77759	Up	0.829924	6.38035e-35	8.48638e-34	large subunit ribosomal protein L17
CNAG_01897	5344.67	5142.33	1.77792	Up	0.830193	3.73347e-29	3.86486e-28	bromodomain-containing factor 1
CNAG_04035	791.333	618.333	1.77817	Up	0.830391	4.14533e-22	3.04828e-21	hypothetical protein
CNAG_00607	817.667	799.667	1.77939	Up	0.831385	4.19452e-20	2.7757e-19	hypothetical protein
CNAG_06663	3636.33	2870.67	1.77958	Up	0.831535	2.73063e-33	3.35155e-32	ubiquinol-cytochrome c reductase subunit 6
CNAG_04840	5759.67	4381.33	1.78018	Up	0.832021	8.3011e-48	1.72132e-46	small nuclear ribonucleoprotein B and B'
CNAG_02485	18593.3	15363	1.78035	Up	0.83216	2.75926e-64	9.12057e-63	ATP synthase F1, gamma subunit
CNAG_07540	510.333	297	1.78146	Up	0.833063	1.87789e-06	4.73692e-06	hypothetical protein
CNAG_06182	1665.67	1483.33	1.78153	Up	0.833119	4.84444e-14	2.2541e-13	minichromosome maintenance protein 4 (cell divisioncontrol protein 54)
CNAG_03513	1086.33	958	1.78334	Up	0.834578	3.14972e-21	2.21376e-20	ribosomal RNA-processing protein 7
CNAG_06949	2008	2181.33	1.78383	Up	0.834977	4.3169e-30	4.68682e-29	hypothetical protein
CNAG_00527	3031.67	2790.67	1.78433	Up	0.835382	5.63098e-38	8.28152e-37	translation initiation factor eIF-2B subunitepsilon
CNAG_06830	4215.67	3575	1.78484	Up	0.835792	1.57506e-47	3.19655e-46	histidinol dehydrogenase
CNAG_04494	1452	1273.33	1.78566	Up	0.836461	3.4812e-30	3.79183e-29	U1 small nuclear ribonucleoprotein C
CNAG_02530	3138.67	2798.67	1.78595	Up	0.836694	4.69888e-41	7.68981e-40	hypothetical protein
CNAG_05810	330.667	260	1.78675	Up	0.837339	2.18918e-11	8.45413e-11	hypothetical protein
CNAG_06865	483	492.667	1.787	Up	0.837536	1.48606e-18	8.97143e-18	translation machinery-associated protein 16
CNAG_02212	14906	13151.7	1.78781	Up	0.838197	3.26765e-51	7.52349e-50	translation initiation factor 3 subunit A
CNAG_05917	1977.67	1769.67	1.7889	Up	0.839071	4.28749e-36	5.9026e-35	hypothetical protein
CNAG_07362	5000.67	6323.33	1.79392	Up	0.843119	3.38639e-53	8.1628e-52	nucleolin
CNAG_01797	1314.33	1160.33	1.79576	Up	0.844595	6.2667e-30	6.72714e-29	hypothetical protein
CNAG_04465	1660.67	1695.33	1.79614	Up	0.844902	1.38799e-42	2.40717e-41	small nuclear ribonucleoprotein, variant
CNAG_05240	2865.33	2990	1.79637	Up	0.845088	2.11134e-33	2.61064e-32	signal recognition particle subunit SRP68
CNAG_07342	1616.33	1609.67	1.79755	Up	0.84603	9.62346e-31	1.07093e-29	cytoplasmic protein
CNAG_02099	24431.3	19255.7	1.80043	Up	0.848344	9.83885e-63	3.12829e-61	fatty acid synthase subunit beta, fungi type
CNAG_07532	571	406.667	1.80098	Up	0.848781	1.18639e-08	3.66061e-08	hypothetical protein
CNAG_02804	102.333	86.6667	1.80145	Up	0.849158	3.82386e-05	8.46831e-05	hypothetical protein
CNAG_02075	784	766	1.80163	Up	0.849303	9.00118e-24	7.1891e-23	hypothetical protein
CNAG_06535	1666.67	1667.67	1.8017	Up	0.84936	5.05023e-36	6.9241e-35	ribosome biogenesis protein UTP30
CNAG_07878	1931.33	2199.67	1.80324	Up	0.850595	4.38539e-36	6.02495e-35	nucleolar complex protein 2
CNAG_02166	8487.67	7112.67	1.80521	Up	0.852164	1.52158e-36	2.13436e-35	DNA-directed RNA polymerase II subunit RPB1
CNAG_06748	1704.67	1510.33	1.80794	Up	0.854346	1.21758e-27	1.1614e-26	U3 small nucleolar RNA-associated protein 7
CNAG_02714	21842	18971.3	1.80794	Up	0.85435	1.76904e-33	2.20371e-32	elongation factor 1-beta
CNAG_04777	453.333	461.333	1.81154	Up	0.857214	6.06404e-20	3.98128e-19	S-adenosylmethionine-dependent methyltransferase
CNAG_06350	1272.33	1265	1.81384	Up	0.859048	2.66335e-35	3.57093e-34	hypothetical protein
CNAG_01470	5987	4964.33	1.81543	Up	0.860312	1.58022e-58	4.45196e-57	NADH dehydrogenase (ubiquinone) flavoprotein 2
CNAG_05694	3899.33	3612.67	1.8162	Up	0.860922	2.79318e-47	5.56718e-46	CMGC/CK2 protein kinase
CNAG_03293	1337	1119	1.81711	Up	0.861642	1.49616e-27	1.41901e-26	pre-rRNA-processing protein TSR2
CNAG_00294	1306	1418.67	1.81833	Up	0.86261	1.05359e-31	1.21499e-30	splicing factor 45
CNAG_05764	1756	1780	1.8184	Up	0.862672	1.9542e-39	3.05578e-38	small subunit ribosomal protein S5
CNAG_05091	1369.33	1482.33	1.82048	Up	0.864315	1.1241e-33	1.41883e-32	hypothetical protein
CNAG_05811	543.667	531.333	1.821	Up	0.864732	6.20519e-19	3.82214e-18	hypothetical protein
CNAG_06005	1796.33	1732.67	1.82163	Up	0.865232	1.66231e-29	1.75343e-28	U3 small nucleolar RNA-associated protein 4
CNAG_02007	6569.33	5563.33	1.82349	Up	0.866706	4.88094e-59	1.38093e-57	adenylate kinase 1
CNAG_00935	9900.33	8891.67	1.82436	Up	0.867392	7.12975e-44	1.27971e-42	DNA-binding protein
CNAG_00372	1209	1059.67	1.82478	Up	0.867726	2.92222e-29	3.05347e-28	chromatin structure-remodeling complex proteinRSC7
CNAG_02140	2999.33	2847	1.82555	Up	0.868331	6.62279e-46	1.26344e-44	NADH dehydrogenase (ubiquinone) 1 alpha subcomplex12
CNAG_04205	1486	1218.67	1.82613	Up	0.868789	9.95669e-28	9.52447e-27	bromodomain-containing protein 8, variant
CNAG_06630	3278	3413	1.8272	Up	0.869632	6.31697e-45	1.16194e-43	import inner membrane translocase subunit tim44
CNAG_03552	68.3333	61	1.82738	Up	0.869779	0.000372579	0.000731465	hypothetical protein
CNAG_06745	25028	27235.7	1.82773	Up	0.870056	1.30978e-47	2.67444e-46	histone H3
CNAG_04528	125.667	98	1.82937	Up	0.871351	6.93392e-06	1.66659e-05	hypothetical protein
CNAG_02879	1316.33	1248.33	1.83029	Up	0.872074	1.25845e-30	1.39579e-29	chloride channel protein, nucleotide-sensitive, 1A
CNAG_07857	3618.33	3265	1.83074	Up	0.87243	1.9971e-54	5.01302e-53	hypothetical protein
CNAG_03817	982	1164.33	1.83088	Up	0.872537	3.53958e-28	3.46537e-27	cell growth-regulating nucleolar protein
CNAG_02670	982.333	734.667	1.83121	Up	0.872796	6.74363e-21	4.67087e-20	bud emergence protein 1
CNAG_02754	28558.7	28686.7	1.83141	Up	0.872958	3.23609e-65	1.10242e-63	small subunit ribosomal protein S12e
CNAG_03440	236	184.333	1.83346	Up	0.874571	1.44582e-08	4.41617e-08	hypothetical protein
CNAG_02126	798.333	724.667	1.8336	Up	0.874681	2.95074e-23	2.28298e-22	hypothetical protein
CNAG_01587	1836.33	1597	1.83454	Up	0.875421	2.8739e-19	1.81715e-18	RNA polymerase-associated protein LEO1
CNAG_05575	558.667	577.333	1.8352	Up	0.875939	3.77226e-24	3.07163e-23	hypothetical protein
CNAG_03507	15981.7	13573.3	1.83636	Up	0.876845	2.78538e-47	5.56718e-46	mitochondrial-processing peptidase subunit beta
CNAG_04082	5930.33	5657.67	1.83669	Up	0.877106	1.1799e-47	2.41663e-46	proline-tRNA ligase
CNAG_00715	321.333	294.667	1.83702	Up	0.877371	2.12609e-14	1.0111e-13	hypothetical protein
CNAG_03902	2172.33	2453	1.83738	Up	0.877649	2.23758e-33	2.76161e-32	transcriptional regulatory protein
CNAG_04770	990.667	892.667	1.8376	Up	0.877819	3.1643e-27	2.96742e-26	nucleolar essential protein 1
CNAG_06713	2490	2146.33	1.83772	Up	0.87792	9.13506e-51	2.06063e-49	cysteine-tRNA ligase
CNAG_03693	1491	1334.33	1.8391	Up	0.879	5.95194e-33	7.21402e-32	large subunit ribosomal protein L11
CNAG_00797	4291.67	3615.67	1.83966	Up	0.879436	9.12583e-44	1.62488e-42	acetyl-CoA synthetase
CNAG_06635	2737.33	2514.67	1.83969	Up	0.879462	6.13985e-49	1.31819e-47	CCR4-NOT transcription complex subunit 3
CNAG_01204	8928	7648.67	1.84073	Up	0.88028	3.72311e-37	5.30047e-36	ATP synthase F1, delta subunit
CNAG_03168	7187.33	6932.33	1.84184	Up	0.881146	1.0319e-38	1.55935e-37	sulfite reductase (NADPH) flavoprotein alpha-component
CNAG_01812	1976	1745	1.8447	Up	0.883388	5.1363e-43	8.95432e-42	large subunit ribosomal protein L24e
CNAG_00086	1066	1129.67	1.84561	Up	0.884101	3.40832e-18	2.03191e-17	N2,N2-dimethylguanosine tRNA methyltransferase
CNAG_06126	534.333	401	1.84853	Up	0.886381	2.08747e-14	9.93446e-14	Pin2-interacting protein X1
CNAG_01596	1211.67	1057.33	1.85171	Up	0.888862	2.6629e-24	2.18968e-23	hypothetical protein
CNAG_02739	1110.33	1028	1.8523	Up	0.889316	2.85267e-27	2.68272e-26	hypothetical protein
CNAG_07000	2765.67	1940	1.85497	Up	0.891394	1.463e-41	2.42393e-40	hypothetical protein
CNAG_01287	20109.7	16804	1.85526	Up	0.891623	3.64084e-67	1.35055e-65	NADH-ubiquinone oxidoreductase 51 kDa subunit,mitochondrial
CNAG_03344	75.3333	60.3333	1.85536	Up	0.891698	0.000161987	0.000333926	hypothetical protein
CNAG_02762	10127.7	8929	1.85638	Up	0.89249	1.98767e-62	6.17286e-61	F-type H-transporting ATPase subunit G
CNAG_01683	13554.3	17161	1.85828	Up	0.893971	1.33264e-31	1.52363e-30	monosaccharide transporter
CNAG_04378	2727.67	2531.67	1.85895	Up	0.894488	2.13456e-43	3.78049e-42	NADH dehydrogenase (ubiquinone) 1 alpha subcomplex13
CNAG_04441	22827.3	20602	1.86088	Up	0.895983	4.02563e-69	1.54478e-67	polyadenylate-binding protein, cytoplasmic andnuclear
CNAG_07382	4086	3488.67	1.86125	Up	0.896268	1.12587e-55	2.89131e-54	hypothetical protein
CNAG_02037	2459.67	2156.67	1.86152	Up	0.89648	1.93786e-42	3.34343e-41	large subunit ribosomal protein L22
CNAG_04259	2503.33	2558.33	1.86186	Up	0.896742	5.033e-50	1.10181e-48	H/ACA ribonucleoprotein complex subunit 1
CNAG_03212	547	328.333	1.86204	Up	0.896886	1.4273e-08	4.3616e-08	forkhead domain-containing protein
CNAG_04776	3728.67	3708	1.86257	Up	0.897295	4.25389e-39	6.55963e-38	homoserine dehydrogenase
CNAG_01182	5884.33	5348.67	1.86312	Up	0.897721	1.15367e-53	2.84247e-52	cytoplasmic protein
CNAG_02022	1469.67	1357.33	1.8633	Up	0.897856	6.72989e-32	7.85515e-31	DNA-directed RNA polymerase II subunit RPB3
CNAG_07352	5074.33	4566.33	1.8644	Up	0.898708	1.37327e-47	2.79552e-46	hypothetical protein
CNAG_02896	2501.67	2650	1.86686	Up	0.900616	2.68452e-34	3.49406e-33	hydroxymethylglutaryl-CoA synthase
CNAG_05416	3522.67	2655	1.8677	Up	0.901266	1.45009e-45	2.72739e-44	pre-mRNA-processing protein 45
CNAG_03675	2301	2628	1.8737	Up	0.905889	2.87575e-27	2.70062e-26	pumilio domain-containing protein
CNAG_02782	365.667	352.333	1.87419	Up	0.906269	1.39897e-17	7.94972e-17	cytoplasmic protein
CNAG_06847	4687.33	3851.67	1.87465	Up	0.90662	8.3876e-36	1.14528e-34	small subunit ribosomal protein S28
CNAG_03986	2705	2488.33	1.87694	Up	0.908385	4.10217e-45	7.62958e-44	nam9 protein
CNAG_05823	255.667	198.333	1.879	Up	0.909962	4.00893e-11	1.50719e-10	hypothetical protein
CNAG_07510	2407	2104.67	1.88205	Up	0.912305	2.30108e-27	2.1701e-26	farnesyl-diphosphate farnesyltransferase
CNAG_02803	360.333	301.333	1.88239	Up	0.912568	3.08971e-15	1.53611e-14	hypothetical protein
CNAG_03789	1456.33	1652	1.88605	Up	0.915366	4.43029e-40	7.00972e-39	mRNA turnover protein 4
CNAG_03222	21.3333	25.6667	1.88866	Up	0.917363	0.0118307	0.0185911	RNA lariat debranching enzyme
CNAG_03015	8777.67	6875.33	1.88868	Up	0.917379	6.47256e-38	9.4656e-37	large subunit ribosomal protein L37-A
CNAG_05473	214.667	202.333	1.89219	Up	0.920059	1.11836e-11	4.42114e-11	hypothetical protein
CNAG_06095	60645.7	48884.3	1.89294	Up	0.920631	1.29559e-46	2.55181e-45	large subunit ribosomal protein L13e
CNAG_06113	61287.7	57532.7	1.89319	Up	0.920818	3.25252e-69	1.25532e-67	hypothetical protein
CNAG_02234	36371	32850.3	1.89473	Up	0.921991	2.88738e-62	8.80322e-61	large subunit ribosomal protein L6e
CNAG_00730	7437	6070.33	1.89552	Up	0.922595	4.93755e-45	9.13242e-44	ATP-binding cassette transporter
CNAG_01772	1572.67	1752.33	1.89618	Up	0.923098	1.04586e-50	2.34335e-49	hypothetical protein
CNAG_04797	2442	2183	1.89625	Up	0.923151	9.96988e-56	2.58019e-54	signal recognition particle subunit SRP19
CNAG_01192	449.667	328.333	1.90242	Up	0.927838	2.57232e-18	1.54178e-17	hypothetical protein
CNAG_02928	44924	36945	1.90272	Up	0.928065	9.19191e-37	1.29482e-35	large subunit ribosomal protein L5e
CNAG_01120	11707	9651	1.90513	Up	0.929893	2.42355e-69	9.40816e-68	pyruvate dehydrogenase complex dihydrolipoamideacetyltransferase
CNAG_00538	582.667	572	1.90578	Up	0.930378	2.43335e-24	2.01083e-23	hypothetical protein
CNAG_06168	2968.33	3600.33	1.90585	Up	0.930438	2.42223e-61	7.28525e-60	S-(hydroxymethyl)glutathione dehydrogenase
CNAG_00535	1419.33	1279.67	1.90614	Up	0.930655	1.02957e-43	1.82831e-42	large subunit ribosomal protein L16
CNAG_06446	2209.67	2020.67	1.90653	Up	0.930948	4.35025e-39	6.67739e-38	mitochondrial splicing suppressor
CNAG_01198	940	818.333	1.90689	Up	0.93122	3.77208e-28	3.68758e-27	small nuclear ribonucleoprotein F
CNAG_03954	278	239	1.91106	Up	0.934372	3.03427e-13	1.35336e-12	ribosomal RNA-processing protein 17
CNAG_06367	1774.67	1658	1.91221	Up	0.935241	1.70502e-51	3.95293e-50	U3 small nucleolar RNA-associated protein 3
CNAG_03578	637.667	443.333	1.91249	Up	0.935453	8.92636e-16	4.59178e-15	hypothetical protein
CNAG_03281	11510.7	9437.33	1.9154	Up	0.937644	3.3808e-53	8.1628e-52	glycine-rich RNA binding protein
CNAG_00656	80196.3	67199.7	1.92024	Up	0.941289	1.96851e-69	7.73162e-68	large subunit ribosomal protein L7e
CNAG_04127	461.333	330	1.92264	Up	0.943092	5.9171e-16	3.07459e-15	pre-mRNA-splicing factor CWC24
CNAG_03057	113	75	1.92379	Up	0.943953	1.47138e-05	3.42194e-05	hypothetical protein
CNAG_05179	14480	11359.7	1.92478	Up	0.944693	6.3821e-53	1.5219e-51	ubiquinol-cytochrome c reductase core subunit 2
CNAG_02502	1792	1809.67	1.92803	Up	0.947124	5.64795e-32	6.61603e-31	ATP-dependent RNA helicase DBP3
CNAG_04539	814	737.333	1.92902	Up	0.947867	8.48702e-34	1.07939e-32	mitochondrial protein required for respiration
CNAG_02486	4059	3158.67	1.92916	Up	0.947971	1.11299e-62	3.50539e-61	translation initiation factor 2 subunit 2
CNAG_06866	910.667	866.667	1.92921	Up	0.948008	3.03337e-23	2.34419e-22	hypothetical protein
CNAG_00879	5175.33	4940.33	1.93249	Up	0.950461	7.22025e-46	1.36959e-44	glutamate dehydrogenase
CNAG_02144	35651.3	28470.3	1.93314	Up	0.950943	1.25635e-78	6.65764e-77	large subunit ribosomal protein L1-A
CNAG_07306	24.3333	16.6667	1.9371	Up	0.953896	0.0317461	0.0464741	hypothetical protein
CNAG_03638	1938.33	1939	1.938	Up	0.954569	3.59969e-29	3.73217e-28	heterokaryon incompatibility protein HET-C
CNAG_00779	26370.3	19030.3	1.93909	Up	0.95538	3.33385e-47	6.62503e-46	large subunit ribosomal protein L27e
CNAG_03300	870.667	962	1.93965	Up	0.955795	2.79857e-33	3.42864e-32	ribosomal RNA-processing protein 1
CNAG_01092	1261.33	1270.67	1.9413	Up	0.957024	2.48215e-38	3.6994e-37	hypothetical protein
CNAG_03641	6063.33	5576.67	1.94188	Up	0.957453	1.27432e-62	3.99468e-61	translation initiation factor 3 subunit D
CNAG_01800	1081.67	960.667	1.94306	Up	0.958333	2.86254e-30	3.12818e-29	hypothetical protein
CNAG_03921	264	265.667	1.94613	Up	0.96061	6.2951e-12	2.53512e-11	hypothetical protein
CNAG_00334	80881.3	60882.3	1.94848	Up	0.962351	4.84233e-61	1.43699e-59	hsp75-like protein
CNAG_05111	2112.67	1807	1.95074	Up	0.96402	3.45051e-51	7.9172e-50	hypothetical protein
CNAG_05114	133.333	87.6667	1.95184	Up	0.964831	1.16191e-06	2.99888e-06	peroxisomal copper amine oxidase
CNAG_00509	6606	6553	1.95189	Up	0.964874	8.47874e-56	2.21143e-54	translation initiation factor 3 subunit M
CNAG_00894	3049.33	2174.33	1.95263	Up	0.965417	2.48972e-31	2.81283e-30	hypothetical protein
CNAG_01158	8046.33	5927	1.9557	Up	0.967686	1.25178e-70	5.1914e-69	branchpoint-bridging protein
CNAG_06248	6130.67	5446.33	1.95578	Up	0.967743	2.86674e-70	1.15309e-68	protein TIF31
CNAG_03780	42419.7	30110.7	1.95736	Up	0.968911	4.89758e-61	1.44695e-59	small subunit ribosomal protein S16
CNAG_02657	4192	3687.33	1.96035	Up	0.971115	5.82847e-63	1.88003e-61	translation initiation factor 3 subunit G
CNAG_05635	379	338.667	1.96072	Up	0.971385	1.13825e-19	7.37876e-19	large subunit ribosomal protein L19
CNAG_05898	498.667	468.667	1.96118	Up	0.97172	1.954e-25	1.67482e-24	precorrin-2 dehydrogenase/sirohydrochlorinferrochelatase
CNAG_07004	13859.3	12551	1.96124	Up	0.971764	5.84441e-67	2.12082e-65	dihydrolipoyl dehydrogenase
CNAG_06746	15300.7	14598.7	1.96187	Up	0.972228	2.52072e-35	3.38649e-34	histone H2B
CNAG_01170	27538.7	20443.3	1.96336	Up	0.973325	1.28283e-71	5.42117e-70	small subunit ribosomal protein S17
CNAG_06563	3290.67	2708.67	1.96365	Up	0.973536	2.67621e-46	5.22625e-45	translation initiation factor 3 subunit F
CNAG_01413	10037.3	5983	1.96444	Up	0.974116	2.63345e-43	4.63946e-42	nucleolysin TIA-1/TIAR
CNAG_01991	8571.67	6757	1.96952	Up	0.977843	1.37818e-65	4.81785e-64	cytochrome c oxidase subunit 4
CNAG_02880	14912.3	13185	1.97014	Up	0.978296	8.7858e-51	1.98857e-49	GTP-binding protein YchF
CNAG_01656	339.333	272	1.97073	Up	0.978731	1.83295e-08	5.55541e-08	hypothetical protein
CNAG_05434	2479	2011.67	1.97173	Up	0.979462	3.38083e-41	5.56005e-40	NADH dehydrogenase (ubiquinone) 1 alpha subcomplex2
CNAG_00116	24292.3	18248	1.97213	Up	0.979753	1.25534e-84	7.98279e-83	small subunit ribosomal protein S3
CNAG_02301	3839.33	4539.67	1.97229	Up	0.979872	3.21877e-58	8.96018e-57	lupus La protein
CNAG_06633	35145.3	31945	1.97729	Up	0.983525	2.45978e-85	1.59456e-83	small subunit ribosomal protein S15
CNAG_01302	1063.33	1023	1.98219	Up	0.987098	1.03225e-38	1.55935e-37	hypothetical protein
CNAG_05901	269	208.667	1.98326	Up	0.987872	9.35098e-15	4.53095e-14	hypothetical protein
CNAG_03064	891.333	728	1.98504	Up	0.989171	8.44828e-19	5.17041e-18	nucleolar protein 16
CNAG_06353	1541.67	1575.33	1.98597	Up	0.989841	3.36431e-45	6.2923e-44	tRNA pseudouridine(38-40) synthase
CNAG_05101	2364.67	2477	1.98643	Up	0.990176	1.31138e-34	1.72364e-33	U3 small nucleolar RNA-associated protein 12
CNAG_06775	2707.33	2150.33	1.98726	Up	0.990784	2.6302e-57	7.11005e-56	hypothetical protein
CNAG_00771	26127.3	20061.7	1.98952	Up	0.992421	9.44694e-56	2.45437e-54	large subunit ribosomal protein L29
CNAG_02916	3976	3573.33	1.99043	Up	0.993081	8.68571e-52	2.02778e-50	F-type H-transporting ATPase subunit F
CNAG_03950	6490.67	4565.33	1.99047	Up	0.993106	5.76873e-81	3.26422e-79	transcription elongation factor SPT6
CNAG_05590	6407	5300.67	1.99473	Up	0.996196	1.24869e-27	1.18768e-26	hypothetical protein
CNAG_06906	6393.67	5700.67	1.99478	Up	0.99623	4.78846e-59	1.36053e-57	translation initiation factor 4B
CNAG_01027	2986	2829	1.99893	Up	0.999231	9.06318e-31	1.01195e-29	succinate-semialdehyde dehydrogenase (NADP )
CNAG_07917	696.333	481.667	1.99941	Up	0.999574	1.67854e-21	1.20124e-20	uracil transporter FurD
CNAG_03081	2250	2257.67	2.00199	Up	1.00144	5.18662e-47	1.02763e-45	ATP-dependent RNA helicase MRH4, mitochondrial
CNAG_04985	8112	6840.33	2.00318	Up	1.00229	2.8324e-62	8.67521e-61	nascent polypeptide-associated complex subunitalpha
CNAG_04709	2891.33	2744.67	2.00386	Up	1.00278	3.10712e-29	3.23655e-28	hypothetical protein
CNAG_06747	15460.3	15509.7	2.00407	Up	1.00294	4.25122e-51	9.68784e-50	histone H2A, variant
CNAG_05449	2786.33	3123.33	2.00493	Up	1.00355	3.17494e-32	3.76538e-31	hypothetical protein
CNAG_06101	132596	117618	2.01056	Up	1.0076	5.41867e-64	1.77355e-62	ADP,ATP carrier protein
CNAG_02810	4189.33	4192.33	2.01214	Up	1.00873	1.07022e-49	2.32764e-48	pumilio-family RNA binding protein, variant
CNAG_00734	142.667	139	2.01248	Up	1.00898	3.07535e-10	1.07961e-09	dihydroorotase, homodimeric type, variant
CNAG_02002	2701.67	2438	2.01277	Up	1.00918	2.49117e-61	7.45898e-60	hypothetical protein
CNAG_04875	1047	852.667	2.01477	Up	1.01062	5.54483e-30	5.97142e-29	hypothetical protein
CNAG_06767	8824	5898	2.01493	Up	1.01073	1.391e-39	2.18535e-38	F-type H-transporting ATPase subunit delta
CNAG_01323	14542.3	10868.7	2.0168	Up	1.01207	3.00822e-98	2.829e-96	ubiquinol-cytochrome c reductase subunit 7
CNAG_04400	825	690.333	2.01919	Up	1.01378	1.11691e-31	1.28579e-30	small subunit ribosomal protein S10
CNAG_02327	1718.33	2035.67	2.02041	Up	1.01465	1.42106e-50	3.1628e-49	xaa-Pro dipeptidase
CNAG_02330	23586	19590.3	2.02275	Up	1.01632	2.0371e-84	1.24786e-82	large subunit ribosomal protein L21e
CNAG_05800	23448.3	16749.3	2.02345	Up	1.01682	1.7387e-80	9.51581e-79	large subunit ribosomal protein L33-b
CNAG_06288	1148.67	1199.33	2.0272	Up	1.01949	1.27531e-52	3.0196e-51	RNA binding protein
CNAG_05311	8567.33	6854	2.03033	Up	1.02171	2.30033e-83	1.35923e-81	arsenite-resistant protein ASR2, variant
CNAG_02100	11540.3	9786	2.03037	Up	1.02175	1.79999e-84	1.12323e-82	fatty acid synthase subunit alpha, fungi type
CNAG_02561	429	568.333	2.03047	Up	1.02182	3.80255e-17	2.10702e-16	spermine transporter
CNAG_05532	39.3333	31	2.03171	Up	1.02269	0.00201681	0.0035824	arylformamidase
CNAG_02000	1917	1849.33	2.03177	Up	1.02274	2.28139e-30	2.49719e-29	short-chain dehydrogenase
CNAG_03426	538	588.667	2.03284	Up	1.02349	1.89974e-24	1.58162e-23	GDP-mannose transporter 2
CNAG_05555	54492	43882.7	2.03511	Up	1.02511	4.12235e-89	2.92818e-87	large subunit ribosomal protein L7Ae
CNAG_04605	3070.67	3141.33	2.03696	Up	1.02642	1.84396e-55	4.69928e-54	sterol-4alpha-carboxylate 3-dehydrogenase(decarboxylating)
CNAG_00034	40155.7	27630.3	2.04173	Up	1.02979	3.43366e-78	1.79114e-76	large subunit ribosomal protein L9e
CNAG_06377	42982.3	36716.3	2.0434	Up	1.03097	4.3911e-84	2.6654e-82	solute carrier family 25 (mitochondrial phosphatetransporter), member 3
CNAG_07746	6441.33	5585	2.04375	Up	1.03122	3.22067e-58	8.96018e-57	methylenetetrahydrofolate dehydrogenase (NADP)
CNAG_00247	265	363	2.04572	Up	1.03261	3.37831e-12	1.38897e-11	alpha-aminoadipic semialdehyde synthase
CNAG_02507	3697	2973.33	2.04585	Up	1.0327	1.7178e-70	7.03666e-69	translation initiation factor 3 subunit H
CNAG_01310	588	602.667	2.04662	Up	1.03324	1.35864e-30	1.50441e-29	nucleolar protein
CNAG_04222	1544.33	1641.33	2.04671	Up	1.03331	6.90701e-42	1.15875e-40	protein SDA1
CNAG_02315	32686.7	22982.3	2.04938	Up	1.03518	7.11728e-88	4.89918e-86	ubiquinol-cytochrome c reductase, iron-sulfursubunit
CNAG_01981	2024	2235.67	2.05233	Up	1.03726	5.14072e-54	1.28556e-52	sulfide:quinone oxidoreductase
CNAG_05465	28731.7	25471.3	2.05718	Up	1.04066	1.00171e-75	4.88205e-74	guanine nucleotide-binding protein subunit beta-like protein
CNAG_01537	8040	6196.67	2.06241	Up	1.04433	1.17581e-72	5.16506e-71	ATP-dependent RNA helicase VAD1
CNAG_07354	594.667	628	2.06315	Up	1.04485	4.80126e-34	6.1888e-33	3'(2'),5'-bisphosphate nucleotidase
CNAG_01881	3389	2677	2.06423	Up	1.0456	8.9672e-72	3.86284e-70	molecular chaperone GrpE
CNAG_01679	2779	1955	2.06432	Up	1.04567	6.91714e-67	2.4831e-65	small subunit ribosomal protein S15
CNAG_03098	1438	1259.33	2.06499	Up	1.04614	5.93926e-38	8.7157e-37	hypothetical protein
CNAG_02918	4155.67	3694	2.06607	Up	1.04689	2.52595e-52	5.95963e-51	acetyl-CoA C-acetyltransferase
CNAG_03298	1538.33	1157.67	2.07011	Up	1.0497	1.68266e-36	2.35537e-35	hypothetical protein
CNAG_03439	6933	5773.67	2.07165	Up	1.05078	9.96255e-98	9.11232e-96	hypothetical protein
CNAG_05232	67118.7	55302	2.07199	Up	1.05101	8.75134e-113	1.32802e-110	large subunit ribosomal protein L8
CNAG_05750	70242	52802	2.07219	Up	1.05115	1.25835e-88	8.84423e-87	ATP synthase subunit alpha, mitochondrial
CNAG_06061	3786.33	3208.33	2.07523	Up	1.05327	1.72097e-73	7.8705e-72	translation initiation factor 3 subunit E
CNAG_01650	1392.67	1211.33	2.07922	Up	1.05604	6.09754e-53	1.45926e-51	large subunit ribosomal protein L7
CNAG_03053	30067.7	21528	2.08125	Up	1.05745	2.76166e-60	8.01722e-59	large subunit ribosomal protein L23
CNAG_03861	9144.33	7802.33	2.08139	Up	1.05755	6.69451e-72	2.90255e-70	cytochrome c oxidase subunit 5a
CNAG_06739	1429.33	1416.33	2.0832	Up	1.0588	9.93511e-41	1.60622e-39	dethiobiotin synthase
CNAG_01628	14415	11854.7	2.08413	Up	1.05944	3.52202e-77	1.78155e-75	small subunit ribosomal protein S20
CNAG_01480	24514.3	17127.3	2.0854	Up	1.06033	1.14964e-87	7.83282e-86	large subunit ribosomal protein L12
CNAG_02600	172.667	119.333	2.08568	Up	1.06052	1.54907e-10	5.55783e-10	tartrate transporter
CNAG_01852	3689.67	3263.33	2.08744	Up	1.06174	1.52634e-80	8.42265e-79	CCR4-NOT transcription complex subunit 2
CNAG_05980	3574.67	2792	2.08983	Up	1.06339	4.33805e-65	1.47031e-63	large subunit ribosomal protein L7/L12
CNAG_03645	11019.7	7900.67	2.08985	Up	1.0634	3.27506e-32	3.87037e-31	NET1-associated nuclear protein 1 (U3 smallnucleolar RNA-associated protein 17)
CNAG_05050	1430.67	1411.67	2.09255	Up	1.06526	1.72215e-64	5.72081e-63	ADP-ribosylation factor GTPase-activating protein1
CNAG_07681	562.333	544.333	2.09293	Up	1.06552	1.79849e-18	1.0838e-17	hypothetical protein
CNAG_07884	4541	3681	2.0956	Up	1.06736	6.58313e-53	1.56425e-51	hypothetical protein
CNAG_07627	642	576.333	2.0985	Up	1.06936	2.36252e-16	1.25359e-15	hypothetical protein
CNAG_02573	411	338.667	2.09984	Up	1.07028	5.52919e-25	4.66141e-24	hypothetical protein
CNAG_00534	2323.33	1797	2.10208	Up	1.07181	1.04189e-36	1.46456e-35	hypothetical protein
CNAG_02359	28784.3	21239	2.1036	Up	1.07286	5.44492e-69	2.07747e-67	small subunit ribosomal protein S25e
CNAG_03127	21899.3	14485.3	2.10404	Up	1.07316	6.10074e-73	2.69766e-71	small subunit ribosomal protein S23
CNAG_00845	932.333	909.333	2.10447	Up	1.07345	1.81089e-41	2.99291e-40	hypothetical protein
CNAG_06063	1765	1759.33	2.10671	Up	1.07499	2.3359e-50	5.1645e-49	cytochrome c oxidase assembly protein subunit 15
CNAG_07363	5105.67	4773	2.10702	Up	1.0752	1.3927e-70	5.74016e-69	isocitrate dehydrogenase, NAD-dependent
CNAG_04844	6336.67	4931.67	2.10804	Up	1.0759	6.64606e-91	4.98604e-89	mitochondrial import receptor subunit tom22
CNAG_03165	1668	1632.33	2.10819	Up	1.076	6.59797e-48	1.37242e-46	hypothetical protein
CNAG_04762	43618.7	35356.3	2.12186	Up	1.08533	2.54692e-65	8.85718e-64	large subunit ribosomal protein L4e
CNAG_04571	622	576	2.12282	Up	1.08598	1.9864e-28	1.97663e-27	dimethyladenosine transferase
CNAG_00061	25749	20100.7	2.12386	Up	1.08669	3.1631e-65	1.08308e-63	citrate synthase, mitochondrial
CNAG_06839	1676.67	1312	2.12441	Up	1.08706	4.96111e-58	1.37449e-56	methylene-fatty-acyl-phospholipid synthase
CNAG_01586	16347.3	12361.7	2.12564	Up	1.0879	1.15016e-89	8.34741e-88	F-type H-transporting ATPase subunit B
CNAG_02842	2177.33	2130.33	2.12933	Up	1.0904	6.41322e-49	1.37247e-47	hypothetical protein
CNAG_06605	32846.3	26751.7	2.13069	Up	1.09132	2.85283e-92	2.24098e-90	small subunit ribosomal protein S2
CNAG_04076	556.667	489.667	2.13213	Up	1.09229	2.85046e-26	2.56503e-25	hypothetical protein
CNAG_00418	8482	6786.33	2.13287	Up	1.0928	1.21755e-83	7.25853e-82	S-adenosylmethionine synthase
CNAG_00232	16191	12110.7	2.13519	Up	1.09436	1.07227e-55	2.7643e-54	large subunit ribosomal protein L30e
CNAG_00841	302	163.667	2.13875	Up	1.09677	7.3391e-15	3.57426e-14	hypothetical protein
CNAG_05157	56.3333	47	2.13877	Up	1.09678	2.2769e-05	5.17985e-05	hypothetical protein
CNAG_01168	5535.67	4761.33	2.14153	Up	1.09864	1.734e-84	1.09226e-82	H/ACA ribonucleoprotein complex subunit 4
CNAG_05926	2309.67	2257.67	2.14336	Up	1.09987	1.8424e-73	8.36849e-72	U2 small nuclear ribonucleoprotein A'
CNAG_01890	30911.7	24737	2.14856	Up	1.10337	4.21152e-98	3.9056e-96	5-methyltetrahydropteroyltriglutamate-homocysteineS-methyltransferase
CNAG_01898	678.667	812.667	2.14858	Up	1.10338	8.52128e-24	6.83033e-23	protein MAK11
CNAG_05556	8813.33	6240.67	2.15485	Up	1.10759	5.98673e-58	1.645e-56	hypothetical protein
CNAG_00370	33902.7	23793.3	2.16114	Up	1.11179	3.46229e-120	6.0836e-118	polyubiquitin
CNAG_01404	9585.33	8341.67	2.16451	Up	1.11404	1.17174e-66	4.16155e-65	hsp71-like protein
CNAG_05745	7107.33	5590.33	2.16505	Up	1.1144	1.36466e-105	1.49375e-103	cytoplasmic protein
CNAG_04976	10352.3	7101.67	2.16529	Up	1.11456	2.12932e-75	1.02284e-73	zuotin
CNAG_04479	704.667	486.333	2.17064	Up	1.11812	1.41811e-20	9.65211e-20	hypothetical protein
CNAG_07851	7354.33	6213	2.17098	Up	1.11834	1.42266e-90	1.05546e-88	isocitrate dehydrogenase, NAD-dependent
CNAG_03005	9.33333	9	2.17406	Up	1.12039	0.044563	0.0634428	cytoplasmic tRNA 2-thiolation protein 2
CNAG_03311	3370	3106.33	2.18272	Up	1.12613	6.37219e-76	3.12846e-74	hydroxymethylglutaryl-CoA synthase
CNAG_05997	7655.33	5224.67	2.18396	Up	1.12694	4.68497e-97	4.11599e-95	hypothetical protein
CNAG_00703	27907.3	21774.7	2.18558	Up	1.12802	3.67427e-96	3.14527e-94	large subunit ribosomal protein L31e
CNAG_03441	1506.33	1288	2.19146	Up	1.13189	1.63845e-53	3.99267e-52	small subunit ribosomal protein S21
CNAG_04004	73622.3	55989.7	2.19353	Up	1.13325	1.90279e-84	1.17638e-82	small subunit ribosomal protein S1
CNAG_05150	1296	1294.67	2.19595	Up	1.13484	2.59242e-57	7.03641e-56	ATP-binding cassette transporter
CNAG_01665	213.667	154.667	2.20092	Up	1.13811	1.59396e-14	7.6293e-14	tRNA-splicing endonuclease subunit Sen34
CNAG_07536	225	234.333	2.20216	Up	1.13892	4.09611e-17	2.26031e-16	DNA-directed RNA polymerase I subunit RPA43
CNAG_06231	30681.7	20258	2.20272	Up	1.13928	5.58486e-80	3.00727e-78	large subunit ribosomal protein L13
CNAG_01974	439.333	345.333	2.20388	Up	1.14004	3.11256e-26	2.78961e-25	large subunit ribosomal protein L36
CNAG_04237	646.333	560	2.2063	Up	1.14163	2.86211e-39	4.45462e-38	hypothetical protein
CNAG_01332	26010.3	20882.3	2.20943	Up	1.14367	2.38641e-109	3.12433e-107	small subunit ribosomal protein S24e
CNAG_00640	67732.7	58017.3	2.21356	Up	1.14637	2.6977e-108	3.27501e-106	small subunit ribosomal protein S4-A
CNAG_05105	7580	5773.67	2.21456	Up	1.14702	4.33639e-97	3.86054e-95	translation initiation factor 3 subunit L
CNAG_07487	14920.3	9964.67	2.21677	Up	1.14846	2.40591e-106	2.72276e-104	F-type H-transporting ATPase subunit D
CNAG_01884	62835.3	44173.3	2.21982	Up	1.15044	5.61454e-84	3.37733e-82	large subunit ribosomal protein L3
CNAG_04068	14546.3	10987.7	2.22506	Up	1.15384	1.71119e-77	8.78896e-76	large subunit ribosomal protein L28e
CNAG_03484	1046.33	691.667	2.22945	Up	1.15669	8.41911e-32	9.75944e-31	kinetochore protein Mis13/DSN1
CNAG_05110	1352.33	1167.67	2.23186	Up	1.15825	2.14406e-68	8.13402e-67	small subunit ribosomal protein S13
CNAG_06274	5541.67	4353	2.23766	Up	1.16199	2.15756e-63	6.99322e-62	hypothetical protein
CNAG_03198	70947.3	57020.7	2.24127	Up	1.16432	6.93343e-115	1.12913e-112	small subunit ribosomal protein S8e
CNAG_02316	1780.67	1353	2.25279	Up	1.17171	6.45979e-67	2.33146e-65	hypothetical protein
CNAG_03283	14289.7	11585.3	2.25437	Up	1.17272	1.82728e-51	4.22171e-50	large subunit ribosomal protein L24e
CNAG_05762	24906.3	24622.3	2.25643	Up	1.17404	3.57111e-74	1.67917e-72	large subunit acidic ribosomal protein P2
CNAG_05437	1853.33	1402.33	2.25844	Up	1.17533	8.4045e-63	2.69793e-61	nascent polypeptide-associated complex subunitbeta
CNAG_01397	4621.67	4050	2.26002	Up	1.17634	5.82647e-81	3.26919e-79	mitochondrial import inner membrane translocasesubunit
CNAG_01486	28190	23336.7	2.27164	Up	1.18373	4.18362e-101	4.23243e-99	large subunit ribosomal protein L15-A
CNAG_03341	1412	1128.67	2.27821	Up	1.1879	8.32676e-27	7.67925e-26	minichromosome maintenance protein 2
CNAG_04021	31409	24140.3	2.27976	Up	1.18888	3.64535e-122	6.76112e-120	large subunit ribosomal protein L24
CNAG_00655	25850.7	23818.3	2.28732	Up	1.19366	6.46965e-83	3.75634e-81	large subunit acidic ribosomal protein P1
CNAG_00672	37355.7	27246	2.2902	Up	1.19547	1.85088e-77	9.43383e-76	small subunit ribosomal protein S11
CNAG_05814	26018.3	22949	2.29394	Up	1.19783	5.28751e-109	6.66126e-107	small subunit ribosomal protein S10e
CNAG_00176	2285	2412	2.29732	Up	1.19995	1.1144e-80	6.20073e-79	glutamate carboxypeptidase
CNAG_05918	108720	72390.7	2.30036	Up	1.20186	1.78565e-111	2.48391e-109	ATP synthase subunit beta, mitochondrial
CNAG_00821	9855	6166.33	2.30779	Up	1.20651	2.11844e-29	2.22753e-28	large subunit ribosomal protein L34e
CNAG_06222	43749.7	32141.3	2.30991	Up	1.20784	3.38942e-129	7.54372e-127	large subunit ribosomal protein L32e
CNAG_04726	34397	26685	2.31011	Up	1.20796	1.74951e-111	2.48391e-109	large subunit ribosomal protein L18Ae
CNAG_01951	25649.3	20673	2.31504	Up	1.21104	2.85287e-112	4.23302e-110	small subunit ribosomal protein S22-A, variant
CNAG_06877	15.3333	11.3333	2.32425	Up	1.21677	0.0147663	0.0228864	hypothetical protein
CNAG_07494	1384.33	1164.33	2.32611	Up	1.21792	2.01773e-62	6.23722e-61	U3 small nucleolar RNA-associated protein MPP10
[truncated: 75 more rows]

## Sheet: 39°C Wild-type vs30°C Wild-type
Table S1. Transcriptome analysis in C. neoformans knock-outs or wild-type cells at indicated temperaturec.
Gene ID	Wild-type(39 °C)	Wild-type(30 °C)	Fold change (Wild-type(39 °C)/Wild-type(30 °C))	Regulation	log2(fold change)	p-value	padj	Description	cC. neoformans H99 cells were grown in YPD medium at 30°C and 39°C. RNA samples were isolated and subjected to transcriptome analysis. Genes with differential expressions greater than 1.5 or less than 0.67, and p<0.05 were considered to have significantly changed.
CNAG_05602	2530.33	19156	0.116605	Down	-3.1003	8.29299e-247	5.53806e-243	1-pyrroline-5-carboxylate dehydrogenase
CNAG_02048	683	4104.67	0.146921	Down	-2.76689	2.91726e-204	3.89629e-201	Proline dehydrogenase
CNAG_06294	278.667	1576.33	0.157079	Down	-2.67044	1.50117e-142	1.00248e-139	hypothetical protein
CNAG_05685	739.667	3748	0.174506	Down	-2.51865	3.022e-236	6.72697e-233	neutral amino acid transporter
CNAG_01119	1850.33	9287	0.176495	Down	-2.5023	8.13907e-131	4.94116e-128	POT family proton-dependent oligopeptide transporter
CNAG_06802	2.66667	13	0.181469	Down	-2.46221	0.00172207	0.00313521	hypothetical protein
CNAG_03949	328	1478.33	0.196164	Down	-2.34987	7.16418e-129	3.98686e-126	4-nitrophenyl phosphatase
CNAG_00735	216	900.667	0.21142	Down	-2.24182	5.8187e-62	3.4387e-60	aldehyde dehydrogenase family 7 member A1
CNAG_02775	10786	40518.7	0.236315	Down	-2.08121	5.74255e-237	1.91744e-233	BCS-inducible membrane protein
CNAG_02060	310.333	1134	0.240833	Down	-2.05389	2.70864e-39	6.39162e-38	hypothetical protein
CNAG_01952	277.333	993.333	0.246172	Down	-2.02226	2.19314e-74	2.28841e-72	aryl-alcohol dehydrogenase
CNAG_00269	3	9.66667	0.272763	Down	-1.87428	0.021435	0.0325621	Sorbitol dehydrogenase
CNAG_00613	309.333	921.667	0.298385	Down	-1.74475	2.05914e-57	1.0111e-55	Cytosine deaminase
CNAG_01262	284.333	813.667	0.309843	Down	-1.69039	3.63934e-56	1.69955e-54	guanine nucleotide-binding protein subunit beta
CNAG_05115	1486.67	3977.33	0.33049	Down	-1.59732	3.62192e-50	1.35883e-48	sarcosine oxidase
CNAG_05144	2010.33	5238.67	0.342006	Down	-1.54791	3.7336e-52	1.53907e-50	Beta-type carbonic anhydrase
CNAG_02076	1831.67	4634.33	0.350398	Down	-1.51293	2.57062e-101	7.80299e-99	leukotriene A-4 hydrolase/aminopeptidase
CNAG_03221	1629.33	4144	0.350645	Down	-1.51192	1.4705e-53	6.29487e-52	large subunit ribosomal protein L29
CNAG_02851	510.333	1286	0.350757	Down	-1.51146	1.68285e-63	1.07029e-61	Threonine aldolase
CNAG_06422	1538.67	3883.67	0.352511	Down	-1.50426	7.92095e-79	9.79557e-77	hypothetical protein
CNAG_03592	1049	2625.33	0.353232	Down	-1.50131	1.67608e-80	2.15247e-78	phosphomethylpyrimidine kinase
CNAG_06811	14464	36217.3	0.354773	Down	-1.49503	4.14837e-91	9.55269e-89	large subunit ribosomal protein L22e
CNAG_02317	100.333	250	0.356205	Down	-1.48922	1.7334e-17	1.20079e-16	protein arginine N-methyltransferase 3
CNAG_05755	633.333	1572	0.356255	Down	-1.48902	8.78357e-57	4.18976e-55	protein MAK16
CNAG_03005	9	22	0.362689	Down	-1.4632	0.00385417	0.00664554	cytoplasmic tRNA 2-thiolation protein 2
CNAG_00247	363	873	0.36811	Down	-1.44179	1.04716e-21	9.28673e-21	alpha-aminoadipic semialdehyde synthase
CNAG_03819	3969.67	9539.67	0.368687	Down	-1.43953	1.30935e-66	9.60864e-65	sterol 24-C-methyltransferase
CNAG_00176	2412	5768.67	0.370113	Down	-1.43396	3.89816e-81	5.42331e-79	glutamate carboxypeptidase
CNAG_01665	154.667	358.667	0.381834	Down	-1.38898	1.0981e-22	1.03429e-21	tRNA-splicing endonuclease subunit sen34
CNAG_02327	2035.67	4668.67	0.386562	Down	-1.37123	4.14212e-92	1.06389e-89	xaa-Pro dipeptidase
CNAG_04114	20965.7	48195	0.386867	Down	-1.37009	7.61422e-81	1.01695e-78	small subunit ribosomal protein S0
CNAG_03222	25.6667	58.3333	0.386958	Down	-1.36975	3.05687e-05	6.97906e-05	RNA lariat debranching enzyme
CNAG_01455	3103	7098.67	0.38823	Down	-1.36502	6.25156e-64	4.0532e-62	large subunit ribosomal protein L39
CNAG_02656	1094.33	2462.67	0.393128	Down	-1.34693	7.02308e-75	7.44447e-73	translation machinery-associated protein 20
CNAG_05580	45.6667	103.667	0.393537	Down	-1.34543	1.09187e-07	3.30679e-07	hypothetical protein
CNAG_00819	1267.67	2840.33	0.396309	Down	-1.3353	1.07237e-35	2.08784e-34	small subunit ribosomal protein S30
CNAG_05762	24622.3	55092	0.397001	Down	-1.33279	7.83444e-71	6.70748e-69	large subunit acidic ribosomal protein P2
CNAG_05904	9804.33	21574.7	0.404011	Down	-1.30753	3.69053e-73	3.67841e-71	small subunit ribosomal protein S14
CNAG_05814	22949	50368.7	0.404726	Down	-1.30498	5.20183e-92	1.28659e-89	small subunit ribosomal protein S10e
CNAG_01628	11854.7	25989.7	0.40579	Down	-1.30119	4.17369e-66	2.9651e-64	small subunit ribosomal protein S20
CNAG_00886	9163.67	20038.3	0.406036	Down	-1.30032	4.45052e-89	8.49159e-87	Adenosylhomocysteinase
CNAG_02034	311.667	676	0.407722	Down	-1.29434	4.11717e-32	6.67342e-31	hypothetical protein
CNAG_03602	4111	8919.67	0.408674	Down	-1.29098	4.38605e-65	3.05105e-63	U3 small nucleolar RNA-associated protein 5
CNAG_00821	6166.33	13408.3	0.411112	Down	-1.2824	2.96121e-33	5.08354e-32	large subunit ribosomal protein L34e
CNAG_04011	8459.67	18189	0.413439	Down	-1.27426	8.00556e-77	9.21743e-75	large subunit ribosomal protein L37a
CNAG_06271	40.6667	86.3333	0.413825	Down	-1.27291	2.13959e-05	4.95774e-05	hypothetical protein
CNAG_01300	8145.67	17371.3	0.416493	Down	-1.26364	5.91277e-70	4.87475e-68	small subunit ribosomal protein S21e
CNAG_04237	560	1189.33	0.416591	Down	-1.2633	1.86134e-45	5.72811e-44	hypothetical protein
CNAG_06489	3123.67	6659.67	0.416956	Down	-1.26203	6.80669e-66	4.78475e-64	Adenosine kinase
CNAG_05059	7528.33	16023	0.417699	Down	-1.25946	3.15858e-73	3.19591e-71	pyruvate dehydrogenase E1 component subunit beta
CNAG_02811	3574.67	7586.67	0.418951	Down	-1.25515	1.37677e-48	4.83897e-47	small subunit ribosomal protein S29
CNAG_05759	7031.67	14752.3	0.4226	Down	-1.24263	9.22684e-93	2.46467e-90	acetyl-CoA carboxylase/biotin carboxylase
CNAG_03283	11585.3	24409.3	0.422676	Down	-1.24238	1.04142e-48	3.71903e-47	large subunit ribosomal protein L24e
CNAG_05437	1402.33	2910	0.427553	Down	-1.22582	3.09235e-55	1.38596e-53	nascent polypeptide-associated complex subunit beta
CNAG_06274	4353	9046.67	0.427725	Down	-1.22524	5.88811e-62	3.44919e-60	hypothetical protein
CNAG_06374	640.667	1328.33	0.428081	Down	-1.22404	6.92962e-40	1.6889e-38	malate dehydrogenase (oxaloacetate- decarboxylating)(NADP)
CNAG_04884	17352.7	35973.3	0.428179	Down	-1.22371	2.68639e-107	8.96986e-105	large subunit ribosomal protein L44
CNAG_04292	1746	3615.67	0.42832	Down	-1.22324	5.99352e-72	5.48284e-70	hypothetical protein
CNAG_07363	4773	9895.67	0.428343	Down	-1.22316	1.50151e-80	1.96609e-78	isocitrate dehydrogenase, NAD-dependent
CNAG_03747	22503.7	46705	0.428779	Down	-1.22169	2.4145e-60	1.33256e-58	large subunit ribosomal protein L27Ae
CNAG_02338	12470.7	25692.3	0.430098	Down	-1.21726	4.12395e-108	1.44946e-105	cellular nucleic acid-binding protein
CNAG_07536	234.333	481.667	0.431628	Down	-1.21214	2.01719e-24	2.08203e-23	DNA-directed RNA polymerase I subunit RPA43
CNAG_07334	1547.67	3169.33	0.431761	Down	-1.21169	1.30403e-47	4.39815e-46	ferric-chelate reductase
CNAG_01486	23336.7	47924.7	0.432704	Down	-1.20855	1.26031e-67	9.564e-66	large subunit ribosomal protein L15-A
CNAG_00672	27246	55945.7	0.433323	Down	-1.20649	2.55845e-63	1.59676e-61	small subunit ribosomal protein S11
CNAG_03341	1128.67	2298.33	0.43364	Down	-1.20543	3.2756e-25	3.58598e-24	minichromosome maintenance protein 2
CNAG_05525	18400.3	37714.7	0.434068	Down	-1.20401	5.94552e-65	4.05144e-63	small subunit ribosomal protein S26
CNAG_03577	27099.3	55383.7	0.435348	Down	-1.19976	1.3766e-56	6.5198e-55	large subunit ribosomal protein LP0
CNAG_00976	2669.67	5413	0.435662	Down	-1.19872	5.57278e-26	6.51752e-25	carbamoyl-phosphate synthase, small subunit
CNAG_01683	17161	34667.7	0.437338	Down	-1.19318	6.81987e-37	1.43669e-35	Monosaccharide transporter
CNAG_01772	1752.33	3533.33	0.43923	Down	-1.18695	1.85237e-66	1.34458e-64	hypothetical protein
CNAG_07851	6213	12518.3	0.439666	Down	-1.18552	5.50332e-65	3.78878e-63	isocitrate dehydrogenase, NAD-dependent
CNAG_00603	526.333	1059.67	0.440299	Down	-1.18345	1.44045e-31	2.23187e-30	pre-rRNA-processing protein PNO1
CNAG_06168	3600.33	7214	0.441106	Down	-1.1808	1.60003e-69	1.28735e-67	S-(hydroxymethyl)glutathione dehydrogenase
CNAG_00602	322	644.333	0.44177	Down	-1.17863	3.46384e-25	3.78585e-24	translation initiation factor 3 subunit I
CNAG_01951	20673	41482.3	0.442616	Down	-1.17587	1.32235e-84	2.15381e-82	small subunit ribosomal protein S22-A
CNAG_04068	10987.7	22004	0.444555	Down	-1.16957	3.22788e-48	1.1227e-46	large subunit ribosomal protein L28e
CNAG_00655	23818.3	47343.7	0.446434	Down	-1.16348	2.17386e-63	1.36953e-61	large subunit acidic ribosomal protein P1
CNAG_05157	47	93	0.447399	Down	-1.16037	2.92385e-06	7.50403e-06	hypothetical protein
CNAG_03298	1157.67	2302.33	0.447734	Down	-1.15929	3.13526e-30	4.53188e-29	hypothetical protein
CNAG_06847	3851.67	7646	0.447747	Down	-1.15924	3.76754e-48	1.29689e-46	small subunit ribosomal protein S28
CNAG_03552	61	120.667	0.449207	Down	-1.15455	2.01436e-07	5.91031e-07	hypothetical protein
CNAG_05556	6240.67	12372.7	0.44929	Down	-1.15428	3.26545e-41	8.35505e-40	hypothetical protein
CNAG_05532	31	61.6667	0.449467	Down	-1.15371	0.000180415	0.000377093	arylformamidase
CNAG_00232	12110.7	23933.7	0.45077	Down	-1.14954	9.84664e-46	3.0727e-44	large subunit ribosomal protein L30e
CNAG_05465	25471.3	50178.3	0.450874	Down	-1.1492	1.20861e-72	1.13677e-70	G protein beta subunit Gib2
CNAG_06747	15509.7	30540.3	0.451025	Down	-1.14872	2.01253e-56	9.46457e-55	Histone H2A
CNAG_06739	1416.33	2780.67	0.452393	Down	-1.14435	7.76051e-40	1.88453e-38	dethiobiotin synthase
CNAG_03057	75	146	0.453358	Down	-1.14128	1.8571e-08	5.99696e-08	hypothetical protein
CNAG_06746	14598.7	28634.3	0.453849	Down	-1.13971	6.36822e-50	2.34956e-48	Histone H2B
CNAG_03000	25273	49302.3	0.454789	Down	-1.13673	1.07442e-76	1.21609e-74	small subunit ribosomal protein S19e
CNAG_03106	1481.67	2879	0.455583	Down	-1.13421	7.05104e-62	4.09451e-60	hypothetical protein
CNAG_01800	960.667	1871	0.456393	Down	-1.13165	2.08187e-34	3.78822e-33	hypothetical protein
CNAG_01224	48960.3	94891	0.457273	Down	-1.12887	2.50326e-82	3.63407e-80	large subunit ribosomal protein L18-A
CNAG_06288	1199.33	2316	0.458491	Down	-1.12504	1.74965e-59	9.42273e-58	RNA binding protein
CNAG_06353	1575.33	3048	0.458681	Down	-1.12444	1.9648e-61	1.12145e-59	tRNA pseudouridine(38-40) synthase
CNAG_00639	340.667	654	0.460857	Down	-1.11761	2.21394e-25	2.45186e-24	hypothetical protein
CNAG_04445	29834	57507.3	0.460899	Down	-1.11748	4.26961e-73	4.19301e-71	small subunit ribosomal protein S7e
CNAG_00841	163.667	315	0.461323	Down	-1.11615	1.94441e-14	1.08387e-13	hypothetical protein
CNAG_06839	1312	2518.33	0.461991	Down	-1.11406	2.0121e-44	5.8676e-43	Methylene-fatty-acyl-phospholipid synthase
CNAG_04021	24140.3	46288.3	0.462673	Down	-1.11194	1.46286e-88	2.57078e-86	large subunit ribosomal protein L24
CNAG_01027	2829	5422.67	0.463574	Down	-1.10913	1.91759e-37	4.15769e-36	succinate-semialdehyde dehydrogenase (NADP)
CNAG_03426	588.667	1120.33	0.463926	Down	-1.10803	6.98583e-32	1.11075e-30	GDP-mannose transporter 2
CNAG_06231	20258	38938.3	0.464017	Down	-1.10775	4.8683e-34	8.71595e-33	large subunit ribosomal protein L13
CNAG_02301	4539.67	8643.67	0.464569	Down	-1.10604	1.67467e-59	9.09223e-58	lupus La protein
CNAG_01981	2235.67	4262.67	0.466455	Down	-1.10019	3.29178e-34	5.95732e-33	sulfide:quinone oxidoreductase
CNAG_02782	352.333	668.667	0.466552	Down	-1.09989	2.07784e-25	2.3165e-24	cytoplasmic protein
CNAG_01656	272	513.333	0.467286	Down	-1.09762	1.87321e-12	8.76615e-12	hypothetical protein
CNAG_04548	31	58.3333	0.467936	Down	-1.09562	0.0011133	0.00209426	hypothetical protein
CNAG_03638	1939	3668	0.468381	Down	-1.09425	4.61917e-28	6.10828e-27	heterokaryon incompatibility protein Het-C
CNAG_07681	544.333	1029.67	0.468733	Down	-1.09316	6.45299e-18	4.58437e-17	hypothetical protein
CNAG_02573	338.667	640.333	0.469138	Down	-1.09192	4.32643e-25	4.68265e-24	hypothetical protein
CNAG_02508	382	722	0.470712	Down	-1.08708	1.97417e-22	1.83614e-21	hypothetical protein
CNAG_04571	576	1081	0.47098	Down	-1.08626	2.18815e-25	2.43135e-24	dimethyladenosine transferase
CNAG_04799	26812.7	50426.7	0.471699	Down	-1.08406	1.25572e-87	2.15018e-85	large subunit ribosomal protein L14e
CNAG_01136	1102.67	2062	0.471717	Down	-1.08401	7.62048e-26	8.835e-25	hypothetical protein
CNAG_04985	6840.33	12820.3	0.474103	Down	-1.07673	8.84081e-51	3.37365e-49	Nascent polypeptide-associated complex subunit alpha
CNAG_04726	26685	49903	0.474698	Down	-1.07492	8.40092e-64	5.39436e-62	large subunit ribosomal protein L18Ae
CNAG_03951	785.333	1464.33	0.474958	Down	-1.07413	1.18527e-32	1.96897e-31	hypothetical protein
CNAG_00513	1120	2079.33	0.475107	Down	-1.07368	6.172e-27	7.63271e-26	nucleolar protein 53
CNAG_04777	461.333	860.333	0.475192	Down	-1.07342	1.30972e-31	2.03402e-30	S-adenosylmethionine-dependent methyltransferase
CNAG_04883	25429.3	47542	0.475281	Down	-1.07315	1.52972e-68	1.17419e-66	small subunit ribosomal protein S18
CNAG_03311	3106.33	5802.33	0.475469	Down	-1.07258	1.66057e-57	8.21428e-56	hydroxymethylglutaryl-CoA synthase
CNAG_03303	12045.7	22486.7	0.475738	Down	-1.07176	1.18398e-51	4.82109e-50	small subunit ribosomal protein S27
CNAG_02416	578.333	1083	0.476285	Down	-1.0701	9.78043e-22	8.70849e-21	hypothetical protein
CNAG_01539	11434	21212	0.476611	Down	-1.06912	6.01422e-73	5.82071e-71	Myo-inositol-1-phosphate synthase
CNAG_07627	576.333	1065.33	0.47727	Down	-1.06712	8.65994e-16	5.34483e-15	hypothetical protein
CNAG_06126	401	740.333	0.479009	Down	-1.06188	1.05565e-19	8.27423e-19	Pin2-interacting protein X1
CNAG_07839	32441.7	60003.7	0.479273	Down	-1.06108	2.76107e-64	1.80769e-62	large subunit ribosomal protein L11
CNAG_05901	208.667	385.333	0.479391	Down	-1.06072	3.29692e-15	1.94152e-14	hypothetical protein
CNAG_05110	1167.67	2155	0.479653	Down	-1.05994	2.94447e-50	1.11091e-48	small subunit ribosomal protein S13
CNAG_03127	14485.3	26872	0.480212	Down	-1.05826	8.55095e-35	1.59506e-33	small subunit ribosomal protein S23
CNAG_05050	1411.67	2606	0.480462	Down	-1.05751	8.88288e-54	3.82709e-52	ADP-ribosylation factor GTPase-activating protein 1
CNAG_01332	20882.3	38491.3	0.481079	Down	-1.05565	6.23471e-81	8.49701e-79	small subunit ribosomal protein S24e
CNAG_06605	26751.7	49361.3	0.481572	Down	-1.05418	1.2876e-59	7.04801e-58	small subunit ribosomal protein S2
CNAG_05575	577.333	1061.67	0.48181	Down	-1.05346	1.13242e-31	1.76689e-30	hypothetical protein
CNAG_04004	55989.7	103181	0.482365	Down	-1.0518	5.32445e-63	3.23242e-61	small subunit ribosomal protein S1
CNAG_03015	6875.33	12702	0.482387	Down	-1.05174	1.82695e-32	3.00502e-31	large subunit ribosomal protein L37-A
CNAG_00734	139	256	0.48281	Down	-1.05047	1.68984e-11	7.27578e-11	dihydroorotase, homodimeric type
CNAG_01897	5142.33	9462	0.48305	Down	-1.04976	6.54834e-36	1.28617e-34	bromodomain-containing factor 1
CNAG_01974	345.333	631.667	0.4838	Down	-1.04752	1.13675e-20	9.48905e-20	large subunit ribosomal protein L36
CNAG_06222	32141.3	58869	0.48456	Down	-1.04525	4.97952e-82	7.07516e-80	large subunit ribosomal protein L32e
CNAG_03275	560	1023.33	0.484594	Down	-1.04515	5.98435e-32	9.6066e-31	glutaryl-CoA dehydrogenase
CNAG_01168	4761.33	8703.67	0.484683	Down	-1.04489	1.04064e-72	9.92767e-71	H/ACA ribonucleoprotein complex subunit 4
CNAG_04479	486.333	882.667	0.485857	Down	-1.0414	1.18402e-19	9.25864e-19	hypothetical protein
CNAG_02754	28686.7	52348.7	0.485916	Down	-1.04122	8.95838e-72	8.08433e-70	small subunit ribosomal protein S12e
CNAG_00703	21774.7	39792.3	0.486202	Down	-1.04037	2.8438e-59	1.49534e-57	large subunit ribosomal protein L31e
CNAG_06324	292.667	531.667	0.486333	Down	-1.03998	8.86869e-14	4.6524e-13	zinc finger protein
CNAG_04334	1595.67	2905.67	0.48645	Down	-1.03964	2.16716e-41	5.60941e-40	hypothetical protein
CNAG_00879	4940.33	9020.33	0.487189	Down	-1.03745	9.17915e-44	2.57556e-42	Glutamate dehydrogenase
CNAG_01898	812.667	1474.67	0.488183	Down	-1.03451	4.77889e-22	4.34196e-21	protein MAK11
CNAG_04448	39054	71102.7	0.488409	Down	-1.03384	2.02172e-51	8.18244e-50	large subunit ribosomal protein L19e
CNAG_00418	6786.33	12372.3	0.488651	Down	-1.03312	1.73434e-32	2.85974e-31	S-adenosylmethionine synthase
CNAG_07354	628	1138	0.48885	Down	-1.03254	1.73972e-34	3.18298e-33	3'(2'),5'-bisphosphate nucleotidase
CNAG_04690	770.333	1398	0.489499	Down	-1.03062	1.60474e-27	2.0258e-26	acylpyruvate hydrolase
CNAG_02234	32850.3	59491.3	0.490263	Down	-1.02837	3.33628e-63	2.06293e-61	large subunit ribosomal protein L6e
CNAG_07510	2104.67	3787.67	0.491196	Down	-1.02563	7.97422e-27	9.80697e-26	farnesyl-diphosphate farnesyltransferase
CNAG_02330	19590.3	35426.7	0.491324	Down	-1.02525	8.0366e-56	3.70127e-54	large subunit ribosomal protein L21e
CNAG_00640	58017.3	104554	0.492004	Down	-1.02326	1.01674e-69	8.28021e-68	small subunit ribosomal protein S4-A
CNAG_02100	9786	17637	0.492224	Down	-1.02261	5.70094e-69	4.47893e-67	fatty acid synthase subunit alpha, fungi type
CNAG_00303	85.6667	153.333	0.492374	Down	-1.02217	2.33692e-07	6.79997e-07	high-affinity nicotinic acid transporter, variant
CNAG_01480	17127.3	30806	0.494803	Down	-1.01507	1.32872e-41	3.47967e-40	large subunit ribosomal protein L12
CNAG_03440	184.333	329.667	0.495095	Down	-1.01422	5.809e-13	2.83157e-12	hypothetical protein
CNAG_00771	20061.7	35971.7	0.496239	Down	-1.01089	2.21061e-43	6.10019e-42	large subunit ribosomal protein L29
CNAG_02916	3573.33	6413	0.496393	Down	-1.01045	9.07397e-29	1.23918e-27	F-type H -transporting ATPase subunit F
CNAG_04762	35356.3	63237.7	0.49746	Down	-1.00735	9.08645e-36	1.77945e-34	large subunit ribosomal protein L4e
CNAG_07540	297	524.333	0.497493	Down	-1.00725	5.5449e-11	2.26061e-10	hypothetical protein
CNAG_00423	267	472.667	0.498895	Down	-1.00319	7.42892e-12	3.30076e-11	kinetochore protein Spc24, fungi type
CNAG_03053	21528	38204.7	0.501206	Down	-0.996525	4.65112e-41	1.1855e-39	large subunit ribosomal protein L23
CNAG_01884	44173.3	78343.7	0.5017	Down	-0.995103	9.25836e-47	3.01597e-45	large subunit ribosomal protein L3
CNAG_04437	401.333	706.667	0.502269	Down	-0.993466	4.42459e-18	3.19379e-17	nicotinamide riboside kinase, variant
CNAG_06745	27235.7	48114	0.502443	Down	-0.992968	5.87492e-55	2.59819e-53	Histone H3
CNAG_03212	328.333	576.333	0.502616	Down	-0.992471	2.242e-11	9.51815e-11	forkhead domain-containing protein
CNAG_01976	19047	33608	0.502938	Down	-0.991548	5.23753e-58	2.64972e-56	large subunit ribosomal protein L23
CNAG_05863	492.667	860.667	0.50359	Down	-0.989678	0.00113398	0.00212717	hypothetical protein
CNAG_03484	691.667	1211	0.504897	Down	-0.98594	2.12973e-21	1.8567e-20	kinetochore protein Mis13/DSN1
CNAG_03064	728	1272.67	0.506028	Down	-0.98271	6.0778e-19	4.58617e-18	nucleolar protein 16
CNAG_02714	18971.3	33361.3	0.506068	Down	-0.982597	1.04803e-40	2.64104e-39	elongation factor 1-beta
CNAG_02928	36945	64759.7	0.507392	Down	-0.978828	8.41136e-44	2.38013e-42	large subunit ribosomal protein L5e
CNAG_01990	35884.3	62660.7	0.507672	Down	-0.978031	8.00215e-56	3.70127e-54	small subunit ribosomal protein S5
CNAG_06101	117618	205217	0.507824	Down	-0.977598	1.46129e-54	6.42007e-53	ADP,ATP carrier protein
CNAG_01198	818.333	1430	0.508259	Down	-0.976365	6.15036e-28	8.03759e-27	small nuclear ribonucleoprotein F
CNAG_00116	18248	31898.7	0.509073	Down	-0.974055	2.24483e-33	3.89376e-32	small subunit ribosomal protein S3
CNAG_00370	23793.3	41463	0.509889	Down	-0.971744	7.17153e-50	2.61702e-48	Predicted ubiquitin-ribosomal 60s subunit protein L40a fusion protein
CNAG_02847	486.667	847.333	0.510253	Down	-0.970714	3.05383e-22	2.81678e-21	thymidylate kinase
CNAG_02918	3694	6446.33	0.510264	Down	-0.970685	5.95175e-35	1.11645e-33	Acetyl-CoA C-acetyltransferase
CNAG_01153	17025.7	29768.3	0.510573	Down	-0.96981	1.60532e-23	1.5882e-22	small subunit ribosomal protein S13e
CNAG_01639	3346.67	5826	0.511313	Down	-0.967721	3.69296e-35	7.00614e-34	elongation factor G, mitochondrial
CNAG_05911	15.6667	27.3333	0.512164	Down	-0.965323	0.0364207	0.0532437	hypothetical protein
CNAG_04222	1641.33	2833.33	0.512201	Down	-0.965218	4.94001e-34	8.82069e-33	protein SDA1
CNAG_00417	19568.7	33961.7	0.512232	Down	-0.965132	2.98568e-48	1.04389e-46	elongation factor 1-gamma
CNAG_01273	3935	6813	0.512492	Down	-0.964399	1.78398e-41	4.65369e-40	cellular nucleic acid-binding protein
CNAG_02144	28470.3	49356.3	0.512578	Down	-0.964157	4.60349e-49	1.66173e-47	large subunit ribosomal protein L1-A
CNAG_03198	57020.7	98698.7	0.512607	Down	-0.964074	5.32738e-58	2.67491e-56	small subunit ribosomal protein S8e
CNAG_05926	2257.67	3901.67	0.512807	Down	-0.963512	3.70148e-48	1.28075e-46	U2 small nuclear ribonucleoprotein A'
CNAG_02600	119.333	205.667	0.512955	Down	-0.963096	2.0875e-09	7.43296e-09	tartrate transporter
CNAG_05555	43882.7	75894	0.513152	Down	-0.962543	1.3906e-60	7.73871e-59	large subunit ribosomal protein L7Ae
CNAG_05590	5300.67	9162	0.514281	Down	-0.959372	8.48733e-23	8.06236e-22	Two-component-like sensor kinase
CNAG_04378	2531.67	4364.67	0.514903	Down	-0.957627	1.15257e-47	3.92697e-46	NADH dehydrogenase (ubiquinone) 1 alpha subcomplex 13
CNAG_01170	20443.3	35281.3	0.515187	Down	-0.956833	3.06479e-45	9.3455e-44	small subunit ribosomal protein S17
CNAG_06633	31945	54926	0.515949	Down	-0.9547	2.47619e-59	1.32288e-57	small subunit ribosomal protein S15
CNAG_00034	27630.3	47600.3	0.516639	Down	-0.952772	4.87719e-38	1.09663e-36	large subunit ribosomal protein L9e
CNAG_05114	87.6667	150.667	0.516676	Down	-0.952668	4.9901e-07	1.39957e-06	peroxisomal copper amine oxidase
CNAG_05819	432.667	741	0.517262	Down	-0.951034	4.45706e-10	1.6816e-09	hypothetical protein
CNAG_03084	694.667	1186.67	0.517426	Down	-0.950574	5.26024e-24	5.31435e-23	endoribonuclease L-PSP
CNAG_02151	222.667	382.333	0.51776	Down	-0.949646	8.10207e-13	3.90373e-12	amidohydrolase
CNAG_01650	1211.33	2072.33	0.518748	Down	-0.946895	1.61574e-38	3.69518e-37	large subunit ribosomal protein L7
CNAG_00779	19030.3	32638.3	0.519121	Down	-0.945856	3.06779e-33	5.23957e-32	large subunit ribosomal protein L27e
CNAG_03375	5235	8955.67	0.519587	Down	-0.944563	9.10086e-45	2.70114e-43	Succinyl-CoA synthetase alpha subunit
CNAG_06113	57532.7	98277.7	0.519686	Down	-0.944287	7.39001e-57	3.5504e-55	hypothetical protein
CNAG_01428	17588.7	30101	0.520353	Down	-0.942438	2.41187e-29	3.40518e-28	Translation initiation factor 5A
CNAG_04182	1337.33	2276	0.520771	Down	-0.941279	1.02033e-34	1.89271e-33	hypothetical protein
CNAG_05285	1370.67	2327.67	0.52086	Down	-0.941032	5.42383e-38	1.21138e-36	hypothetical protein
CNAG_05757	16.6667	28.3333	0.521472	Down	-0.939339	0.0252081	0.0378972	hypothetical protein
CNAG_00294	1418.67	2414.33	0.521499	Down	-0.939263	2.82988e-29	3.97852e-28	splicing factor 45
CNAG_07532	406.667	688.667	0.521563	Down	-0.939087	3.1699e-10	1.21171e-09	hypothetical protein
CNAG_06095	48884.3	83294.7	0.521789	Down	-0.938461	1.58472e-42	4.28453e-41	large subunit ribosomal protein L13e
CNAG_02558	129	219.667	0.522279	Down	-0.937107	2.6463e-08	8.43936e-08	hypothetical protein
CNAG_02830	2534	4292.67	0.522615	Down	-0.936179	9.40328e-29	1.27892e-27	delta24(24(1))-sterol reductase
CNAG_02561	568.333	962.667	0.52332	Down	-0.934236	1.7077e-11	7.33851e-11	spermine transporter
CNAG_02359	21239	36112.7	0.523344	Down	-0.93417	4.86359e-34	8.71595e-33	small subunit ribosomal protein S25e
CNAG_05823	198.333	334.333	0.523967	Down	-0.932453	2.41454e-09	8.51786e-09	hypothetical protein
CNAG_03817	1164.33	1969	0.523974	Down	-0.932432	6.13618e-39	1.42779e-37	cell growth-regulating nucleolar protein
CNAG_02890	1111	1881.67	0.524036	Down	-0.932263	2.20478e-25	2.44576e-24	hypothetical protein
CNAG_01310	602.667	1019	0.524292	Down	-0.931559	9.29917e-23	8.82101e-22	Nucleolar protein
CNAG_00876	332.333	561.333	0.524648	Down	-0.930579	1.93771e-17	1.33272e-16	ferric-chelate reductase
CNAG_00797	3615.67	6131	0.524678	Down	-0.930496	1.65029e-37	3.60153e-36	acetyl-CoA synthetase
CNAG_00534	1797	3046	0.524926	Down	-0.929815	7.29588e-26	8.47337e-25	hypothetical protein
CNAG_05232	55302	93350.3	0.525498	Down	-0.928242	6.82298e-58	3.40029e-56	large subunit ribosomal protein L8
CNAG_00845	909.333	1527	0.526017	Down	-0.926819	1.78833e-28	2.3885e-27	hypothetical protein
CNAG_06949	2181.33	3685.33	0.526022	Down	-0.926805	5.61934e-35	1.06006e-33	hypothetical protein
CNAG_04976	7101.67	12017.3	0.526171	Down	-0.926397	3.46558e-28	4.60103e-27	zuotin
CNAG_01204	7648.67	12905	0.528627	Down	-0.919678	6.44932e-24	6.49601e-23	ATP synthase F1, delta subunit
CNAG_05980	2792	4690.67	0.52899	Down	-0.918689	8.61358e-38	1.90469e-36	large subunit ribosomal protein L7/L12
CNAG_05499	2468.33	4123.33	0.529741	Down	-0.91664	2.15893e-32	3.53367e-31	SHO1 osmosensor
CNAG_05150	1294.67	2164	0.529792	Down	-0.916502	2.58455e-38	5.87063e-37	ATP-binding cassette transporter
CNAG_03578	443.333	741.667	0.52981	Down	-0.916454	7.89264e-15	4.52421e-14	hypothetical protein
CNAG_00538	572	958	0.53023	Down	-0.91531	3.8239e-23	3.69552e-22	hypothetical protein
CNAG_01092	1270.67	2125	0.530556	Down	-0.914423	1.89265e-36	3.86517e-35	hypothetical protein
CNAG_00019	967	1620.33	0.530556	Down	-0.914422	5.56169e-21	4.73736e-20	mitochondrial import inner membrane translocase subunit tim9
CNAG_00393	1543.33	2582.67	0.530756	Down	-0.913878	2.35577e-16	1.52145e-15	1,4-alpha-glucan-branching enzyme
CNAG_00061	20100.7	33613.7	0.531978	Down	-0.910563	1.01697e-36	2.12894e-35	citrate synthase, mitochondrial
CNAG_02054	1749.33	2909	0.532632	Down	-0.908788	5.04849e-42	1.33785e-40	hypothetical protein
CNAG_02657	3687.33	6136.33	0.532826	Down	-0.908264	1.96655e-44	5.75992e-43	translation initiation factor 3 subunit G
CNAG_03780	30110.7	50243.7	0.532894	Down	-0.908081	4.93253e-36	9.74539e-35	small subunit ribosomal protein S16
CNAG_01181	29021.7	48446.3	0.532936	Down	-0.907966	1.76684e-33	3.08873e-32	small subunit ribosomal protein S27Ae
CNAG_04400	690.333	1148	0.533131	Down	-0.907439	9.82972e-26	1.12788e-24	small subunit ribosomal protein S10
CNAG_07494	1164.33	1926	0.534522	Down	-0.903678	6.47433e-32	1.03434e-30	U3 small nucleolar RNA-associated protein MPP10
CNAG_05800	16749.3	27786.3	0.535496	Down	-0.901052	1.78592e-50	6.77636e-49	large subunit ribosomal protein L33-b
CNAG_07652	15	24.6667	0.536245	Down	-0.899035	0.0438692	0.0630154	hypothetical protein
CNAG_06906	5700.67	9449.33	0.536367	Down	-0.898708	7.63764e-31	1.14359e-29	Translation initiation factor 4B
CNAG_05497	8136.67	13424	0.536639	Down	-0.897975	2.72603e-46	8.62768e-45	Dihydroxy-acid dehydratase
CNAG_00715	294.667	488	0.537794	Down	-0.894873	2.85322e-12	1.31769e-11	hypothetical protein
CNAG_00750	599.667	984.333	0.538023	Down	-0.89426	9.3893e-21	7.87711e-20	hypothetical protein
CNAG_03098	1259.33	2071.67	0.53849	Down	-0.89301	5.07349e-25	5.45584e-24	hypothetical protein
CNAG_05898	468.667	770.333	0.538661	Down	-0.892549	4.43343e-18	3.19379e-17	precorrin-2 dehydrogenase/sirohydrochlorin ferrochelatase
CNAG_05473	202.333	331	0.539102	Down	-0.89137	1.32427e-10	5.22664e-10	hypothetical protein
CNAG_07746	5585	9199.67	0.539151	Down	-0.891238	1.25021e-30	1.85531e-29	methylenetetrahydrofolate dehydrogenase (NADP)
CNAG_06061	3208.33	5285	0.539398	Down	-0.890577	1.88696e-40	4.71951e-39	translation initiation factor 3 subunit E
CNAG_03441	1288	2115.33	0.539936	Down	-0.88914	1.09287e-28	1.47736e-27	small subunit ribosomal protein S21
CNAG_00509	6553	10742.3	0.540935	Down	-0.886472	3.11528e-44	9.00599e-43	translation initiation factor 3 subunit M
CNAG_04640	22689.3	37180.7	0.541156	Down	-0.885884	3.95765e-58	2.01749e-56	ATP-citrate synthase subunit 1
CNAG_04168	4038	6622	0.541536	Down	-0.884871	2.9733e-33	5.09121e-32	histone H1/5
CNAG_03954	239	391	0.542311	Down	-0.882808	6.62618e-11	2.68098e-10	ribosomal RNA-processing protein 17
CNAG_03274	139.667	227.667	0.542388	Down	-0.882602	1.18576e-08	3.91424e-08	solute carrier family 25 (mitochondrial S- adenosylmethionine transporter), member 26
CNAG_04605	3141.33	5113	0.542934	Down	-0.881151	1.01348e-35	1.97896e-34	C-3 sterol dehydrogenase
CNAG_06563	2708.67	4438	0.54305	Down	-0.880842	3.38326e-31	5.13486e-30	translation initiation factor 3 subunit F
CNAG_06248	5446.33	8902.33	0.543746	Down	-0.878996	9.4517e-38	2.07627e-36	protein TIF31
CNAG_03931	6105.67	9953.67	0.544429	Down	-0.877183	4.79952e-51	1.87434e-49	mitochondrial import receptor subunit TOM40
CNAG_01586	12361.7	20109.3	0.54584	Down	-0.873449	2.61387e-46	8.3121e-45	F-type H -transporting ATPase subunit B
CNAG_03300	962	1555.67	0.546871	Down	-0.870726	5.3547e-23	5.14514e-22	ribosomal RNA-processing protein 1
CNAG_06866	866.667	1400.33	0.547555	Down	-0.868923	4.53336e-22	4.13012e-21	hypothetical protein
CNAG_01372	1050.33	1701	0.547594	Down	-0.86882	1.23591e-28	1.66399e-27	hypothetical protein
CNAG_03342	1785.67	2901.67	0.547636	Down	-0.868711	1.61281e-22	1.50634e-21	tRNA (guanine-N(7)-)-methyltransferase subunit TRM82
CNAG_01890	24737	40149.3	0.547791	Down	-0.868303	2.00428e-35	3.83513e-34	5-methyltetrahydropteroyltriglutamate- homocysteine S-methyltransferase
CNAG_01949	354.333	572.667	0.547913	Down	-0.867982	1.04341e-15	6.39256e-15	chlorophyll synthesis pathway protein BchC
CNAG_05764	1780	2887	0.548086	Down	-0.867527	4.205e-22	3.85199e-21	small subunit ribosomal protein S5
CNAG_06708	448	721.333	0.548465	Down	-0.866529	2.75737e-13	1.38449e-12	dCMP deaminase
CNAG_05134	3259.33	5257.33	0.548588	Down	-0.866205	1.15792e-35	2.24134e-34	ornithine-oxo-acid transaminase
CNAG_04236	1675	2712	0.548664	Down	-0.866004	1.52712e-29	2.16981e-28	pyridoxal phosphate phosphatase phospho2
CNAG_02285	13296.7	21474	0.54918	Down	-0.864649	1.83451e-52	7.60925e-51	nucleoside diphosphate kinase
CNAG_07679	919.667	1478.33	0.549287	Down	-0.864368	1.07206e-22	1.01262e-21	transcription elongation factor S-II
CNAG_07917	481.667	776.333	0.54937	Down	-0.864149	5.29705e-16	3.34978e-15	uracil transporter FurD
CNAG_00149	3639.67	5879	0.549878	Down	-0.862816	2.09022e-30	3.06107e-29	NADH dehydrogenase (ubiquinone) 1 alpha subcomplex 4
CNAG_02007	5563.33	8988	0.550343	Down	-0.861597	7.61838e-33	1.27189e-31	adenylate kinase 1
CNAG_02880	13185	21223.7	0.55044	Down	-0.861343	1.52725e-34	2.8174e-33	GTP-binding protein YchF
CNAG_00279	3845.33	6184	0.550691	Down	-0.860685	5.75103e-35	1.08184e-33	hypothetical protein
CNAG_07362	6323.33	10175.7	0.55091	Down	-0.860112	5.32203e-46	1.67644e-44	nucleolin
CNAG_07004	12551	20193	0.550974	Down	-0.859945	1.2389e-38	2.84309e-37	dihydrolipoyl dehydrogenase
CNAG_03225	14493.7	23444.7	0.551091	Down	-0.859639	3.12484e-25	3.43219e-24	malate dehydrogenase, NAD-dependent
CNAG_02507	2973.33	4787	0.551376	Down	-0.858893	2.15414e-40	5.34771e-39	translation initiation factor 3 subunit H
CNAG_06421	2280.67	3666.33	0.551608	Down	-0.858284	3.2455e-38	7.34694e-37	acetolactate synthase, small subunit
CNAG_04261	261.333	420	0.551621	Down	-0.85825	3.17807e-11	1.33311e-10	hypothetical protein
CNAG_03921	265.667	426.667	0.551759	Down	-0.857889	1.75062e-10	6.84062e-10	hypothetical protein
CNAG_00288	616.667	988	0.552171	Down	-0.856813	3.25399e-20	2.63715e-19	oligoribonuclease
CNAG_04701	132.333	212	0.552323	Down	-0.856416	5.57185e-07	1.55555e-06	hypothetical protein
CNAG_02670	734.667	1174.33	0.552413	Down	-0.85618	3.29572e-19	2.51242e-18	bud emergence protein 1
CNAG_03924	271.667	435.667	0.552824	Down	-0.855108	8.90775e-12	3.92387e-11	nit protein 1
CNAG_01120	9651	15529.3	0.553104	Down	-0.854376	6.01087e-29	8.32792e-28	pyruvate dehydrogenase complex dihydrolipoamide acetyltransferase
CNAG_00935	8891.67	14276.7	0.553466	Down	-0.853432	7.42589e-34	1.30845e-32	DNA-binding protein
CNAG_03165	1632.33	2607.67	0.553711	Down	-0.852796	1.87444e-28	2.49851e-27	hypothetical protein
CNAG_01928	1205.67	1932.67	0.553763	Down	-0.85266	5.77574e-28	7.5926e-27	Xaa-Pro aminopeptidase
CNAG_04770	892.667	1429	0.553786	Down	-0.8526	1.47409e-25	1.65724e-24	nucleolar essential protein 1
CNAG_01264	4230.67	6782.33	0.554013	Down	-0.852009	1.20708e-39	2.89961e-38	homoisocitrate dehydrogenase
CNAG_03789	1652	2637.33	0.554218	Down	-0.851475	1.18128e-32	1.96724e-31	mRNA turnover protein 4
CNAG_00979	1307.33	2089	0.554218	Down	-0.851474	3.79436e-33	6.44752e-32	Copper uptake transporter
CNAG_06767	5898	9454.67	0.555969	Down	-0.846923	1.43949e-21	1.26486e-20	F-type H -transporting ATPase subunit delta
CNAG_03902	2453	3914	0.556257	Down	-0.846177	3.54081e-30	5.09602e-29	Regulator of drug sensitivity 2, putative
CNAG_03739	31083.7	49599	0.556694	Down	-0.845042	9.03339e-41	2.28504e-39	large subunit ribosomal protein L10-like
CNAG_04896	1008.67	1604	0.557145	Down	-0.843874	1.07643e-26	1.31897e-25	tyrosine-tRNA ligase
CNAG_00747	6279	10021.3	0.557581	Down	-0.842747	5.34457e-26	6.26158e-25	succinyl-CoA synthetase beta subunit
CNAG_02739	1028	1626.67	0.55813	Down	-0.841326	4.3949e-22	4.00944e-21	hypothetical protein
CNAG_00743	2162	3438	0.558626	Down	-0.840045	9.22248e-32	1.44912e-30	imidazoleglycerol phosphate synthase, cyclase subunit
CNAG_00701	2593	4101	0.558984	Down	-0.83912	4.11788e-36	8.16e-35	protein involved in gxm O-acetylation
CNAG_03105	58.3333	92	0.559418	Down	-0.838	0.000379096	0.000758647	hypothetical protein
CNAG_00086	1129.67	1784.67	0.559706	Down	-0.837259	1.77594e-15	1.06844e-14	N2,N2-dimethylguanosine tRNA methyltransferase
CNAG_05844	1041.33	1652.67	0.559936	Down	-0.836665	5.40797e-25	5.79686e-24	mitochondrial import inner membrane translocase subunit TIM8
CNAG_07487	9964.67	15779.7	0.560652	Down	-0.834823	3.72228e-44	1.07144e-42	F-type H -transporting ATPase subunit D
CNAG_06645	1308	2066.33	0.561024	Down	-0.833866	8.78132e-29	1.20167e-27	methylenetetrahydrofolate dehydrogenase (NAD)
CNAG_06447	22777	36043.3	0.561438	Down	-0.832802	1.0985e-36	2.28528e-35	Large subunit ribosomal protein L17, putative
CNAG_01113	981.667	1544.33	0.562019	Down	-0.83131	5.83894e-25	6.24879e-24	hypothetical protein
CNAG_05609	964.333	1517	0.562324	Down	-0.830526	8.42258e-25	8.92793e-24	hypothetical protein
CNAG_02316	1353	2138.33	0.562618	Down	-0.829771	6.62925e-22	5.99055e-21	hypothetical protein
CNAG_02037	2156.67	3411.33	0.562672	Down	-0.829633	2.58906e-21	2.24289e-20	large subunit ribosomal protein L22
CNAG_03483	1089.33	1714	0.563082	Down	-0.828582	1.05044e-25	1.20117e-24	protein GET1
CNAG_07352	4566.33	7186.33	0.563547	Down	-0.827393	1.10173e-35	2.13876e-34	hypothetical protein
CNAG_07701	682.333	1065	0.564603	Down	-0.82469	8.13573e-15	4.65955e-14	putative copper ion transporter
CNAG_05105	5773.67	9098	0.564652	Down	-0.824565	1.76047e-27	2.20985e-26	eukaryotic translation initiation factor 3 subunit l
CNAG_05132	7221	11361.3	0.564887	Down	-0.823966	2.48227e-34	4.5045e-33	cytochrome c oxidase subunit 5b
CNAG_03624	2662.33	4185	0.564898	Down	-0.823938	5.98131e-23	5.73073e-22	pescadillo
CNAG_05102	802.667	1260	0.565625	Down	-0.822081	4.6221e-21	3.95723e-20	DNA repair protein rad5
CNAG_03281	9437.33	14794.3	0.565754	Down	-0.821753	1.55724e-37	3.40959e-36	glycine-rich RNA binding protein, variant 2
CNAG_01451	29.3333	46.3333	0.566406	Down	-0.820092	0.016659	0.0257938	hypothetical protein
CNAG_05125	2259.67	3539.67	0.566466	Down	-0.819939	2.80783e-31	4.28097e-30	Diphosphomevalonate decarboxylase
CNAG_02482	920	1436.67	0.567693	Down	-0.816816	3.84616e-18	2.79181e-17	translation machinery-associated protein 22
CNAG_05101	2477	3862.33	0.567782	Down	-0.816592	1.26632e-22	1.19106e-21	U3 small nucleolar RNA-associated protein 12
CNAG_03861	7802.33	12196	0.56792	Down	-0.816241	2.15343e-40	5.34771e-39	cytochrome c oxidase subunit 5a
CNAG_01667	608.333	950.667	0.568354	Down	-0.815137	8.36601e-18	5.90573e-17	4-hydroxybenzoate polyprenyl transferase
CNAG_02762	8929	13909	0.568509	Down	-0.814746	1.2168e-45	3.76195e-44	F-type H -transporting ATPase subunit G
CNAG_06713	2146.33	3350	0.568546	Down	-0.814652	3.97901e-36	7.90829e-35	cysteine-tRNA ligase
CNAG_06182	1483.33	2315.33	0.56874	Down	-0.81416	6.24873e-12	2.80624e-11	minichromosome maintenance protein 4 (cell division control protein 54)
CNAG_04367	221	344	0.568821	Down	-0.813954	1.13116e-10	4.49903e-10	hypothetical protein
CNAG_00334	60882.3	95250.3	0.569011	Down	-0.813471	1.43308e-27	1.81596e-26	hsp75-like protein
CNAG_04179	6583.33	10272	0.569645	Down	-0.811864	9.97559e-34	1.75308e-32	lysine-tRNA ligase
CNAG_06734	36.6667	57	0.569778	Down	-0.811528	0.00785827	0.0128433	DNA-directed RNA polymerase I, II, and III subunit rpabc5
CNAG_06226	396.667	619	0.569898	Down	-0.811225	6.78453e-13	3.2855e-12	NADH dehydrogenase (ubiquinone) 1 alpha subcomplex 5
CNAG_01598	3266.67	5072	0.570255	Down	-0.810321	4.36367e-25	4.71531e-24	template-activating factor I
CNAG_05839	771.333	1201.67	0.570562	Down	-0.809544	2.09839e-20	1.71939e-19	cytochrome c oxidase subunit 6B
CNAG_04082	5657.67	8805.67	0.570596	Down	-0.809459	3.50382e-37	7.47556e-36	proline-tRNA ligase
CNAG_05111	1807	2801	0.571578	Down	-0.806977	1.98935e-34	3.62975e-33	hypothetical protein
CNAG_02810	4192.33	6506	0.571798	Down	-0.806422	6.12095e-27	7.59772e-26	pumilio-family RNA binding protein
CNAG_01404	8341.67	12966	0.572543	Down	-0.804544	1.43937e-26	1.75404e-25	hsp71-like protein
CNAG_06930	334.333	517.667	0.572708	Down	-0.804128	1.41507e-09	5.11078e-09	hypothetical protein
CNAG_01587	1597	2470.67	0.572906	Down	-0.80363	9.74307e-15	5.5421e-14	RNA polymerase-associated protein LEO1
CNAG_04528	98	151.667	0.57299	Down	-0.803418	7.82416e-05	0.000169532	hypothetical protein
CNAG_04708	240.333	371	0.573401	Down	-0.802384	5.22482e-07	1.46172e-06	hypothetical protein
CNAG_04204	447.667	690.333	0.573528	Down	-0.802063	4.83961e-15	2.8079e-14	transcription elongation factor spt4
CNAG_02842	2130.33	3286	0.57444	Down	-0.799772	1.78038e-25	1.99821e-24	hypothetical protein
CNAG_06140	2678.67	4121.67	0.574876	Down	-0.798677	4.55203e-32	7.32492e-31	long-chain fatty acid transporter
CNAG_05917	1769.67	2726.33	0.575047	Down	-0.798249	2.33226e-33	4.03493e-32	hypothetical protein
CNAG_06544	8205.67	12638.3	0.575443	Down	-0.797254	1.05237e-48	3.73816e-47	non-histone chromosomal protein 6
CNAG_01397	4050	6225.67	0.57604	Down	-0.79576	6.39589e-33	1.07586e-31	mitochondrial import inner membrane translocase subunit
CNAG_03636	793.333	1222.33	0.576134	Down	-0.795524	1.21485e-20	1.01157e-19	DNA-directed RNA polymerase I and III subunit RPAC2
CNAG_05434	2011.67	3099	0.576171	Down	-0.79543	5.77953e-23	5.54536e-22	NADH dehydrogenase (ubiquinone) 1 alpha subcomplex 2
CNAG_06500	519.333	800.667	0.576229	Down	-0.795285	2.30826e-10	8.92047e-10	arginine metabolism transcriptional control protein
CNAG_04332	127.667	197.667	0.576273	Down	-0.795176	7.14343e-05	0.000155793	large subunit ribosomal protein L31
CNAG_06599	613.667	947	0.576974	Down	-0.793423	6.79513e-12	3.03328e-11	hypothetical protein
CNAG_00607	799.667	1224.33	0.577079	Down	-0.793159	2.74985e-17	1.87574e-16	hypothetical protein
CNAG_04709	2744.67	4211	0.577454	Down	-0.792222	7.38154e-17	4.90487e-16	hypothetical protein
CNAG_00608	1046.67	1605	0.577512	Down	-0.792078	2.67391e-19	2.05246e-18	hypothetical protein
CNAG_02896	2650	4080.33	0.577643	Down	-0.791751	1.60793e-23	1.58843e-22	hydroxymethylglutaryl-CoA synthase
CNAG_02128	5147.33	7892.67	0.577743	Down	-0.791501	3.92542e-44	1.12506e-42	translation initiation factor 3 subunit J
CNAG_01852	3263.33	4996.33	0.578367	Down	-0.789943	4.7952e-37	1.01658e-35	CCR4-NOT transcription complex subunit 2
CNAG_00861	375.333	575.667	0.578409	Down	-0.789839	4.4419e-14	2.38641e-13	3-hydroxyacyl-CoA dehydrogenase
CNAG_02084	3044.67	4664.33	0.57856	Down	-0.78946	4.0551e-33	6.85568e-32	farnesyl diphosphate synthase
CNAG_04494	1273.33	1954.67	0.578961	Down	-0.788461	2.39863e-23	2.33841e-22	U1 small nuclear ribonucleoprotein C
CNAG_01591	879.667	1343	0.57913	Down	-0.78804	4.69771e-15	2.73508e-14	hypothetical protein
CNAG_04044	783	1197	0.579912	Down	-0.786095	3.66794e-22	3.37855e-21	U3 small nucleolar RNA-associated protein 6
CNAG_03081	2257.67	3452.67	0.579927	Down	-0.786056	2.64341e-25	2.91298e-24	ATP-dependent RNA helicase MRH4, mitochondrial
CNAG_03168	6932.33	10624	0.579955	Down	-0.785987	3.90034e-24	3.97656e-23	sulfite reductase (NADPH) flavoprotein alpha- component
CNAG_01681	3624.33	5525	0.580673	Down	-0.784201	1.27061e-24	1.32167e-23	cytosine permease
CNAG_00716	13766	21071.7	0.58082	Down	-0.783836	1.80787e-26	2.19508e-25	Cytochrome c
CNAG_03641	5576.67	8518.33	0.581016	Down	-0.78335	4.73352e-34	8.52034e-33	translation initiation factor 3 subunit D
CNAG_05909	17527	26847.3	0.58113	Down	-0.783067	3.31536e-26	3.9395e-25	cytochrome c1, heme protein, mitochondrial
CNAG_05694	3612.67	5503.33	0.581308	Down	-0.782626	4.08301e-35	7.72418e-34	CMGC/CK2 protein kinase
CNAG_04875	852.667	1296.33	0.581369	Down	-0.782473	1.1178e-15	6.83577e-15	hypothetical protein
CNAG_02000	1849.33	2820.33	0.581831	Down	-0.781328	2.40846e-14	1.32595e-13	Short-chain dehydrogenase
CNAG_01679	1955	2977.33	0.582067	Down	-0.780742	1.53262e-34	2.81952e-33	small subunit ribosomal protein S15
CNAG_04980	747	1135.67	0.582518	Down	-0.779626	6.8734e-22	6.17812e-21	U6 snRNA-associated Sm-like protein LSm1
CNAG_03507	13573.3	20705	0.582748	Down	-0.779056	2.59832e-32	4.2321e-31	mitochondrial-processing peptidase subunit beta
CNAG_05810	260	395	0.582997	Down	-0.77844	8.11591e-10	2.99768e-09	hypothetical protein
CNAG_04465	1695.33	2572.67	0.583518	Down	-0.777151	6.06906e-29	8.39113e-28	small nuclear ribonucleoprotein
CNAG_06865	492.667	748.333	0.583628	Down	-0.776879	9.68642e-16	5.9454e-15	translation machinery-associated protein 16
CNAG_05509	1342	2030.67	0.584202	Down	-0.77546	1.3132e-20	1.09074e-19	Imidazoleglycerol-phosphate dehydratase
CNAG_03919	494.667	751.333	0.584206	Down	-0.775451	2.78906e-15	1.65559e-14	acetate non-utilizing protein 9, mitochondrial
CNAG_06456	2840.67	4308.67	0.584225	Down	-0.775405	3.40115e-26	4.03426e-25	hypothetical protein
CNAG_00535	1279.67	1946.33	0.585158	Down	-0.773102	3.3691e-15	1.97879e-14	large subunit ribosomal protein L16
CNAG_06774	673.667	1023	0.585543	Down	-0.772154	9.9934e-12	4.38475e-11	tRNA (guanine-N(7)-)-methyltransferase
CNAG_01822	1319	1996.67	0.585686	Down	-0.7718	6.49497e-26	7.58276e-25	hypothetical protein
CNAG_03793	121.333	183.667	0.585982	Down	-0.771072	2.99305e-06	7.67279e-06	hypothetical protein
CNAG_05170	657	992	0.586303	Down	-0.770282	4.24345e-13	2.10024e-12	hypothetical protein
CNAG_05449	3123.33	4725.67	0.586333	Down	-0.770208	2.62566e-15	1.56276e-14	Copper-detoxifying metallothionein 1
CNAG_04259	2558.33	3867.33	0.58649	Down	-0.769821	4.10881e-31	6.2219e-30	H/ACA ribonucleoprotein complex subunit 1
CNAG_00429	154.667	233.333	0.586674	Down	-0.769369	1.31811e-05	3.12362e-05	tRNA-dihydrouridine synthase 1
CNAG_07752	3132	4706.33	0.587205	Down	-0.768064	2.10318e-23	2.05939e-22	UDP-galactopyranose mutase
CNAG_03312	112	169.667	0.587294	Down	-0.767845	4.64001e-05	0.000103218	hypothetical protein
CNAG_01959	1416.33	2131.67	0.587466	Down	-0.767424	1.30502e-10	5.1537e-10	condensin complex subunit 1
CNAG_06367	1658	2501	0.587555	Down	-0.767204	1.10971e-30	1.65047e-29	U3 small nucleolar RNA-associated protein 3
CNAG_04612	2494.67	3767	0.587593	Down	-0.76711	1.0624e-25	1.2107e-24	hypothetical protein
CNAG_01138	5698	8555.33	0.587648	Down	-0.766977	5.1731e-20	4.15716e-19	cytochrome c peroxidase, mitochondrial
CNAG_06314	5176.33	7838	0.588084	Down	-0.765907	4.4403e-21	3.80646e-20	phosphoribosylamine-glycine ligase
CNAG_03649	525.667	791	0.588207	Down	-0.765604	1.14166e-16	7.45986e-16	hypothetical protein
CNAG_01302	1023	1539.33	0.588744	Down	-0.764287	3.43881e-23	3.333e-22	hypothetical protein
CNAG_01253	930.333	1397.33	0.588777	Down	-0.764206	6.48502e-22	5.86816e-21	mitochondrial import inner membrane translocase subunit TIM10
CNAG_03458	1015	1523.67	0.588976	Down	-0.763719	6.41322e-20	5.13519e-19	hypothetical protein
CNAG_03329	446.667	672.333	0.589059	Down	-0.763517	1.03177e-11	4.51518e-11	PHD-finger protein
CNAG_00372	1059.67	1592.67	0.589408	Down	-0.762662	1.10091e-21	9.72743e-21	chromatin structure-remodeling complex protein RSC7
CNAG_05801	269.333	401	0.58967	Down	-0.762021	1.83349e-06	4.80724e-06	hypothetical protein
CNAG_06471	887.333	1335.67	0.589675	Down	-0.762009	2.94656e-20	2.39382e-19	small subunit ribosomal protein S12
CNAG_00265	1024.67	1537.33	0.589835	Down	-0.761617	1.47391e-17	1.02529e-16	isopentenyl-diphosphate delta-isomerase
CNAG_03159	58.6667	88.3333	0.589905	Down	-0.761445	0.00105972	0.00200022	cytoplasmic protein
CNAG_02484	63.6667	95.3333	0.590082	Down	-0.761014	0.00167099	0.00305008	peptidyl-prolyl cis-trans isomerase
CNAG_01958	2375.67	3567.67	0.591086	Down	-0.758561	9.75617e-28	1.26263e-26	HET-C2 protein
CNAG_07807	16135.3	24204.3	0.591122	Down	-0.758472	3.0028e-30	4.35929e-29	Histone H4
CNAG_05918	72390.7	108807	0.59152	Down	-0.7575	1.53743e-32	2.54133e-31	ATP synthase subunit beta, mitochondrial
CNAG_03779	1455.33	2182	0.591791	Down	-0.75684	6.49457e-20	5.1941e-19	large subunit ribosomal protein L4
CNAG_00026	3954.33	5928.67	0.591914	Down	-0.756539	4.59199e-33	7.74376e-32	kynurenine aminotransferase, variant
CNAG_02914	661	992	0.591977	Down	-0.756386	1.39979e-13	7.2017e-13	hypothetical protein
CNAG_05794	414.667	619.333	0.592011	Down	-0.756304	5.11719e-12	2.31836e-11	CBK1 kinase activator protein MOB2
CNAG_02002	2438	3659.33	0.592224	Down	-0.755784	5.55684e-24	5.60552e-23	hypothetical protein
CNAG_02378	2931.67	4386	0.59246	Down	-0.755211	4.18946e-26	4.93425e-25	H/ACA ribonucleoprotein complex subunit 2
CNAG_05635	338.667	509.333	0.592694	Down	-0.75464	6.06917e-07	1.68875e-06	large subunit ribosomal protein L19
CNAG_03439	5773.67	8624.33	0.593272	Down	-0.753235	1.29555e-42	3.51694e-41	hypothetical protein
CNAG_02948	5543.33	8281.67	0.593551	Down	-0.752557	1.06512e-31	1.66969e-30	peptide chain release factor 1
CNAG_04224	972.667	1451	0.593928	Down	-0.751639	8.92549e-20	7.05378e-19	carboxy-terminal domain RNA polymerase II polypeptide A small phosphatase
CNAG_02140	2847	4246	0.59405	Down	-0.751345	6.42724e-35	1.20227e-33	NADH dehydrogenase (ubiquinone) 1 alpha subcomplex 12
CNAG_02491	374.667	555.667	0.594445	Down	-0.750384	2.56117e-07	7.41373e-07	nuclear protein
CNAG_04180	1344.67	2004.33	0.594852	Down	-0.749398	2.16227e-25	2.40661e-24	large subunit ribosomal protein L15
CNAG_03986	2488.33	3704.33	0.595087	Down	-0.748828	6.16064e-27	7.63271e-26	NAM9 protein
CNAG_00656	67199.7	99963.7	0.596073	Down	-0.74644	1.4544e-35	2.79898e-34	large subunit ribosomal protein L7e
CNAG_03293	1119	1665	0.596305	Down	-0.745878	5.01327e-17	3.35794e-16	pre-rRNA-processing protein TSR2
CNAG_04790	621.667	923.333	0.596314	Down	-0.745856	4.36797e-16	2.79132e-15	hypothetical protein
CNAG_07556	569.333	845.667	0.596637	Down	-0.745074	3.60536e-16	2.31506e-15	hypothetical protein
CNAG_06377	36716.3	54578.7	0.597057	Down	-0.744059	1.59573e-36	3.28898e-35	solute carrier family 25 (mitochondrial phosphate transporter), member 3
CNAG_02075	766	1134.33	0.597136	Down	-0.743868	1.54917e-18	1.14566e-17	hypothetical protein
CNAG_02838	1207	1790.67	0.597298	Down	-0.743477	1.26558e-23	1.2558e-22	small subunit ribosomal protein S17
CNAG_04949	519	770	0.597385	Down	-0.743266	4.78882e-08	1.49368e-07	hypothetical protein
CNAG_05240	2990	4417	0.597394	Down	-0.743246	2.81143e-18	2.04964e-17	signal recognition particle subunit SRP68
CNAG_02825	3305	4896.67	0.597423	Down	-0.743175	2.93981e-29	4.11574e-28	Argininosuccinate lyase
CNAG_02383	240	355.333	0.597756	Down	-0.742371	4.64488e-09	1.58988e-08	trimethylguanosine synthase
CNAG_07000	1940	2879	0.597766	Down	-0.742347	1.36551e-27	1.73363e-26	hypothetical protein
CNAG_03964	632.333	935.667	0.598327	Down	-0.740993	2.18248e-11	9.2891e-11	zinc knuckle family protein
CNAG_01182	5348.67	7949	0.598346	Down	-0.740947	1.53905e-22	1.43946e-21	cytoplasmic protein
CNAG_04434	761.333	1126.67	0.598504	Down	-0.740568	2.40527e-11	1.01725e-10	hypothetical protein
CNAG_00827	63	93	0.598681	Down	-0.740142	0.00129019	0.00239463	ribose 5-phosphate isomerase
CNAG_03859	1159	1722.67	0.599061	Down	-0.739225	3.13189e-13	1.56431e-12	transcriptional regulator Medusa
CNAG_02267	131.333	195	0.59961	Down	-0.737904	4.57385e-05	0.000102018	cell cycle arrest protein BUB3
CNAG_05811	531.333	783	0.59966	Down	-0.737782	2.24731e-14	1.23927e-13	hypothetical protein
CNAG_05179	11359.7	16842.7	0.59969	Down	-0.737711	6.98456e-29	9.5973e-28	ubiquinol-cytochrome c reductase core subunit 2
CNAG_04776	3708	5499	0.600275	Down	-0.736304	1.43577e-21	1.26325e-20	Homoserine dehydrogenase
CNAG_02235	273.667	402.333	0.600977	Down	-0.734618	2.35339e-09	8.31971e-09	hypothetical protein
CNAG_06663	2870.67	4250.33	0.601059	Down	-0.734421	2.89331e-21	2.50279e-20	ubiquinol-cytochrome c reductase subunit 6
CNAG_06794	1596.67	2355.33	0.601386	Down	-0.733636	2.8104e-24	2.8741e-23	hypothetical protein
CNAG_03632	807	1191	0.601728	Down	-0.732817	1.44061e-16	9.37659e-16	hypothetical protein
CNAG_00982	1362.67	2004.33	0.601853	Down	-0.732517	9.296e-20	7.32924e-19	hypothetical protein
CNAG_03808	1783	2620.33	0.602291	Down	-0.731467	2.4117e-19	1.85545e-18	aromatic amino acid aminotransferase I
CNAG_00172	446	657.333	0.602352	Down	-0.731322	4.33125e-08	1.35539e-07	kinesin
CNAG_00894	2174.33	3212.33	0.602386	Down	-0.731239	3.38123e-18	2.457e-17	hypothetical protein
CNAG_02502	1809.67	2657	0.602449	Down	-0.731089	5.24144e-19	3.96852e-18	ATP-dependent RNA helicase DBP3
CNAG_04764	381.667	563.333	0.602696	Down	-0.730498	2.08944e-10	8.10297e-10	Dihydrofolate reductase
CNAG_00678	2646.33	3893	0.602786	Down	-0.730281	1.95545e-30	2.87e-29	urease accessory protein UreG
CNAG_05822	745.333	1092.67	0.603113	Down	-0.729499	3.41078e-11	1.42804e-10	protein RAI1
CNAG_05091	1482.33	2174	0.603122	Down	-0.729478	1.32133e-23	1.30917e-22	hypothetical protein
CNAG_05890	51.6667	76	0.603653	Down	-0.728209	0.023394	0.0353291	guanine nucleotide-binding protein subunit gamma
CNAG_00386	6060.67	8907.67	0.603902	Down	-0.727614	6.63307e-29	9.13312e-28	translation initiation factor 4G
CNAG_02960	139	203.667	0.604144	Down	-0.727037	3.2012e-06	8.18438e-06	RNA exonuclease 4
CNAG_02693	753.667	1102.67	0.604829	Down	-0.7254	3.9891e-17	2.68812e-16	solute carrier family 25 (mitochondrial carnitine/acylcarnitine transporter), member 20/29
CNAG_05848	3825.33	5607.67	0.605079	Down	-0.724805	3.25004e-26	3.87212e-25	splicing factor U2AF 65 kDa subunit
CNAG_05415	1520.33	2227	0.605116	Down	-0.724717	4.01027e-14	2.16321e-13	hypothetical protein
CNAG_04440	211.667	310.667	0.605243	Down	-0.724414	6.61082e-07	1.83031e-06	thiamine pyrophosphokinase
CNAG_05809	1740	2558.67	0.605297	Down	-0.724285	2.53366e-16	1.63476e-15	ferrochelatase
CNAG_03693	1334.33	1953	0.605664	Down	-0.723412	6.86025e-21	5.80643e-20	large subunit ribosomal protein L11
CNAG_01247	581	848.333	0.605949	Down	-0.722731	1.49572e-15	9.03109e-15	hypothetical protein
CNAG_00406	72.6667	106.333	0.606003	Down	-0.722603	0.000528919	0.00103825	hypothetical protein
CNAG_02399	4652.67	6795.33	0.606651	Down	-0.721062	1.86907e-24	1.93514e-23	glutathione-disulfide reductase
CNAG_00973	665.333	972.333	0.606805	Down	-0.720694	5.26695e-12	2.38297e-11	hypothetical protein
CNAG_01752	5210.33	7589.67	0.606936	Down	-0.720384	4.65894e-24	4.73552e-23	solute carrier family 25 (mitochondrial 2- oxodicarboxylate transporter), member 21
CNAG_02099	19255.7	28114.7	0.607132	Down	-0.719917	1.61165e-39	3.85756e-38	fatty acid synthase subunit beta, fungi type
CNAG_04899	651	949.667	0.607298	Down	-0.719523	8.34735e-17	5.51917e-16	cytoplasmic protein
CNAG_01820	13825.3	20177	0.607353	Down	-0.719394	1.69836e-35	3.2591e-34	Pyruvate kinase
CNAG_06118	1283.33	1869.67	0.607364	Down	-0.719367	3.31857e-14	1.80321e-13	hypothetical protein
CNAG_02415	1613.67	2360	0.607383	Down	-0.719322	6.87383e-22	6.17812e-21	annexin XIV
CNAG_06253	150.667	220	0.607418	Down	-0.719238	3.4679e-06	8.81899e-06	Sugar transporter
CNAG_06535	1667.67	2437.33	0.607597	Down	-0.718813	5.31255e-14	2.83138e-13	ribosome biogenesis protein UTP30
CNAG_04474	247.333	360.333	0.607602	Down	-0.718803	3.8169e-09	1.31864e-08	monocarboxylic acid transporter
CNAG_03890	1116.33	1625.67	0.607754	Down	-0.71844	3.47035e-21	2.98263e-20	protein lysine methyltransferase SET5
CNAG_00788	9148.67	13375.3	0.60806	Down	-0.717715	2.7646e-26	3.3205e-25	NADH dehydrogenase
CNAG_01799	4918.67	7206	0.608108	Down	-0.717601	9.97425e-18	6.9893e-17	ubiquinol-cytochrome c reductase subunit 8
CNAG_06775	2150.33	3138.67	0.608215	Down	-0.717346	1.10416e-25	1.25401e-24	hypothetical protein
CNAG_02294	2378.33	3473.67	0.608222	Down	-0.71733	1.92439e-24	1.98933e-23	phosphoribosylaminoimidazole carboxylase
CNAG_01323	10868.7	15834	0.608478	Down	-0.716724	5.05281e-39	1.17981e-37	ubiquinol-cytochrome c reductase subunit 7
CNAG_02443	1206.33	1762	0.608531	Down	-0.716597	5.59874e-18	4.00304e-17	NADH dehydrogenase
CNAG_00990	3870.67	5648.33	0.608703	Down	-0.71619	1.63941e-27	2.06566e-26	F-type H -transporting ATPase subunit H
CNAG_06379	3292.33	4801.33	0.608803	Down	-0.715952	2.35524e-21	2.05062e-20	N-acetyltransferase 10
CNAG_01470	4964.33	7238.67	0.608933	Down	-0.715645	3.13686e-31	4.77174e-30	NADH dehydrogenase (ubiquinone) flavoprotein 2
CNAG_05751	1091.67	1588.33	0.609386	Down	-0.714572	9.42603e-20	7.40554e-19	hypothetical protein
CNAG_01169	931	1351	0.609449	Down	-0.714422	1.07077e-17	7.49536e-17	Aspartyl aminopeptidase
CNAG_05267	1659.33	2412.33	0.609876	Down	-0.713412	6.0904e-23	5.82689e-22	NADH dehydrogenase (ubiquinone) Fe-S protein 5
CNAG_00820	605.667	877	0.610054	Down	-0.712991	1.85075e-13	9.39158e-13	Prephenate dehydratase
CNAG_00124	332.333	483.333	0.610079	Down	-0.712932	3.82333e-06	9.66763e-06	Capsule structure designer protein
CNAG_01797	1160.33	1686	0.610384	Down	-0.71221	1.45159e-20	1.2027e-19	hypothetical protein
CNAG_06517	859.667	1246.33	0.610662	Down	-0.711555	2.5718e-09	9.06306e-09	cytoplasmic protein
CNAG_05981	318.333	460	0.610856	Down	-0.711095	9.48057e-09	3.15609e-08	dynein light chain roadblock-type
CNAG_03276	391.333	567.333	0.611109	Down	-0.710498	2.10138e-12	9.80646e-12	Nonsense-mediated mRNA decay protein 3, putative
CNAG_01842	1800.67	2603.67	0.611663	Down	-0.709191	2.59233e-14	1.42131e-13	hypothetical protein
CNAG_02022	1357.33	1960	0.611881	Down	-0.708676	1.43495e-18	1.06237e-17	DNA-directed RNA polymerase II subunit RPB3
CNAG_01817	187	269.333	0.612275	Down	-0.707749	1.26649e-06	3.37764e-06	signal recognition particle receptor subunit alpha
CNAG_03675	2628	3802	0.612328	Down	-0.707623	1.31114e-15	7.98158e-15	pumilio domain-containing protein
CNAG_00135	620.667	898	0.612401	Down	-0.707451	3.26053e-15	1.92348e-14	cyclophilin
CNAG_07326	1784	2584	0.612461	Down	-0.70731	8.75548e-20	6.92762e-19	hypothetical protein
CNAG_06845	561	811.333	0.612886	Down	-0.706311	4.05212e-10	1.53489e-09	STE/STE11/CDC15 protein kinase
CNAG_03452	1156.33	1672	0.613048	Down	-0.705928	2.11002e-19	1.62898e-18	AFG1 family mitochondrial ATPase
CNAG_03527	1235	1787.67	0.613185	Down	-0.705605	3.80785e-14	2.05735e-13	cytoplasmic protein
CNAG_01202	435.333	629.333	0.613268	Down	-0.70541	4.28277e-10	1.61858e-09	hypothetical protein
CNAG_02889	61.6667	89	0.613287	Down	-0.705365	0.00222577	0.00397637	hypothetical protein
CNAG_01413	5983	8692.67	0.613316	Down	-0.705298	1.2977e-14	7.31311e-14	nucleolysin TIA-1/TIAR
CNAG_01192	328.333	473	0.613717	Down	-0.704356	1.00818e-08	3.34456e-08	hypothetical protein
CNAG_06716	2430.67	3503	0.61395	Down	-0.703808	1.078e-27	1.38707e-26	hypothetical protein
CNAG_01769	2524.67	3638.67	0.614407	Down	-0.702733	1.45646e-25	1.64017e-24	solute carrier family 25 (mitochondrial aspartate/glutamate transporter), member 12/13
CNAG_00527	2790.67	4020	0.614536	Down	-0.702431	1.19105e-24	1.24085e-23	translation initiation factor eIF-2B subunit epsilon
CNAG_04175	949	1365	0.614786	Down	-0.701844	6.45418e-16	4.0623e-15	hypothetical protein
CNAG_01145	1058.33	1522	0.614813	Down	-0.701781	4.73399e-16	3.01082e-15	hypothetical protein
CNAG_06635	2514.67	3625.33	0.616175	Down	-0.698588	4.31391e-24	4.39151e-23	CCR4-NOT transcription complex subunit 3
CNAG_01549	2256.33	3243	0.616319	Down	-0.698251	1.18847e-25	1.34747e-24	splicing factor 3a subunit 3
CNAG_06138	2031.67	2928	0.616487	Down	-0.697857	7.24913e-20	5.76306e-19	NADH dehydrogenase (ubiquinone) Fe-S protein 6
CNAG_01509	564.667	809.667	0.617087	Down	-0.696454	6.18876e-13	3.01448e-12	hypothetical protein
CNAG_04076	489.667	702.333	0.6173	Down	-0.695956	2.56696e-13	1.28986e-12	hypothetical protein
CNAG_02469	984.667	1408	0.617339	Down	-0.695864	3.34563e-15	1.96847e-14	cytoplasmic protein
CNAG_01132	726	1041.67	0.6174	Down	-0.695722	8.54705e-16	5.29376e-15	nucleolar protein 6
CNAG_01623	246.667	353.667	0.617609	Down	-0.695234	3.66854e-08	1.15668e-07	tRNA pseudouridine(55) synthase
CNAG_06968	1311	1880	0.617643	Down	-0.695156	1.35403e-18	1.00357e-17	hypothetical protein
CNAG_07372	1445.33	2068.67	0.618162	Down	-0.693942	2.52413e-21	2.19481e-20	6-phosphofructo-2-kinase/fructose-2, 6- bisphosphatase
CNAG_02907	765	1095	0.618462	Down	-0.693243	1.00872e-16	6.6171e-16	tRNA (guanine-N(1)-)-methyltransferase
CNAG_05041	4533.33	6506.33	0.618736	Down	-0.692604	5.87412e-28	7.70676e-27	NADH-ubiquinone oxidoreductase subunit 8
CNAG_06368	539.667	768.667	0.618871	Down	-0.692289	7.12219e-10	2.64527e-09	hypothetical protein
CNAG_00641	3610	5177	0.619007	Down	-0.691973	3.48609e-25	3.79773e-24	transcription elongation factor spt5
CNAG_01596	1057.33	1518.33	0.619043	Down	-0.691888	1.06119e-12	5.05467e-12	hypothetical protein
CNAG_06891	831.667	1188.67	0.619208	Down	-0.691504	6.28864e-17	4.19117e-16	hypothetical protein
CNAG_03196	1738.67	2488.33	0.619334	Down	-0.691211	1.08519e-24	1.14125e-23	Orotate phosphoribosyltransferase
CNAG_00793	1697.67	2420.33	0.619559	Down	-0.690687	1.52023e-14	8.54552e-14	DNA-directed RNA polymerase I, II, and III subunit RPABC1
CNAG_02879	1248.33	1787	0.619858	Down	-0.689991	4.43302e-18	3.19379e-17	chloride channel protein, nucleotide-sensitive, 1A
CNAG_03353	2316.67	3313	0.619978	Down	-0.689711	1.10309e-27	1.4139e-26	hypothetical protein
CNAG_02436	139.333	198.667	0.620019	Down	-0.689616	0.000547234	0.00107262	hypothetical protein
CNAG_04824	129.667	185.667	0.620769	Down	-0.687873	3.52469e-05	7.98435e-05	mitotic spindle assembly checkpoint protein MAD1
CNAG_06998	9615.33	13684.7	0.62135	Down	-0.686523	2.59129e-24	2.66225e-23	protein transporter SEC61 subunit alpha
CNAG_03367	1277	1820.33	0.621515	Down	-0.686139	1.78258e-18	1.31536e-17	Uridine kinase
CNAG_02126	724.667	1036.33	0.621528	Down	-0.686109	4.73531e-14	2.53792e-13	hypothetical protein
CNAG_06350	1265	1804.67	0.621546	Down	-0.686066	1.27265e-21	1.12121e-20	hypothetical protein
CNAG_03513	958	1364.67	0.621589	Down	-0.685967	1.59151e-13	8.11924e-13	ribosomal RNA-processing protein 7
CNAG_06005	1732.67	2479.67	0.621687	Down	-0.685739	8.72338e-14	4.57978e-13	U3 small nucleolar RNA-associated protein 4
CNAG_00270	233.333	332.333	0.62173	Down	-0.685641	6.0061e-08	1.85775e-07	mitochondrial protein
CNAG_01320	2081	2962.67	0.622339	Down	-0.684227	8.85707e-26	1.01978e-24	large subunit ribosomal protein L17
CNAG_03284	648.333	921.333	0.622563	Down	-0.683709	1.27374e-14	7.19023e-14	rRNA biogenesis protein RRP36
CNAG_07554	2448.67	3468.67	0.62281	Down	-0.683135	1.79625e-15	1.07969e-14	capsular associated protein
CNAG_00853	911.667	1296.33	0.624053	Down	-0.680259	5.66423e-15	3.27212e-14	exosome complex component RRP43
CNAG_05360	1315.33	1868.33	0.624186	Down	-0.679952	1.85708e-14	1.03779e-13	ATP-dependent RNA helicase MAK5
CNAG_03261	2637.67	3740.67	0.624491	Down	-0.679247	7.68295e-26	8.89198e-25	zinc finger protein
CNAG_04797	2183	3092.33	0.624515	Down	-0.679192	2.28818e-25	2.52988e-24	signal recognition particle subunit SRP19
CNAG_01236	2529.67	3582	0.625261	Down	-0.677469	7.96397e-24	7.98549e-23	rRNA-processing protein EBP2
CNAG_03004	1323.67	1868.33	0.625629	Down	-0.676621	3.21137e-17	2.18164e-16	riboflavin synthase, alpha subunit
CNAG_03603	1899	2685	0.625896	Down	-0.676006	4.37273e-16	2.79169e-15	ATP-dependent RNA helicase HAS1
CNAG_04030	521.333	739	0.626005	Down	-0.675753	5.19305e-13	2.54246e-12	hypothetical protein
CNAG_05221	1839	2597.67	0.626177	Down	-0.675359	1.58069e-14	8.87044e-14	histone H2A.Z
CNAG_05708	657.667	930	0.626377	Down	-0.674897	1.00084e-12	4.77883e-12	ubiquitin carboxyl-terminal hydrolase 5/13
CNAG_06420	2288.67	3238.33	0.626386	Down	-0.674877	1.72823e-22	1.61188e-21	solute carrier family 25 (mitochondrial citrate transporter), member 1
CNAG_05892	2418	3417.67	0.62656	Down	-0.674475	1.05409e-26	1.29397e-25	Phosphoglycerate mutase
CNAG_03344	60.3333	85	0.626798	Down	-0.673928	0.00438528	0.00748401	hypothetical protein
CNAG_04366	488.667	691.333	0.627228	Down	-0.672939	3.93676e-12	1.80066e-11	hypothetical protein
CNAG_00471	1321	1866.67	0.627446	Down	-0.672437	3.46124e-20	2.79833e-19	mitochondrial protein
CNAG_00021	299	421.667	0.627539	Down	-0.672223	9.03632e-08	2.75798e-07	S-adenosylmethionine decarboxylase proenzyme
CNAG_01991	6757	9576	0.627696	Down	-0.671862	3.01711e-19	2.3053e-18	cytochrome c oxidase subunit 4
CNAG_06963	2304.67	3243.33	0.627736	Down	-0.671769	6.55005e-20	5.2322e-19	Sugar transporter
CNAG_07335	148	208.667	0.62807	Down	-0.671004	8.47419e-05	0.00018326	cystinosin
CNAG_03814	2463.67	3478	0.628088	Down	-0.670962	2.06929e-24	2.13252e-23	small nuclear ribonucleoprotein Sm D2
CNAG_02134	2846.67	4008.67	0.628295	Down	-0.670486	1.09607e-25	1.24695e-24	rsc chromatin remodeling complex subunit
CNAG_03343	1188	1671.67	0.629252	Down	-0.66829	1.69696e-20	1.39389e-19	hypothetical protein
CNAG_05750	52802	74475.7	0.629478	Down	-0.667773	7.3346e-30	1.05108e-28	ATP synthase subunit alpha, mitochondrial
CNAG_05618	966	1356.67	0.629776	Down	-0.667089	4.00882e-16	2.56672e-15	cleft lip and palate associated transmembrane protein
CNAG_01657	5892.67	8290.67	0.630515	Down	-0.665398	4.76813e-25	5.14404e-24	fumarate hydratase, mitochondrial
CNAG_01644	1508	2115.33	0.630753	Down	-0.664854	1.62999e-20	1.34053e-19	hypothetical protein
CNAG_04844	4931.67	6929.33	0.630783	Down	-0.664785	7.56562e-32	1.1944e-30	mitochondrial import receptor subunit Tom22
CNAG_03456	1251	1754	0.631017	Down	-0.664248	3.15464e-16	2.02954e-15	hypothetical protein
CNAG_00869	884	1243.33	0.631018	Down	-0.664247	1.15637e-09	4.22209e-09	ATP-binding cassette transporter
CNAG_07660	9780	13768.3	0.63127	Down	-0.663671	2.56872e-23	2.49693e-22	pyruvate dehydrogenase (acetyl-transferring) E1 component, alpha subunit
CNAG_04355	94.6667	132.667	0.63129	Down	-0.663625	0.00373902	0.00646368	hypothetical protein
CNAG_03354	391.333	548.333	0.631343	Down	-0.663503	4.27122e-09	1.46724e-08	hypothetical protein
CNAG_00462	3941.33	5525.33	0.631436	Down	-0.663291	1.95654e-17	1.34422e-16	electron-transferring-flavoprotein dehydrogenase
CNAG_04284	3485.33	4896.33	0.631681	Down	-0.662731	7.79253e-21	6.57052e-20	hypothetical protein
CNAG_06630	3413	4782	0.631933	Down	-0.662157	1.10122e-21	9.72743e-21	import inner membrane translocase subunit tim44
CNAG_01111	3317.67	4654	0.632308	Down	-0.661302	3.47029e-25	3.7867e-24	translation initiation factor 3 subunit K
CNAG_00536	1117	1570.67	0.632628	Down	-0.660571	4.1773e-14	2.24968e-13	hypothetical protein
CNAG_03898	1578.33	2207.33	0.632864	Down	-0.660032	3.81617e-19	2.89266e-18	phosphoadenosine phosphosulfate reductase
CNAG_07163	1793	2519	0.632963	Down	-0.659807	8.16618e-16	5.0871e-15	preprotein translocase subunit YidC
CNAG_02212	13151.7	18442.3	0.633017	Down	-0.659685	1.23917e-27	1.57622e-26	translation initiation factor 3 subunit A
CNAG_01676	1070	1494.67	0.633051	Down	-0.659607	1.57011e-16	1.02095e-15	tRNA (adenine-N(1)-)-methyltransferase non- catalytic subunit TRM6
CNAG_04441	20602	28911.3	0.633216	Down	-0.659231	4.08052e-22	3.7431e-21	polyadenylate-binding protein, cytoplasmic and nuclear
CNAG_05789	892	1247.33	0.63325	Down	-0.659152	2.71228e-15	1.61288e-14	hypothetical protein
CNAG_04375	2675	3737.33	0.633988	Down	-0.657473	1.14366e-20	9.53481e-20	hexaprenyl-diphosphate synthase
CNAG_01021	2943.33	4124.33	0.634137	Down	-0.657134	4.23062e-20	3.41208e-19	ATP phosphoribosyltransferase
CNAG_02898	1760.67	2456	0.634473	Down	-0.656368	6.26111e-16	3.9445e-15	RNA-binding protein 8A
CNAG_00510	915.333	1277.33	0.635133	Down	-0.654869	2.52605e-15	1.50616e-14	prefoldin subunit 2
CNAG_03009	361.667	505.667	0.63546	Down	-0.654126	5.74142e-08	1.78e-07	putative ER membrane protein
CNAG_06830	3575	4998	0.635949	Down	-0.653018	9.38338e-20	7.38071e-19	Histidinol dehydrogenase
CNAG_07740	4657.33	6477.67	0.636053	Down	-0.652782	5.22294e-26	6.12984e-25	hypothetical protein
CNAG_03968	2391.33	3329	0.636381	Down	-0.652038	2.70787e-24	2.77775e-23	polyadenylate-binding protein 2
CNAG_04022	1848	2567.33	0.636549	Down	-0.651656	1.8434e-17	1.27435e-16	translation initiation factor
CNAG_02421	2303.33	3216.67	0.636902	Down	-0.650856	3.2581e-17	2.21114e-16	hypothetical protein
CNAG_05270	1340	1864	0.637081	Down	-0.65045	2.47705e-17	1.69311e-16	tRNA pseudouridine13 synthase
CNAG_03153	4035	5625.33	0.63712	Down	-0.650364	1.30457e-19	1.01183e-18	SEC14 cytosolic factor
CNAG_05603	580	806.333	0.637486	Down	-0.649534	2.78946e-12	1.29092e-11	hypothetical protein
CNAG_02901	1508.67	2097	0.637571	Down	-0.649343	1.14187e-15	6.9702e-15	U6 snRNA-associated Sm-like protein LSm4
CNAG_03335	2445.67	3406	0.637672	Down	-0.649114	6.36042e-22	5.76322e-21	Ribose-phosphate pyrophosphokinase
CNAG_06386	1320.67	1831.33	0.637677	Down	-0.649103	5.31723e-18	3.80584e-17	hypothetical protein
CNAG_05445	992.333	1373.67	0.637697	Down	-0.649058	9.77962e-13	4.6749e-12	smooth muscle cell associated protein-1 isoform 2
CNAG_07878	2199.67	3047.67	0.637716	Down	-0.649013	7.29135e-17	4.84976e-16	nucleolar complex protein 2
CNAG_01370	39	54	0.638534	Down	-0.647164	0.0227707	0.0344423	hypothetical protein
CNAG_07529	1692.33	2348.67	0.638668	Down	-0.646863	1.02715e-19	8.06029e-19	threonine ammonia-lyase, biosynthetic
CNAG_04050	3635	5032.33	0.63884	Down	-0.646474	1.40642e-25	1.5865e-24	small nuclear ribonucleoprotein D3
CNAG_02884	217.667	301.667	0.638987	Down	-0.646141	9.53247e-06	2.29315e-05	DNA replication complex GINS protein PSF2
CNAG_01152	38909.3	54130.3	0.639542	Down	-0.644888	5.7301e-18	4.0882e-17	small subunit ribosomal protein S6e
CNAG_06864	1874.33	2598	0.639704	Down	-0.644524	1.10529e-16	7.22931e-16	hypothetical protein, variant
CNAG_02788	916.667	1268	0.63986	Down	-0.644173	2.05982e-06	5.36693e-06	hypothetical protein
CNAG_07857	3265	4524	0.640019	Down	-0.643813	2.86443e-25	3.15134e-24	hypothetical protein
CNAG_00700	8036.67	11109	0.640366	Down	-0.643032	9.0707e-31	1.3521e-29	phosphoribosylaminoimidazolecarboxamide formyltransferase/IMP cyclohydrolase
CNAG_04212	2062.33	2864	0.640543	Down	-0.642632	3.2095e-14	1.74678e-13	hypothetical protein
CNAG_00424	1300	1806.67	0.640558	Down	-0.6426	5.4381e-11	2.2225e-10	choline-phosphate cytidylyltransferase
CNAG_07567	908.333	1256	0.640595	Down	-0.642515	1.44914e-10	5.70936e-10	hypothetical protein
CNAG_03979	523.667	723.333	0.640723	Down	-0.642228	3.54788e-11	1.48265e-10	ATP(GTP)-binding protein Fet5
CNAG_05228	1451	2007.67	0.641404	Down	-0.640694	2.88858e-14	1.57469e-13	U3 small nucleolar ribonucleoprotein Lcp5
CNAG_06385	680.667	940.333	0.641435	Down	-0.640624	1.2515e-08	4.11497e-08	GAF domain-containing protein
CNAG_06426	457.333	632.667	0.641555	Down	-0.640355	1.24953e-10	4.94922e-10	U6 snRNA-associated Sm-like protein LSm6
CNAG_00722	1665	2299.67	0.641774	Down	-0.639862	6.76548e-19	5.09356e-18	large subunit ribosomal protein L27
CNAG_01063	3044	4201.67	0.642003	Down	-0.639348	4.8025e-24	4.86663e-23	WD-repeat protein mip1
CNAG_07778	5698.33	7870	0.642009	Down	-0.639334	9.64912e-29	1.30704e-27	translation initiation factor 2 subunit 1
CNAG_01148	11448.7	15803	0.642161	Down	-0.638992	1.07806e-23	1.07774e-22	FK506-binding protein 4
CNAG_00675	1460.33	2012.67	0.642235	Down	-0.638827	1.19861e-19	9.35081e-19	carnitine/acyl carnitine carrier
CNAG_04215	6833	9469.33	0.642394	Down	-0.638471	4.23704e-10	1.60221e-09	sulfate adenylyltransferase
CNAG_07453	1382.33	1904.33	0.642441	Down	-0.638364	7.60615e-15	4.36749e-14	hypothetical protein
CNAG_03302	1271.33	1746.33	0.642576	Down	-0.63806	3.81297e-12	1.74643e-11	protein LTV1
CNAG_05149	845.333	1168.33	0.642869	Down	-0.637404	6.20108e-12	2.78673e-11	protoheme IX farnesyltransferase
CNAG_00092	2840.67	3911.67	0.643678	Down	-0.63559	7.5765e-24	7.6084e-23	mitochondrial protein
CNAG_04346	394.333	543	0.643873	Down	-0.635153	5.29895e-09	1.80543e-08	dihydrodipicolinate synthase
CNAG_00662	582.667	801.333	0.64392	Down	-0.635046	1.01593e-11	4.45167e-11	carboxymethylenebutenolidase
CNAG_04035	618.333	851.333	0.644058	Down	-0.634738	1.89668e-11	8.12444e-11	hypothetical protein
CNAG_07464	2595.67	3555	0.64426	Down	-0.634284	1.18608e-06	3.17715e-06	Mbp1 and Swi4-like APSES protein 1
CNAG_01437	1699	2330.33	0.644971	Down	-0.632693	8.50144e-17	5.61549e-16	ribosomal RNA assembly protein
CNAG_05798	740.333	1014.33	0.645528	Down	-0.631449	1.08039e-13	5.62341e-13	signal recognition particle subunit SRP9
CNAG_06448	202.667	276.667	0.645734	Down	-0.630988	8.22378e-05	0.000178075	Cystathionine gamma-lyase
CNAG_07884	3681	5033	0.645749	Down	-0.630955	5.55385e-17	3.71629e-16	Eukaryotic mitochondrial regulator protein, putative
CNAG_00040	2773.67	3815.67	0.645928	Down	-0.630554	6.97304e-16	4.36829e-15	cytochrome P450, family 51 (sterol 14- demethylase)
CNAG_01546	343.667	471.333	0.646013	Down	-0.630364	3.41763e-08	1.08166e-07	S-adenosylmethionine-dependent methyltransferase
CNAG_03983	8587.67	11759.3	0.646047	Down	-0.630289	7.85327e-15	4.50551e-14	oxidoreductase
CNAG_04156	1753.33	2404.67	0.646431	Down	-0.629432	6.75873e-21	5.731e-20	Homoserine kinase
CNAG_07382	3488.67	4782	0.646519	Down	-0.629236	9.29314e-25	9.83512e-24	hypothetical protein
CNAG_01663	82.6667	114	0.646519	Down	-0.629235	0.00342198	0.00595103	dynactin 4
CNAG_02485	15363	21045.3	0.646587	Down	-0.629084	2.33669e-23	2.28135e-22	ATP synthase F1, gamma subunit
CNAG_03205	1332.33	1826	0.646627	Down	-0.628995	5.42227e-10	2.03312e-09	ATP-dependent RNA helicase ROK1
CNAG_02534	591	810.667	0.647095	Down	-0.627949	3.89132e-11	1.62009e-10	tRNA 2'-phosphotransferase
CNAG_04088	89	122.333	0.647315	Down	-0.62746	0.00227953	0.00406589	hypothetical protein
CNAG_04840	4381.33	6012	0.64754	Down	-0.626958	3.1176e-21	2.68983e-20	small nuclear ribonucleoprotein B and B'
CNAG_01631	835.333	1145	0.647543	Down	-0.626953	1.78053e-10	6.94533e-10	mRNA cap guanine-N7 methyltransferase
CNAG_01843	2853	3916.67	0.64756	Down	-0.626913	4.4642e-18	3.20903e-17	elongation factor Ts, mitochondrial
CNAG_02064	3531	4829	0.648188	Down	-0.625516	9.52981e-18	6.68488e-17	TATA-box-binding protein-associated factor
CNAG_03955	800	1094.33	0.648248	Down	-0.625382	7.29488e-13	3.52753e-12	L-methionine transporter
CNAG_06425	387.333	528.667	0.648319	Down	-0.625225	4.6603e-07	1.31038e-06	fungal specific transcription factor
CNAG_04901	678	927	0.648622	Down	-0.624549	1.37755e-12	6.51048e-12	hypothetical protein
CNAG_06876	635.333	865.333	0.648949	Down	-0.623823	7.59202e-11	3.06156e-10	Alpha-ketoglutarate-dependent taurine dioxygenase
CNAG_05241	732.333	1002	0.64936	Down	-0.62291	2.03272e-10	7.88755e-10	U6 snRNA-associated Sm-like protein LSm7
CNAG_01881	2677	3649	0.649364	Down	-0.622901	1.21626e-23	1.20866e-22	molecular chaperone GrpE
CNAG_04664	968	1321.67	0.649485	Down	-0.622632	4.77554e-16	3.03147e-15	large subunit ribosomal protein L37
CNAG_05725	20288.3	27827	0.649527	Down	-0.622539	1.98164e-10	7.69382e-10	ketol-acid reductoisomerase, mitochondrial
CNAG_03264	1093.67	1490.33	0.649888	Down	-0.621737	4.73077e-17	3.1719e-16	hypothetical protein
CNAG_04290	2460	3355	0.650381	Down	-0.620643	9.36706e-20	7.37656e-19	hypothetical protein
CNAG_07951	244.667	333.333	0.650383	Down	-0.620639	6.93691e-07	1.91503e-06	WD-repeat protein JIP5
CNAG_00781	662.667	904.333	0.650554	Down	-0.620259	6.19992e-11	2.51232e-10	U6 snRNA-associated Sm-like protein LSm3
CNAG_01807	313	427	0.650629	Down	-0.620094	4.21764e-08	1.32294e-07	ATP-dependent helicase
CNAG_02202	2749	3748	0.650918	Down	-0.619453	4.32498e-20	3.47979e-19	Adenylylsulfate kinase
CNAG_00059	278	377.333	0.651183	Down	-0.618865	2.85987e-05	6.54721e-05	hypothetical protein
CNAG_05661	257.667	350.667	0.65136	Down	-0.618473	6.73215e-07	1.86159e-06	FACT complex subunit pob3
CNAG_02425	251	342	0.651518	Down	-0.618123	2.99744e-06	7.68109e-06	hypothetical protein
CNAG_03186	1595.67	2171	0.651833	Down	-0.617426	2.47558e-14	1.36177e-13	THO complex subunit 4
CNAG_01537	6196.67	8441.33	0.651922	Down	-0.617228	8.68649e-22	7.76551e-21	ATP-dependent RNA helicase VAD1
CNAG_02861	630.333	858.667	0.651994	Down	-0.617069	6.06871e-11	2.46364e-10	histidinol-phosphatase (PHP family)
CNAG_01557	7017.67	9528	0.65207	Down	-0.616902	3.79721e-22	3.488e-21	Calmodulin
CNAG_05854	745	1012.67	0.652152	Down	-0.61672	6.72567e-10	2.50497e-09	hypothetical protein
CNAG_02803	301.333	407.667	0.653042	Down	-0.614752	2.40652e-07	6.99337e-07	hypothetical protein
CNAG_01812	1745	2369.67	0.653063	Down	-0.614705	1.13319e-18	8.41765e-18	large subunit ribosomal protein L24e
CNAG_03194	612.667	829.333	0.653386	Down	-0.613993	1.0434e-10	4.16986e-10	Saccharopine dehydrogenase
CNAG_01365	908	1231.67	0.653551	Down	-0.613628	1.01421e-13	5.29545e-13	hypothetical protein
CNAG_07400	6783.67	9212.33	0.654161	Down	-0.612281	1.46613e-20	1.20876e-19	aspartate-tRNA(Asn) ligase
CNAG_06063	1759.33	2387.33	0.654238	Down	-0.612113	2.08782e-14	1.15513e-13	cytochrome c oxidase assembly protein subunit 15
CNAG_02437	232	313.667	0.654426	Down	-0.611698	4.53084e-05	0.000101126	rRNA biogenesis protein RRP5
CNAG_00512	2733	3701	0.654612	Down	-0.611289	1.35592e-20	1.12483e-19	mitochondrial carrier protein
CNAG_01592	116.667	157	0.654711	Down	-0.61107	0.00110369	0.00207793	protein-S-isoprenylcysteine O-methyltransferase
CNAG_07356	4427.67	6007	0.65491	Down	-0.610631	1.93781e-17	1.33272e-16	succinate dehydrogenase, cytochrome b556 subunit
CNAG_01666	1052	1423	0.654957	Down	-0.610527	1.39518e-15	8.47769e-15	U6 snRNA-associated Sm-like protein LSm2
CNAG_00002	763	1032	0.655279	Down	-0.609819	1.11437e-12	5.3042e-12	hypothetical protein
CNAG_02412	529	716	0.655309	Down	-0.609753	4.58386e-08	1.43243e-07	rRNA-processing protein CGR1
CNAG_00730	6070.33	8227.67	0.655494	Down	-0.609346	6.53474e-18	4.63751e-17	ATP-binding cassette transporter
CNAG_00415	499.667	676	0.655511	Down	-0.609308	1.42873e-07	4.25181e-07	CMGC/CDK protein kinase
CNAG_05273	1338.33	1807.67	0.655518	Down	-0.609293	6.01873e-17	4.01931e-16	1,2-dihydroxy-3-keto-5-methylthiopentene dioxygenase, variant
CNAG_06903	964.333	1306.67	0.655617	Down	-0.609074	3.22586e-08	1.0229e-07	mRNA-decapping enzyme subunit 2
CNAG_07818	475.667	640.333	0.655622	Down	-0.609064	2.30882e-08	7.39133e-08	hypothetical protein
CNAG_04178	359.333	483	0.655824	Down	-0.60862	1.38775e-05	3.27237e-05	hypothetical protein
CNAG_01590	634	856.667	0.6559	Down	-0.608453	1.25319e-10	4.96078e-10	large subunit ribosomal protein L32
CNAG_05569	422	568.667	0.656024	Down	-0.608179	7.41441e-09	2.49564e-08	hypothetical protein
CNAG_07967	351.333	473	0.656488	Down	-0.60716	1.00362e-07	3.05616e-07	hypothetical protein
CNAG_05311	6854	9253	0.656578	Down	-0.606963	1.03463e-24	1.08979e-23	arsenite-resistant protein ASR2
CNAG_05838	1201.33	1617.33	0.65705	Down	-0.605924	3.36513e-15	1.9782e-14	rho GTPase activating protein (GAP) homolog
CNAG_01180	426	574.333	0.657095	Down	-0.605825	3.66533e-07	1.04025e-06	hypothetical protein
CNAG_06351	1848	2498.33	0.65736	Down	-0.605245	2.15775e-14	1.19253e-13	protein transporter SEC61 subunit beta
CNAG_02545	13295.7	17945	0.657853	Down	-0.604163	7.55384e-25	8.04538e-24	Inorganic pyrophosphatase
CNAG_07921	751.667	1014.33	0.657926	Down	-0.604003	3.54518e-10	1.34778e-09	hypothetical protein
CNAG_02777	544.667	730.333	0.65802	Down	-0.603797	8.49537e-07	2.31559e-06	phosphate:H symporter
CNAG_05976	3731	5024.67	0.658417	Down	-0.602927	2.73046e-24	2.79663e-23	nucleolar protein 58
CNAG_00533	3523.33	4749.33	0.658627	Down	-0.602466	2.78351e-18	2.03373e-17	mitochondrial import inner membrane translocase subunit tim50
CNAG_01223	715	961.333	0.658723	Down	-0.602256	1.1606e-11	5.0492e-11	hypothetical protein
CNAG_07488	2402	3223	0.659477	Down	-0.600605	1.24142e-20	1.0324e-19	hypothetical protein
CNAG_04219	3026	4067.67	0.659528	Down	-0.600494	9.14525e-19	6.82368e-18	lactoylglutathione lyase
CNAG_00259	1443.67	1940.33	0.659573	Down	-0.600396	2.79238e-15	1.65608e-14	bud site selection protein
CNAG_01648	13932.3	18711.7	0.659822	Down	-0.599852	2.56123e-23	2.49328e-22	Histone H4
CNAG_02077	443	596.333	0.660289	Down	-0.59883	3.39142e-08	1.07418e-07	elongator complex protein 5
CNAG_01390	2547	3421.33	0.660467	Down	-0.598441	4.02562e-18	2.91891e-17	adenine phosphoribosyltransferase
CNAG_00084	3568.33	4796.67	0.660502	Down	-0.598365	6.97812e-21	5.89872e-20	glutamine-tRNA ligase
CNAG_05802	160.667	216	0.660849	Down	-0.597606	9.97475e-05	0.00021446	D-aspartate oxidase
CNAG_01780	3260.67	4359.33	0.660922	Down	-0.597448	4.11259e-17	2.76853e-16	cytoplasmic protein
CNAG_07859	1076.67	1439.67	0.66109	Down	-0.597082	4.40582e-13	2.1778e-12	peptidyl-prolyl cis-trans isomerase-like 2
CNAG_03762	2461.33	3308.67	0.66111	Down	-0.597038	1.99887e-08	6.43609e-08	AdoMet-dependent rRNA methyltransferase spb1
CNAG_03152	1025	1373.33	0.661309	Down	-0.596603	5.57052e-15	3.22356e-14	calcium-binding protein
CNAG_01103	1140.33	1527.67	0.661944	Down	-0.59522	3.6983e-13	1.83486e-12	splicing factor 3a subunit 2
CNAG_02486	3158.67	4237	0.661966	Down	-0.59517	1.27669e-19	9.9252e-19	translation initiation factor 2 subunit 2
CNAG_06545	3155	4239.33	0.661991	Down	-0.595117	2.41423e-13	1.21677e-12	pim1 protein RNA transporter 2
CNAG_05196	553.667	740.667	0.662556	Down	-0.593887	1.72458e-08	5.58794e-08	nuclear cap-binding protein subunit 2
CNAG_02980	653.333	875.667	0.662805	Down	-0.593344	1.95449e-09	6.97599e-09	membrane dipeptidase
CNAG_04814	81.6667	109.667	0.663232	Down	-0.592414	0.00476171	0.00807688	hypothetical protein
CNAG_04049	1001.33	1335	0.663492	Down	-0.591848	2.99182e-08	9.51851e-08	serine/threonine protein phosphatase 5 phosphatase
CNAG_06656	1684	2249.67	0.663965	Down	-0.590822	3.73433e-15	2.18945e-14	Diphthine synthase
CNAG_00710	1154	1537.33	0.664038	Down	-0.590663	3.37996e-13	1.68569e-12	Glutamine synthetase
CNAG_04584	3791.67	5074.33	0.664072	Down	-0.590588	4.81777e-16	3.05247e-15	poly(rC)-binding protein 2/3/4
CNAG_05425	9578.33	12766	0.664182	Down	-0.59035	9.12471e-22	8.13549e-21	asparagine synthase (glutamine-hydrolyzing)
CNAG_06446	2020.67	2704.67	0.664376	Down	-0.589928	1.72067e-11	7.38946e-11	mitochondrial splicing suppressor
CNAG_00647	412.333	550	0.664428	Down	-0.589815	1.20961e-06	3.23629e-06	hypothetical protein
CNAG_03125	86	114	0.664609	Down	-0.589423	0.0139313	0.0219005	hypothetical protein
CNAG_04680	562.667	750.333	0.664669	Down	-0.589293	2.42153e-10	9.33661e-10	hypothetical protein
CNAG_01943	2927	3898.67	0.664854	Down	-0.58889	9.09493e-20	7.17919e-19	hypothetical protein
CNAG_02310	1381	1840.33	0.664981	Down	-0.588615	4.58713e-16	2.9202e-15	casein kinase II subunit beta
CNAG_05858	541	718.333	0.665393	Down	-0.587722	2.7979e-09	9.82355e-09	hypothetical protein
CNAG_05627	819.667	1091.67	0.665423	Down	-0.587657	3.79549e-10	1.44095e-09	ATP-dependent rRNA helicase SPB4
CNAG_00786	450	599	0.665564	Down	-0.587352	2.24604e-08	7.20071e-08	hypothetical protein
CNAG_05997	5224.67	6953	0.665709	Down	-0.587037	6.67217e-20	5.32339e-19	hypothetical protein
CNAG_01275	1765	2341	0.665743	Down	-0.586963	8.18234e-12	3.61865e-11	hypothetical protein
CNAG_05658	204.333	272.333	0.665847	Down	-0.586737	1.99812e-05	4.64444e-05	L-iditol 2-dehydrogenase
CNAG_06641	1135	1510	0.665863	Down	-0.586703	4.77532e-15	2.773e-14	DNA-directed RNA polymerase III subunit RPC6
CNAG_00754	5961.33	7941.33	0.666094	Down	-0.586202	1.00574e-22	9.51318e-22	ATP-binding cassette, sub-family E, member 1
CNAG_00329	824.667	1103.67	0.666101	Down	-0.586186	4.1995e-08	1.31787e-07	NADH dehydrogenase (ubiquinone) 1 beta subcomplex 8
CNAG_02585	4323.33	5756	0.666133	Down	-0.586118	1.99807e-16	1.29419e-15	hypothetical protein
CNAG_00764	1489	1987.67	0.666138	Down	-0.586106	1.29016e-09	4.67737e-09	ATP-dependent RNA helicase DBP4
CNAG_06813	2079.67	2759.67	0.666171	Down	-0.586036	1.15055e-12	5.46861e-12	O-glucosyltransferase, putative
CNAG_02305	489	650	0.666421	Down	-0.585494	1.6338e-08	5.30411e-08	hypothetical protein
CNAG_06342	918	1219	0.666504	Down	-0.585314	1.92904e-11	8.25248e-11	SUMO activating enzyme
CNAG_03008	527.333	700.333	0.666651	Down	-0.584996	2.1036e-07	6.15323e-07	hypothetical protein
CNAG_02194	556	738.333	0.666661	Down	-0.584975	3.6084e-05	8.15462e-05	AGC/NDR protein kinase
CNAG_00717	835.667	495.333	1.50055	Up	0.585492	1.84155e-07	5.41996e-07	hypothetical protein
CNAG_06216	1399	823.333	1.50173	Up	0.586621	6.05786e-09	2.05248e-08	hypothetical protein
CNAG_02862	406	240.667	1.50174	Up	0.586634	3.46095e-05	7.8613e-05	aprataxin
CNAG_04339	2863.33	1690.33	1.50181	Up	0.586703	2.07268e-14	1.14866e-13	exocyst complex component exo84
CNAG_05320	1033.33	608.333	1.5024	Up	0.58727	2.33701e-10	9.02113e-10	oxidoreductase
CNAG_03282	1045.33	619	1.50244	Up	0.587306	5.19038e-05	0.000114887	hypothetical protein
CNAG_01859	2299.33	1356	1.50248	Up	0.587345	1.27274e-14	7.19023e-14	hypothetical protein
CNAG_07703	601	353.667	1.50325	Up	0.588082	3.69901e-08	1.16574e-07	hypothetical protein
CNAG_02070	23693.3	13965.3	1.50369	Up	0.588506	1.94162e-10	7.55602e-10	hypothetical protein
CNAG_06329	100.333	59	1.50464	Up	0.589415	0.00891666	0.0144493	high-affinity nicotinic acid transporter
CNAG_01815	856	505.667	1.5047	Up	0.589472	1.37674e-05	3.24872e-05	hypothetical protein
CNAG_07799	1030.67	610.333	1.50533	Up	0.590076	5.42054e-05	0.000119664	ABC transporter
CNAG_05649	562.667	331	1.50556	Up	0.590299	2.11179e-07	6.17449e-07	hypothetical protein
CNAG_02996	1019.33	600.667	1.50557	Up	0.590312	2.08808e-09	7.43296e-09	flavoprotein oxygenase
CNAG_03400	727.667	427.667	1.50558	Up	0.590317	3.36017e-09	1.17054e-08	oxidoreductase
CNAG_03502	3137.33	1848.33	1.50572	Up	0.59045	4.53762e-15	2.64648e-14	magnesium transporter
CNAG_01466	1191.67	702.333	1.50654	Up	0.591241	1.18922e-10	4.72436e-10	hypothetical protein
CNAG_03788	656	386.333	1.50809	Up	0.592718	5.12536e-07	1.4345e-06	hypothetical protein
CNAG_02509	359	210.333	1.50846	Up	0.593072	2.08438e-05	4.83484e-05	hypothetical protein
CNAG_07442	5862.67	3433.67	1.50893	Up	0.59353	3.41344e-13	1.70112e-12	phosphatidylglycerol/phosphatidylinositol transfer protein
CNAG_04657	3061	1796	1.50988	Up	0.594429	6.70958e-12	3.00111e-11	Short-chain dehydrogenase
CNAG_01424	1873	1098	1.50994	Up	0.594495	1.70453e-14	9.54137e-14	hypothetical protein
CNAG_02061	650.667	381.667	1.51	Up	0.594549	3.43957e-07	9.7909e-07	hypothetical protein
CNAG_03783	261.667	153.333	1.51041	Up	0.594945	9.74615e-05	0.000209748	hypothetical protein
CNAG_00239	922	542	1.51075	Up	0.595268	7.8079e-05	0.000169234	hypothetical protein
CNAG_02904	453.333	264.667	1.51335	Up	0.597744	3.38559e-06	8.62939e-06	hypothetical protein
CNAG_04017	3369	1968	1.51388	Up	0.598249	6.39222e-13	3.10679e-12	methionine-R-sulfoxide reductase
CNAG_00357	647.667	379.667	1.5149	Up	0.599226	1.61e-08	5.2319e-08	ribonuclease HI
CNAG_02435	3606	2112.67	1.51508	Up	0.599392	3.79978e-11	1.58297e-10	white collar 2 protein
CNAG_02661	716.333	418	1.51521	Up	0.59952	3.02224e-08	9.61072e-08	Identified spore protein 4
CNAG_02606	1053.33	616.667	1.51559	Up	0.599883	6.60007e-12	2.9541e-11	hypothetical protein
CNAG_04768	1633.33	956.333	1.51621	Up	0.600465	6.58413e-13	3.19541e-12	hypothetical protein
CNAG_04443	4001	2335.33	1.51638	Up	0.600633	7.95406e-13	3.83518e-12	hypothetical protein
CNAG_08028	961.333	561	1.51651	Up	0.600759	6.70371e-09	2.26555e-08	hypothetical protein
CNAG_06924	3235	1894.33	1.51747	Up	0.601666	2.12829e-06	5.53669e-06	beta-fructofuranosidase
CNAG_00652	1564	913	1.51756	Up	0.601756	6.25122e-11	2.53157e-10	hypothetical protein
CNAG_05973	170.667	99	1.51781	Up	0.601991	0.00232448	0.00414163	serine carboxypeptidase
CNAG_00126	2696	1573.33	1.51849	Up	0.602635	8.28714e-15	4.7422e-14	2-deoxy-D-gluconate 3-dehydrogenase
CNAG_05714	2155.33	1257.33	1.51873	Up	0.602869	1.24653e-05	2.96134e-05	hypothetical protein
CNAG_05520	684.333	398.333	1.52061	Up	0.604652	1.7609e-09	6.31202e-09	hypothetical protein
CNAG_04801	4340.33	2528.33	1.52076	Up	0.604794	9.56974e-21	8.01841e-20	hypothetical protein
CNAG_04090	7668	4481.67	1.52143	Up	0.605425	7.20417e-14	3.80914e-13	activating transcription factor
CNAG_02979	858	498.667	1.52233	Up	0.606283	5.46735e-10	2.04773e-09	hypothetical protein
CNAG_05843	1428	829.667	1.52269	Up	0.606627	8.73493e-12	3.85029e-11	translation initiation factor 4E
CNAG_02953	3339.33	1950.33	1.52328	Up	0.607179	3.33419e-07	9.50713e-07	tuberin
CNAG_01574	4116	2413	1.52356	Up	0.607445	1.06477e-07	3.23207e-07	hypothetical protein
CNAG_03110	3027	1755.67	1.52402	Up	0.607886	1.09619e-13	5.69679e-13	hypothetical protein
CNAG_02255	375.667	218.667	1.52441	Up	0.608255	4.99317e-06	1.23991e-05	BNR/Asp-box repeat family protein
CNAG_03727	3082.67	1796	1.52489	Up	0.608701	4.45436e-08	1.39261e-07	hypothetical protein
CNAG_05855	1686.33	980.667	1.5249	Up	0.608717	3.1758e-07	9.08654e-07	hypothetical protein
CNAG_07594	1848.33	1073	1.52514	Up	0.608944	6.60323e-08	2.03584e-07	hypothetical protein
CNAG_07521	166.667	96.6667	1.52516	Up	0.608956	0.00179079	0.00324706	hypothetical protein
CNAG_02440	6202.67	3595	1.52588	Up	0.609642	7.87954e-17	5.23057e-16	cation-transporting ATPase
CNAG_06109	23389	13579.3	1.52609	Up	0.609843	5.38672e-11	2.2042e-10	hypothetical protein
CNAG_05074	2550.67	1484.33	1.52624	Up	0.609979	2.20906e-14	1.21918e-13	hypothetical protein
CNAG_06115	548.667	319	1.52674	Up	0.610453	4.56419e-07	1.2839e-06	Acid phosphatase
CNAG_07508	1301	756.333	1.52684	Up	0.610551	6.76033e-12	3.02178e-11	hypothetical protein
CNAG_07029	971.333	563.333	1.5275	Up	0.611169	4.21226e-06	1.05949e-05	vesicle-associated membrane protein 7
CNAG_03413	1172.33	681.333	1.52825	Up	0.611879	6.89776e-10	2.56477e-09	alginate lyase
CNAG_06593	591.333	342	1.52914	Up	0.612725	4.41108e-07	1.24292e-06	rhamnogalacturonan lyase
CNAG_06201	1760.67	1021.67	1.52946	Up	0.613018	2.126e-08	6.83225e-08	hypothetical protein
CNAG_02103	1314.33	761.333	1.53022	Up	0.613742	1.18418e-10	4.7071e-10	hypothetical protein
CNAG_00328	923.667	534.667	1.53315	Up	0.616503	2.09424e-10	8.11684e-10	DNA excision repair protein ERCC-5
CNAG_03547	451	261	1.53615	Up	0.619317	2.25666e-05	5.21452e-05	hypothetical protein
CNAG_02834	1570.67	909.667	1.53618	Up	0.619347	9.18182e-06	2.21438e-05	sterol 3-beta-glucosyltransferase
CNAG_04197	3393.67	1962.33	1.53637	Up	0.619523	6.2529e-12	2.80624e-11	CMGC/DYRK/YAK protein kinase
CNAG_00167	1176.33	679.667	1.53728	Up	0.620376	4.0055e-10	1.51809e-09	hypothetical protein
CNAG_07995	3105.33	1793	1.53853	Up	0.621557	1.98371e-15	1.19023e-14	hypothetical protein
CNAG_05223	1698	978.333	1.53907	Up	0.622058	8.31239e-17	5.5015e-16	hypothetical protein
CNAG_07788	105.667	60.6667	1.54085	Up	0.62373	0.00607361	0.0101348	hypothetical protein
CNAG_03771	39954.3	22980.3	1.54251	Up	0.62528	8.06244e-17	5.34667e-16	DNA binding protein Ncp1
CNAG_05533	1229	706.333	1.54258	Up	0.625343	5.35691e-12	2.41876e-11	hypothetical protein
CNAG_05665	3733.33	2139	1.54443	Up	0.627079	2.72979e-14	1.49178e-13	hypothetical protein
CNAG_03177	341	195.667	1.54499	Up	0.627593	5.97721e-06	1.47222e-05	hypothetical protein
CNAG_03546	247.333	141.333	1.5455	Up	0.628074	0.000188492	0.000392378	hypothetical protein
CNAG_03678	826.333	473.333	1.54719	Up	0.629655	2.99714e-11	1.26197e-10	hypothetical protein
CNAG_00903	741.667	423.667	1.5472	Up	0.629661	5.56739e-08	1.72845e-07	hypothetical protein
CNAG_08023	255.333	146	1.54807	Up	0.63047	7.06823e-05	0.000154203	hypothetical protein
CNAG_04096	708.333	405.667	1.5484	Up	0.630775	1.28988e-09	4.67737e-09	racemase
CNAG_00175	1089.67	625	1.54888	Up	0.631224	3.12503e-09	1.0909e-08	hypothetical protein
CNAG_05862	1104	631	1.55039	Up	0.63263	1.10292e-11	4.81707e-11	DNA excision repair protein ERCC-1
CNAG_07838	1687.33	965.333	1.55103	Up	0.633231	2.17863e-15	1.30366e-14	cytoplasmic protein
CNAG_01344	1357	777	1.55141	Up	0.633584	7.06399e-12	3.14489e-11	hypothetical protein
CNAG_02466	397.667	227.333	1.55144	Up	0.633609	2.77502e-06	7.14128e-06	hypothetical protein
CNAG_03192	753	431.333	1.55166	Up	0.633809	7.79376e-10	2.88507e-09	tRNA-specific adenosine deaminase 1
CNAG_07319	3778.33	2156.33	1.55225	Up	0.634358	3.98956e-11	1.65892e-10	hypothetical protein
CNAG_04860	3789.67	2166.33	1.55247	Up	0.634564	3.17395e-19	2.42236e-18	xylosylphosphotransferase
CNAG_00057	10770	6140.67	1.55454	Up	0.636487	8.94489e-19	6.68165e-18	fructose-1,6-bisphosphatase I
CNAG_04508	149	84.3333	1.55518	Up	0.637078	0.00203679	0.00366031	hypothetical protein
CNAG_00105	420	239.333	1.55589	Up	0.637742	1.69805e-07	5.00863e-07	pyridoxal reductase
CNAG_00521	2579	1472.33	1.55639	Up	0.6382	4.04868e-16	2.58976e-15	hypothetical protein
CNAG_01553	1803.67	1031	1.5565	Up	0.638303	3.51001e-09	1.22019e-08	CORD and CS domain-containing protein
CNAG_01526	6711	3831.33	1.55745	Up	0.639184	7.64957e-16	4.77574e-15	cleavage and polyadenylation specificity factor subunit 4
CNAG_03247	4082	2317.33	1.55967	Up	0.641242	2.02076e-21	1.76401e-20	sterol 3beta-glucosyltransferase
CNAG_02233	3380.33	1916.67	1.56089	Up	0.642367	1.36926e-15	8.32781e-15	serine/threonine-protein kinase ATR
CNAG_01072	601.333	341.333	1.56104	Up	0.642505	6.15933e-07	1.71241e-06	Amidase
CNAG_00134	891.667	506.667	1.56268	Up	0.644022	4.03605e-09	1.39147e-08	hypothetical protein
CNAG_07320	1951.67	1106.33	1.56319	Up	0.644495	7.77515e-13	3.75162e-12	hypothetical protein
CNAG_01239	2483.33	1408.33	1.56407	Up	0.645307	4.95655e-14	2.65011e-13	Chitin deacetylase
CNAG_03185	1506.33	849.333	1.56456	Up	0.645761	3.17881e-12	1.46401e-11	low temperature-responsive protein
CNAG_01746	996.667	564.333	1.56477	Up	0.645949	1.29754e-08	4.25798e-08	E3 ubiquitin-protein ligase RNF14
CNAG_04787	221	125.333	1.56531	Up	0.646452	0.000862566	0.00164625	membrane protein
CNAG_01338	1851.67	1048	1.56674	Up	0.647764	5.78379e-13	2.82134e-12	xeroderma pigmentosum group C-complementing protein
CNAG_01214	388	219.667	1.56721	Up	0.648198	6.73099e-06	1.6447e-05	alpha-1,6-mannosyltransferase
CNAG_02566	3088.67	1750	1.56753	Up	0.648495	2.16299e-08	6.94446e-08	hepatocyte nuclear factor
CNAG_04254	129	73	1.56762	Up	0.648579	0.00188069	0.00339806	hypothetical protein
CNAG_03794	1454.33	822	1.56858	Up	0.649461	3.17474e-07	9.08654e-07	endoplasmic reticulum protein
CNAG_01386	491.667	277.333	1.56865	Up	0.649524	4.09303e-08	1.28627e-07	phosphatidylinositol glycan, class P
CNAG_05673	1992.33	1122.67	1.56953	Up	0.650328	3.00743e-17	2.04517e-16	GPI inositol-deacylase
CNAG_07629	2219	1254.67	1.56973	Up	0.650516	8.34218e-12	3.68446e-11	endopolyphosphatase
CNAG_03752	527	296.667	1.56983	Up	0.650608	1.11256e-07	3.3649e-07	hypothetical protein
CNAG_01779	574.333	324.333	1.57053	Up	0.651256	2.30837e-07	6.72568e-07	hypothetical protein
CNAG_05572	902.333	510.333	1.57209	Up	0.652684	2.7214e-10	1.04626e-09	hypothetical protein
CNAG_02594	665	374.333	1.57253	Up	0.653088	7.09257e-07	1.95639e-06	hypothetical protein
CNAG_02313	773	435.333	1.57301	Up	0.653531	5.66359e-11	2.30618e-10	hypothetical protein, variant
CNAG_03421	145.333	81.6667	1.57433	Up	0.654735	0.00123206	0.00229439	hypothetical protein
CNAG_02357	1075.67	607.667	1.57489	Up	0.655251	9.72257e-07	2.63397e-06	STE/STE7/MKK protein kinase
CNAG_05842	1035	583.667	1.57501	Up	0.655366	1.51218e-08	4.926e-08	Cytochrome P450
CNAG_05724	4448.67	2497.67	1.57513	Up	0.655471	2.61796e-18	1.91697e-17	hypothetical protein
CNAG_00263	1393.67	784.667	1.57644	Up	0.65667	4.0857e-12	1.86241e-11	serine/threonine/tyrosine-interacting protein
CNAG_04832	1882	1059	1.57667	Up	0.656882	4.30188e-17	2.89305e-16	RalA-binding protein 1
CNAG_01612	336	188.667	1.57721	Up	0.657372	9.4838e-07	2.5766e-06	CAMK/CAMKL protein kinase
CNAG_00497	4494.33	2525.33	1.57794	Up	0.658047	2.85625e-10	1.09432e-09	hypothetical protein
CNAG_03232	3754	2105	1.57804	Up	0.658129	1.97692e-10	7.67997e-10	lactamase
CNAG_08008	1481.33	834	1.57816	Up	0.658248	1.0274e-13	5.35593e-13	hypothetical protein
CNAG_07619	1420.67	794.667	1.58366	Up	0.663263	4.14367e-08	1.30096e-07	ATP-binding cassette, subfamily G (WHITE), member 2, PDR
CNAG_05346	614	342.333	1.58468	Up	0.664189	1.19274e-08	3.93535e-08	sarcosine oxidase
CNAG_03896	217.333	121.667	1.5858	Up	0.665209	3.74678e-05	8.43594e-05	hypothetical protein
CNAG_02444	1402.33	786.333	1.58614	Up	0.665525	6.27982e-09	2.12552e-08	hypothetical protein
CNAG_06862	456.333	255.667	1.58645	Up	0.665806	8.58473e-06	2.08015e-05	vacuolar protein
CNAG_06726	779.667	435.667	1.58673	Up	0.666057	4.90392e-11	2.01777e-10	chitin synthase regulator 3
CNAG_00769	2156	1204	1.58844	Up	0.667615	1.85882e-13	9.42535e-13	STE/STE7 protein kinase
CNAG_02958	625.333	347.667	1.58877	Up	0.667911	5.66701e-07	1.5808e-06	ferroxidase
CNAG_07164	1535.33	859	1.58937	Up	0.668455	1.08292e-10	4.32519e-10	hypothetical protein
CNAG_00488	616.333	343	1.59087	Up	0.669814	1.09901e-10	4.379e-10	hypothetical protein
CNAG_04730	1908.33	1066	1.59103	Up	0.669961	5.80826e-12	2.61196e-11	G-protein coupled receptor
CNAG_06632	2811.67	1565	1.5918	Up	0.670659	1.54488e-21	1.3539e-20	Atypical/ABC1 protein kinase
CNAG_00664	155.667	86.6667	1.59181	Up	0.670668	0.00117863	0.00220226	hypothetical protein
CNAG_04741	3115	1732.33	1.59193	Up	0.670776	4.84176e-18	3.47296e-17	endosome protein
CNAG_06652	282.333	156	1.59342	Up	0.672127	2.70474e-05	6.20482e-05	allantoate permease
CNAG_00802	544.667	302.667	1.59345	Up	0.672152	2.32929e-09	8.24323e-09	calcineurin-binding protein
CNAG_01015	1918.33	1067.67	1.59393	Up	0.672587	8.79227e-18	6.18702e-17	cytoplasmic protein
CNAG_05281	241.667	133.667	1.59407	Up	0.672716	0.000583003	0.00113706	hypothetical protein
CNAG_00017	514.333	286.667	1.59408	Up	0.672727	1.65534e-06	4.36932e-06	hypothetical protein
CNAG_05992	165.333	92	1.59417	Up	0.672808	0.000222423	0.00045943	hypothetical protein
CNAG_06291	565.333	314.667	1.59442	Up	0.673028	8.31168e-10	3.0666e-09	polysaccharide deacetylase
CNAG_01495	1730.33	961.667	1.59508	Up	0.673631	2.20152e-15	1.31618e-14	myo-inositol 2-dehydrogenase
CNAG_00765	915	508	1.59517	Up	0.673707	2.10224e-11	8.95899e-11	hypothetical protein
CNAG_00484	1162.67	644.333	1.59576	Up	0.674241	1.38132e-12	6.52041e-12	2-oxoisovalerate dehydrogenase E2 component (dihydrolipoyl transacylase)
CNAG_00637	1304	725.333	1.59599	Up	0.674452	2.9947e-11	1.26174e-10	Cystathionine beta-synthase
CNAG_07717	7025.67	3907	1.59637	Up	0.674798	1.02378e-18	7.63033e-18	ubiquitin carboxyl-terminal hydrolase 4/11/15
CNAG_07943	367.333	203	1.59819	Up	0.676442	3.63023e-05	8.19841e-05	hypothetical protein
CNAG_01095	1133.67	628	1.59847	Up	0.676691	5.49326e-11	2.2423e-10	BEM46 family protein
CNAG_03054	333.333	184.333	1.59994	Up	0.678018	2.84817e-05	6.52267e-05	hypothetical protein
CNAG_01237	140	77.6667	1.60009	Up	0.678156	0.00597158	0.00997954	hypothetical protein
CNAG_03006	122.333	68	1.60038	Up	0.678413	0.00230678	0.00411231	hypothetical protein
CNAG_00964	575.333	318.667	1.60066	Up	0.678663	6.23021e-07	1.73067e-06	hypothetical protein
CNAG_02102	92	50.6667	1.6025	Up	0.680321	0.00507172	0.00856574	hypothetical protein
CNAG_03619	389.333	214.333	1.60313	Up	0.680894	2.75638e-06	7.10151e-06	solute carrier family 29 (equilibrative nucleoside transporter), member 1/2/3
CNAG_04507	926.667	511	1.60599	Up	0.683467	8.26703e-13	3.98033e-12	hypothetical protein
CNAG_07391	376.333	206.667	1.60759	Up	0.684898	2.62471e-07	7.58152e-07	hypothetical protein
CNAG_07419	890.667	491.667	1.6089	Up	0.686075	1.13122e-06	3.0363e-06	hypothetical protein
CNAG_04280	77.6667	42.6667	1.60903	Up	0.686187	0.0240874	0.0363024	hypothetical protein
CNAG_06247	313.667	172.333	1.60932	Up	0.686454	1.10866e-06	2.98054e-06	hypothetical protein
CNAG_04492	579	319	1.60952	Up	0.686628	6.04032e-10	2.25726e-09	hypothetical protein
CNAG_03791	3338	1841	1.60965	Up	0.686744	8.77009e-22	7.82976e-21	CAMKK/ELM protein kinase
CNAG_03376	2880.67	1595	1.60972	Up	0.68681	1.25786e-08	4.13384e-08	cytoplasmic protein
CNAG_03865	3362.33	1850	1.61057	Up	0.687575	3.17888e-14	1.73153e-13	cytoplasmic protein
CNAG_03339	245.667	134.333	1.61071	Up	0.687696	2.67421e-05	6.14112e-05	biotin transporter
CNAG_02087	345	190.667	1.61134	Up	0.688257	3.92135e-06	9.90047e-06	Acyl-CoA-dependent ceramide synthase
CNAG_05930	1061.33	582.333	1.61214	Up	0.688974	5.28238e-13	2.5843e-12	hypothetical protein
CNAG_07583	718.333	395.667	1.61217	Up	0.689007	1.0777e-08	3.56989e-08	hypothetical protein, variant
CNAG_07601	949.333	520.667	1.61268	Up	0.68946	9.64632e-10	3.53557e-09	hypothetical protein
CNAG_02284	590.333	323.333	1.61322	Up	0.68994	1.63377e-09	5.8784e-09	2-oxoisovalerate dehydrogenase E1 component, alpha subunit
CNAG_00107	3479.67	1917	1.61399	Up	0.690632	6.44425e-15	3.70669e-14	hypothetical protein
CNAG_01212	1865.67	1025.67	1.61441	Up	0.691009	2.31996e-10	8.96048e-10	hypothetical protein
CNAG_03697	608	333.333	1.61494	Up	0.691478	1.66424e-07	4.91326e-07	hormone-sensitive lipase
CNAG_03913	903.333	496.667	1.61535	Up	0.691848	5.40859e-10	2.02913e-09	hypothetical protein
CNAG_01582	145	79.6667	1.6156	Up	0.692069	0.000524313	0.00103042	hypothetical protein
CNAG_04497	498.667	273.333	1.61568	Up	0.69214	3.35737e-08	1.0641e-07	hypothetical protein
CNAG_03564	3196	1753	1.61731	Up	0.693594	6.29324e-18	4.47564e-17	hypothetical protein
CNAG_04956	377	207	1.61737	Up	0.693652	8.3272e-07	2.27161e-06	high-affinity nicotinic acid transporter
CNAG_02312	1842.33	1012	1.61773	Up	0.693968	1.44469e-15	8.75467e-15	patatin-like phospholipase domain-containing protein
CNAG_07550	366	200.667	1.61851	Up	0.694666	1.93755e-07	5.69497e-07	hypothetical protein
CNAG_06459	1602.33	877.667	1.6186	Up	0.694743	1.0809e-11	4.72398e-11	vacuolar membrane protein
CNAG_00405	1486.67	814.667	1.61867	Up	0.694805	3.37715e-17	2.28728e-16	ste/ste20/ysk protein kinase
CNAG_06800	6836	3746	1.61907	Up	0.695164	1.1681e-21	1.03045e-20	hypothetical protein
CNAG_01154	420.333	230.333	1.62007	Up	0.69606	1.21293e-08	3.99763e-08	hypothetical protein
CNAG_04831	397.333	217.667	1.62057	Up	0.696501	2.92074e-08	9.29681e-08	hypothetical protein
CNAG_07595	2429.67	1329.67	1.62138	Up	0.697226	6.73415e-22	6.06891e-21	hypothetical protein
CNAG_05656	121.667	65.6667	1.62219	Up	0.697942	0.016548	0.0256461	hypothetical protein
CNAG_06541	8218	4512.33	1.62289	Up	0.698566	1.53357e-10	6.02067e-10	hypothetical protein
CNAG_05003	621.667	337.667	1.62377	Up	0.69935	1.42097e-07	4.23248e-07	hypothetical protein
CNAG_06388	26087.3	14282.3	1.62477	Up	0.700238	0.00255311	0.00452846	hypothetical protein
CNAG_01947	426	231	1.62647	Up	0.701746	3.43077e-07	9.77001e-07	2,4-dienoyl-CoA reductase
CNAG_05777	756.667	411.667	1.62647	Up	0.701749	1.12388e-10	4.47543e-10	hypothetical protein
CNAG_06191	1065.33	578.667	1.62994	Up	0.704822	8.70394e-16	5.36703e-15	hypothetical protein
CNAG_02592	389.333	212	1.63069	Up	0.705478	1.29401e-07	3.87158e-07	thioredoxin reductase GliT
CNAG_05308	2678.67	1462.67	1.63123	Up	0.705957	4.10329e-11	1.70197e-10	beta-catenin-like protein 1, variant
CNAG_07573	1184.33	644	1.63127	Up	0.705996	1.08834e-10	4.34425e-10	DNA ligase 4
CNAG_03852	545.667	296.667	1.63148	Up	0.706182	7.29949e-09	2.45819e-08	hypothetical protein
CNAG_06694	450.667	244.333	1.632	Up	0.706644	8.29166e-09	2.7797e-08	hydroxyisourate hydrolase
CNAG_04003	1370	741.333	1.63229	Up	0.706901	8.03622e-12	3.56347e-11	pumilio 2
CNAG_05066	234.333	126.333	1.63238	Up	0.706973	4.67976e-05	0.000104067	hypothetical protein
CNAG_00048	130	70.3333	1.6325	Up	0.707082	0.000762418	0.00146516	Sugar transporter
CNAG_02944	515.333	280.333	1.63342	Up	0.707893	2.73217e-05	6.26346e-05	phosphate-repressible vacuolar acid phosphatase
CNAG_02071	3853.33	2091.67	1.63426	Up	0.708641	1.36024e-25	1.537e-24	putative scaffold protein
CNAG_07566	857.333	465.667	1.63448	Up	0.708828	6.84762e-12	3.05467e-11	hypothetical protein
CNAG_01571	2054.67	1107.67	1.63457	Up	0.708909	1.58429e-10	6.20884e-10	hypothetical protein
CNAG_01905	5501.67	2993.67	1.63479	Up	0.709103	1.98008e-14	1.101e-13	serine/threonine protein kinase
CNAG_06150	91260.7	49374	1.63708	Up	0.711127	1.13537e-24	1.19026e-23	hsp90-like protein
CNAG_01936	174.333	94.3333	1.63724	Up	0.711264	0.000431612	0.000857064	Sugar transporter
CNAG_04659	21107.7	11458	1.63737	Up	0.711379	0.0026348	0.00465974	Pyruvate decarboxylase
CNAG_07026	146.333	79	1.63879	Up	0.712634	0.000201847	0.000418874	hypothetical protein
CNAG_05095	1844	998	1.63896	Up	0.712782	8.47178e-16	5.25786e-15	pod-specific dehydrogenase SAC25
CNAG_00696	2443	1318.33	1.63928	Up	0.713066	1.40595e-22	1.31867e-21	alpha-mannosidase
CNAG_06245	233	126	1.64006	Up	0.713746	5.75065e-05	0.0001267	hypothetical protein
CNAG_03828	872.333	470.333	1.64188	Up	0.715351	4.98776e-10	1.87652e-09	aromatic amino acid aminotransferase I
CNAG_05598	2516	1358	1.64205	Up	0.715495	8.58992e-17	5.66833e-16	hypothetical protein
CNAG_01986	1765.33	953.667	1.64244	Up	0.715841	6.57039e-08	2.02665e-07	hypothetical protein
CNAG_04016	104.333	56.3333	1.64295	Up	0.716289	0.00323591	0.00564805	Identified spore protein 5
CNAG_00890	3477.67	1875.33	1.64298	Up	0.716314	2.05559e-25	2.29553e-24	hypothetical protein
CNAG_02427	1433.33	770	1.64563	Up	0.71864	2.89782e-13	1.45392e-12	hypothetical protein, variant
CNAG_07958	425.333	229.333	1.64613	Up	0.719076	3.58815e-08	1.13187e-07	hypothetical protein
CNAG_05181	1794	971.333	1.64659	Up	0.719482	4.34576e-12	1.97691e-11	white collar 1 protein
CNAG_03295	855	460	1.64928	Up	0.72184	1.66147e-14	9.31597e-14	hypothetical protein
CNAG_02353	505	270.667	1.64997	Up	0.722444	4.90367e-10	1.84697e-09	betaine lipid synthase
CNAG_00465	2432.67	1305.67	1.65002	Up	0.722484	2.83762e-20	2.31093e-19	hypothetical protein
CNAG_01387	4413	2368	1.65036	Up	0.722785	8.2101e-19	6.13965e-18	hypothetical protein
CNAG_01341	3104.67	1664.33	1.6505	Up	0.722902	9.6044e-16	5.90048e-15	mannose-6-phosphate isomerase
CNAG_05963	1129	606.667	1.65147	Up	0.723751	3.85935e-10	1.46353e-09	hypothetical protein
CNAG_00566	2038.67	1093	1.65232	Up	0.724489	7.22598e-20	5.7515e-19	DNA ligase 1
CNAG_03465	1221	654	1.65389	Up	0.725859	7.74705e-10	2.87096e-09	laccase
CNAG_02337	707.667	379.333	1.65435	Up	0.726267	1.21468e-12	5.76111e-12	Uracil phosphoribosyltransferase
CNAG_06527	62	33.3333	1.65452	Up	0.726416	0.0179453	0.0276509	MFS transporter, SP family, general alpha glucoside:H symporter
CNAG_04446	160.333	85.6667	1.65472	Up	0.72659	0.00234645	0.00417745	hypothetical protein
CNAG_07770	2887	1544.67	1.65516	Up	0.726972	3.71125e-25	4.02988e-24	ferric-chelate reductase
CNAG_01186	4531	2423.33	1.65589	Up	0.727611	2.25359e-29	3.18845e-28	hypothetical protein
CNAG_01156	6025.33	3220.33	1.65625	Up	0.727924	1.20989e-28	1.63225e-27	capsular related protein
CNAG_04097	505.333	271.333	1.65654	Up	0.728173	4.45311e-07	1.2537e-06	glucose 1-dehydrogenase
CNAG_06310	892	477.333	1.657	Up	0.728569	2.10165e-13	1.06163e-12	CAMK/CAMKL protein kinase
CNAG_00807	2893.33	1552.67	1.65803	Up	0.729473	7.29871e-18	5.16869e-17	hypothetical protein
CNAG_03115	974.333	521	1.65863	Up	0.729995	5.49822e-16	3.47371e-15	hypothetical protein
CNAG_06338	1356.33	725.333	1.65981	Up	0.731016	1.63728e-15	9.8591e-15	ABC transporter PMR5
CNAG_05419	2089.67	1119.67	1.66078	Up	0.731857	7.04284e-14	3.7327e-13	hypothetical protein
CNAG_07819	233.333	124.667	1.66132	Up	0.732333	2.99096e-06	7.67036e-06	hypothetical protein
CNAG_00864	112.333	59.6667	1.66208	Up	0.732987	0.0025766	0.00456406	myo-inositol transporter, putative
CNAG_06956	2130.67	1131.33	1.66644	Up	0.736765	5.9394e-18	4.23301e-17	hypothetical protein
CNAG_01347	6097.67	3231.67	1.66654	Up	0.736856	2.91512e-19	2.22991e-18	co-chaperone
CNAG_04747	575.667	307.667	1.66698	Up	0.737241	1.85097e-09	6.6242e-09	hypothetical protein
CNAG_05817	12547.3	6653.67	1.66731	Up	0.737526	3.96396e-33	6.7186e-32	GDP-mannose transporter 1
CNAG_04714	1307.67	691.667	1.67094	Up	0.740663	4.45812e-18	3.20812e-17	MFS multidrug transporter protein
CNAG_04634	3010.67	1598.67	1.67144	Up	0.741092	1.34867e-16	8.78675e-16	hypothetical protein
CNAG_05719	1538	817.333	1.67241	Up	0.741925	2.17743e-18	1.60495e-17	hypothetical protein
CNAG_07407	129	68.3333	1.67391	Up	0.743223	0.000372648	0.000746638	fungal mating-type pheromone
CNAG_07763	1116.33	590.667	1.67596	Up	0.744987	1.75898e-11	7.5443e-11	hypothetical protein
CNAG_03366	812	428.333	1.67676	Up	0.745673	1.89004e-13	9.56914e-13	C2H2 type zinc finger transcription factor
CNAG_00407	19864	10511	1.67736	Up	0.746196	8.21112e-16	5.11033e-15	glyoxal oxidase
CNAG_05411	1772.67	935	1.67778	Up	0.746555	9.83525e-14	5.14329e-13	Endoglucanase
CNAG_06415	1648.33	872	1.67819	Up	0.746905	1.35714e-12	6.41855e-12	Cu2 -exporting ATPase
CNAG_04466	543.333	286	1.68028	Up	0.748701	8.76403e-10	3.22636e-09	hypothetical protein
CNAG_06777	490.667	258.333	1.68045	Up	0.748848	1.20597e-10	4.78804e-10	fructosyl amino acid oxidase
CNAG_04386	120.667	64	1.68243	Up	0.750549	0.00088771	0.00169133	hypothetical protein
CNAG_06873	236.333	124.333	1.68293	Up	0.750973	3.61724e-06	9.17778e-06	5-oxoprolinase
CNAG_00752	255.333	134.333	1.68407	Up	0.751953	1.44881e-06	3.8478e-06	transducin family protein
CNAG_07358	249	130.667	1.68436	Up	0.7522	1.1118e-06	2.98777e-06	hypothetical protein
CNAG_00723	106.333	56	1.68574	Up	0.753379	0.00431354	0.00737476	hypothetical protein
CNAG_07456	203	106.333	1.68624	Up	0.753807	5.124e-05	0.000113493	hypothetical protein
CNAG_01417	277.333	146.667	1.6879	Up	0.755227	6.78599e-06	1.65753e-05	hypothetical protein
CNAG_03558	1029.33	538.667	1.68855	Up	0.755782	2.69513e-16	1.73727e-15	hypothetical protein
CNAG_00598	205	107.333	1.68948	Up	0.756575	4.70628e-06	1.17578e-05	nicotinamide mononucleotide permease
CNAG_01696	10934.3	5726.33	1.69055	Up	0.757492	6.6136e-14	3.51357e-13	chaperone DnaJ, variant
CNAG_04176	5600.33	2943.67	1.69059	Up	0.757529	9.24538e-24	9.25647e-23	hypothetical protein
CNAG_06106	16190.3	8472.67	1.6912	Up	0.758046	1.96687e-14	1.09548e-13	chaperone regulator
CNAG_03210	2049	1071.33	1.69149	Up	0.758296	2.35604e-19	1.81472e-18	SAGA-associated factor 73
CNAG_03326	2409.33	1260.67	1.69162	Up	0.758408	1.09582e-23	1.09222e-22	Chitin synthase
CNAG_05412	112.667	58.6667	1.69358	Up	0.760075	0.00468863	0.00796304	hypothetical protein
CNAG_07973	323	168.333	1.69359	Up	0.760084	4.41036e-07	1.24292e-06	hypothetical protein
CNAG_03565	8661.67	4530	1.69374	Up	0.760214	4.44681e-16	2.83627e-15	plasma-membrane proton-efflux P-type ATPase
CNAG_05860	849.667	445	1.69676	Up	0.762781	7.05128e-12	3.14133e-11	Sterol O-acyltransferase
CNAG_02598	312.333	163.333	1.69689	Up	0.762892	2.74928e-06	7.08594e-06	Chitinase
CNAG_07513	4124.33	2157.67	1.69732	Up	0.763259	4.21115e-25	4.56527e-24	hypothetical protein
CNAG_02860	16409.7	8574	1.69853	Up	0.764286	3.04113e-30	4.40535e-29	endo-1,3(4)-beta-glucanase
CNAG_05531	3018.33	1572.33	1.6991	Up	0.764767	2.8288e-14	1.54336e-13	DNA excision repair protein ERCC-4
CNAG_04029	601	313	1.69922	Up	0.76487	3.31193e-12	1.52427e-11	Cytochrome P450
CNAG_04652	2545	1330	1.70028	Up	0.765773	1.62586e-17	1.12981e-16	enoyl reductase
CNAG_02288	310.667	162	1.70036	Up	0.765843	5.66651e-08	1.75759e-07	solute carrier family 25 (mitochondrial citrate transporter), member 1
CNAG_01572	623.333	325.667	1.70043	Up	0.765896	1.97768e-11	8.44972e-11	tyrosine phosphatase
CNAG_01889	738.333	385.667	1.70089	Up	0.766287	8.1683e-12	3.61491e-11	Glutathione S-transferase
CNAG_02665	290.667	151.667	1.70193	Up	0.767168	2.81916e-07	8.11132e-07	hypothetical protein
CNAG_01358	126	65.6667	1.70259	Up	0.767727	0.000553868	0.00108499	hypothetical protein
CNAG_06021	4095	2134	1.70426	Up	0.769143	4.08071e-21	3.50269e-20	rab GTPase activator
CNAG_04105	9099	4730.33	1.70487	Up	0.769659	1.10546e-19	8.65446e-19	hypothetical protein
CNAG_01411	398.667	207	1.70508	Up	0.769843	3.97103e-09	1.36976e-08	hypothetical protein
CNAG_06705	171	89	1.70527	Up	0.770001	0.000112374	0.000240677	hypothetical protein
CNAG_02757	707.667	366.667	1.70629	Up	0.770864	7.30545e-12	3.25022e-11	hypothetical protein
CNAG_06460	4177.67	2165.67	1.70636	Up	0.770924	2.13011e-30	3.10587e-29	hypothetical protein
CNAG_06319	125	64.6667	1.70737	Up	0.771777	0.000349948	0.000704327	hypothetical protein
CNAG_07432	146.667	76.6667	1.70825	Up	0.772517	0.000643262	0.00124766	hypothetical protein
CNAG_02026	329.667	171	1.70927	Up	0.773381	7.97482e-09	2.67887e-08	hypothetical protein
CNAG_06159	171	88.3333	1.7098	Up	0.773832	2.89809e-05	6.63017e-05	hypothetical protein
CNAG_03572	5402.67	2797.67	1.71053	Up	0.77444	1.33906e-22	1.2577e-21	opsin 1
CNAG_01858	316.667	164.333	1.71179	Up	0.775507	9.19047e-07	2.49894e-06	hypothetical protein
CNAG_07867	2206	1144.33	1.71249	Up	0.776092	1.87086e-17	1.29066e-16	hypothetical protein
CNAG_03534	462	238	1.71252	Up	0.776124	6.84761e-10	2.54754e-09	hypothetical protein
CNAG_02005	66.6667	34.3333	1.71297	Up	0.776497	0.0133028	0.0209667	hypothetical protein
CNAG_03765	22400.7	11596.7	1.7133	Up	0.776775	1.08709e-24	1.14145e-23	trehalose-phosphatase
CNAG_03490	946.333	489.333	1.7134	Up	0.776862	1.85961e-17	1.28423e-16	hypothetical protein
CNAG_06932	134	69.3333	1.71347	Up	0.776925	0.000168931	0.000354088	Sugar transporter
CNAG_06156	3593.67	1862.33	1.71393	Up	0.777307	1.71144e-17	1.18712e-16	hypothetical protein
CNAG_00511	247.333	127.667	1.71628	Up	0.779286	3.33947e-07	9.51814e-07	hypothetical protein
CNAG_01635	1264.33	651	1.71877	Up	0.781375	2.20631e-17	1.51115e-16	hypothetical protein
CNAG_04707	244.667	125	1.71994	Up	0.782357	1.03152e-05	2.469e-05	hypothetical protein
CNAG_04139	264.667	136	1.7204	Up	0.782748	0.000184431	0.000384687	hypothetical protein
CNAG_06578	23342.7	12040	1.72046	Up	0.782793	3.57841e-16	2.29996e-15	hypothetical protein
CNAG_05317	942.667	484	1.72084	Up	0.78311	8.55341e-16	5.29376e-15	phytanoyl-CoA dioxygenase
CNAG_03228	2993	1544.67	1.72141	Up	0.783593	1.97933e-14	1.101e-13	universal stress protein
CNAG_07359	4086.67	2103.67	1.72165	Up	0.783789	3.14646e-23	3.05408e-22	Atypical/ABC1/ABC1-C protein kinase
CNAG_04867	678.333	348.333	1.72209	Up	0.784163	1.69943e-12	7.96404e-12	vacuolar protein
CNAG_05699	1941	998.333	1.7226	Up	0.784591	5.02707e-24	5.08648e-23	hypothetical protein
CNAG_02479	308	157.667	1.72326	Up	0.785141	3.17063e-07	9.07953e-07	Monosaccharide transporter
CNAG_01004	2355.67	1211	1.72631	Up	0.787695	2.13913e-20	1.75063e-19	hypothetical protein
CNAG_01795	798.333	409.667	1.7282	Up	0.78927	3.29417e-11	1.38008e-10	hypothetical protein
CNAG_02990	12331	6332	1.72839	Up	0.789425	1.58662e-16	1.03069e-15	nuclear protein
CNAG_01044	3716.33	1908	1.72964	Up	0.790474	7.65205e-16	4.77574e-15	dihydroceramidase
CNAG_04520	641	328.333	1.73057	Up	0.79125	4.34798e-14	2.33971e-13	D-aminoacylase
CNAG_03173	2616	1336	1.7327	Up	0.793023	1.3033e-25	1.47516e-24	DNA damage-binding protein 1
CNAG_03265	2295.33	1174	1.7331	Up	0.793354	1.01946e-27	1.31427e-26	hypothetical protein
CNAG_00828	328.667	168	1.73324	Up	0.793471	2.69161e-08	8.57975e-08	pathway-specific nitrogen regulator
CNAG_02405	261.333	133.667	1.73324	Up	0.793474	3.84613e-07	1.09017e-06	hypothetical protein
CNAG_04041	2798.33	1435	1.7335	Up	0.793689	1.57889e-10	6.19133e-10	hypothetical protein
CNAG_06339	1070	546.667	1.73481	Up	0.79478	6.64343e-16	4.16784e-15	hypothetical protein
CNAG_07312	1453.33	740.333	1.7361	Up	0.795854	0.00249576	0.00443028	hypothetical protein
CNAG_01002	690.333	352.333	1.7365	Up	0.79618	8.7066e-14	4.57456e-13	hypothetical protein
CNAG_04938	3350	1706.33	1.73657	Up	0.79624	2.46201e-17	1.68456e-16	hypothetical protein
CNAG_00907	223	113.667	1.73724	Up	0.796796	3.9314e-06	9.91836e-06	hypothetical protein
CNAG_00893	1098.33	559.667	1.73835	Up	0.797715	1.57456e-19	1.21841e-18	hypothetical protein
CNAG_06292	318.667	162.667	1.73906	Up	0.798309	6.45496e-08	1.99197e-07	Sugar transporter
CNAG_02505	1081	550	1.74112	Up	0.800013	3.58845e-17	2.42793e-16	cardiolipin-specific phospholipase
CNAG_00359	706.667	359.667	1.74201	Up	0.800749	9.50363e-13	4.54948e-12	hypothetical protein
CNAG_06074	1635	831.667	1.74251	Up	0.801168	2.23074e-15	1.33246e-14	cytoplasmic protein, variant
CNAG_05500	983.333	499	1.74291	Up	0.801495	1.1324e-08	3.74734e-08	hypothetical protein
CNAG_07557	4874.67	2477.33	1.74409	Up	0.802476	5.33782e-21	4.55249e-20	ATP-binding cassette transporter
CNAG_03214	1591.67	809	1.74428	Up	0.802634	6.39302e-25	6.81991e-24	tRNA (uracil-O(2)-)-methyltransferase
CNAG_02577	5900.67	3007.33	1.74503	Up	0.80325	1.33557e-12	6.32549e-12	oxidoreductase
CNAG_05544	617.333	313.667	1.74544	Up	0.803589	2.3845e-11	1.00975e-10	hypothetical protein
CNAG_04240	311	157.333	1.74669	Up	0.804621	7.83505e-08	2.40232e-07	hypothetical protein
CNAG_02011	573	290.333	1.74712	Up	0.804978	7.27763e-14	3.84494e-13	PQQ enzyme repeat protein
CNAG_02349	736.333	374.667	1.74762	Up	0.805393	0.0190456	0.029198	hypothetical protein
CNAG_06252	1403.33	710	1.74868	Up	0.806269	2.95291e-15	1.74819e-14	Fungal Zn(2)-Cys(6) binuclear cluster domain protein
CNAG_03834	1700	863	1.74945	Up	0.806899	2.75873e-18	2.01783e-17	C4-hydroxylase
CNAG_00745	5826	2945	1.74958	Up	0.807012	1.71189e-17	1.18712e-16	HAL protein kinase
CNAG_02493	1054	537.333	1.74959	Up	0.807013	6.22459e-08	1.92354e-07	hypothetical protein
CNAG_04268	786.333	399	1.75171	Up	0.808766	1.08438e-13	5.63979e-13	exodeoxyribonuclease III
CNAG_05067	65	33	1.75232	Up	0.809268	0.00958842	0.0154777	hypothetical protein
CNAG_04294	347.333	175.333	1.75315	Up	0.809952	2.80824e-08	8.94297e-08	hypothetical protein
CNAG_04920	3723	1881	1.75576	Up	0.812098	2.05912e-15	1.23326e-14	galactose transporter
CNAG_04944	2260.67	1138	1.75702	Up	0.81313	2.78385e-22	2.57935e-21	hypothetical protein
CNAG_01718	861.333	434.333	1.75862	Up	0.814447	7.11691e-15	4.09008e-14	hypothetical protein
CNAG_03974	3919.33	1974.33	1.75867	Up	0.814487	8.12581e-28	1.05778e-26	hypothetical protein
CNAG_00974	274.333	138	1.75896	Up	0.814725	4.22825e-07	1.19291e-06	beta-lactamase
CNAG_07690	72.3333	36.6667	1.75918	Up	0.814907	0.00514186	0.00866702	hypothetical protein
CNAG_06135	191.667	96.6667	1.76306	Up	0.818084	3.37325e-06	8.60121e-06	hypothetical protein
CNAG_02446	684	343.333	1.76412	Up	0.818953	2.98351e-15	1.76474e-14	response regulator receiver protein
CNAG_07988	2833.33	1422.67	1.7656	Up	0.820155	5.59361e-31	8.41309e-30	telomerase reverse transcriptase
CNAG_02470	868	436.667	1.76568	Up	0.820228	2.43962e-13	1.22772e-12	phosphoric monoester hydrolase
CNAG_02040	148	74.3333	1.76577	Up	0.8203	6.14015e-05	0.000134748	hypothetical protein
CNAG_02302	184	92.3333	1.76613	Up	0.820594	2.8701e-05	6.56838e-05	hypothetical protein, variant
CNAG_05071	288.333	144.333	1.76736	Up	0.821592	1.2124e-07	3.64869e-07	sulfite reductase (NADPH) hemoprotein beta- component
CNAG_07706	495.333	248.667	1.76829	Up	0.822355	7.15281e-11	2.88619e-10	hypothetical protein
CNAG_05728	39	19.6667	1.76829	Up	0.822356	0.0381818	0.0555168	hypothetical protein
CNAG_07767	82.6667	41.6667	1.76883	Up	0.822795	0.00310485	0.00542787	hypothetical protein
CNAG_00605	5487.67	2761.33	1.77124	Up	0.824763	6.54046e-17	4.35466e-16	cytoplasmic protein
CNAG_02857	8816.33	4429.67	1.77162	Up	0.825071	5.72326e-22	5.19293e-21	hypothetical protein
CNAG_07443	63.3333	31.6667	1.77175	Up	0.825171	0.00674981	0.0111462	hypothetical protein
CNAG_06863	165	82.3333	1.7728	Up	0.826028	0.000438532	0.000870288	hypothetical protein
CNAG_01645	88.3333	44	1.77301	Up	0.826202	0.00174494	0.0031708	hypothetical protein
CNAG_06085	4893.67	2448.67	1.77304	Up	0.826221	3.57727e-28	4.73989e-27	phospholipase B
CNAG_07692	2069.33	1035.67	1.77317	Up	0.826329	2.59472e-29	3.6556e-28	nucleoside phosphatase
CNAG_07188	603.667	300.667	1.77413	Up	0.827109	1.13991e-11	4.9689e-11	hypothetical protein
CNAG_00474	548.667	274	1.77415	Up	0.827125	4.10179e-12	1.86847e-11	hypothetical protein
CNAG_05161	493.667	246.667	1.77879	Up	0.830893	1.85703e-09	6.63878e-09	hypothetical protein, variant
CNAG_01479	1879.67	935.667	1.78066	Up	0.832409	5.74977e-15	3.31867e-14	hypothetical protein
CNAG_02129	51563.3	25669.7	1.78112	Up	0.832782	8.00464e-18	5.6626e-17	hypothetical protein
CNAG_05376	684.667	341	1.78241	Up	0.833831	1.46136e-13	7.50115e-13	3-dehydroshikimate dehydratase
CNAG_01336	244.333	122	1.78248	Up	0.833888	9.88893e-07	2.6747e-06	hypothetical protein, variant
CNAG_02873	1727.67	859.333	1.7857	Up	0.836492	4.24577e-13	2.10024e-12	signal peptidase I
CNAG_06791	3097	1532.67	1.78833	Up	0.838617	2.99352e-21	2.58612e-20	hypothetical protein
CNAG_03392	838.667	415	1.78904	Up	0.839189	6.47044e-16	4.0687e-15	DNA supercoiling protein
CNAG_03463	7040	3492.33	1.7893	Up	0.839393	5.6147e-41	1.42566e-39	hypothetical protein
CNAG_00901	394.667	195.667	1.79134	Up	0.841038	7.7819e-10	2.88228e-09	hypothetical protein
CNAG_07659	4470.67	2209.67	1.79348	Up	0.842763	2.63448e-37	5.63879e-36	hypothetical protein
CNAG_03856	18284	9013.67	1.7942	Up	0.843341	2.17152e-47	7.28713e-46	hypothetical protein
CNAG_06336	2876.67	1416	1.79531	Up	0.844235	2.43917e-26	2.93491e-25	glucan 1,3-beta-glucosidase
CNAG_06193	2041.33	1008.67	1.79537	Up	0.844281	1.14649e-24	1.19816e-23	CMGC/RCK protein kinase
CNAG_02069	2318	1147.67	1.79625	Up	0.844985	4.59976e-15	2.68038e-14	hypothetical protein
CNAG_06307	176.667	87	1.79632	Up	0.845045	5.97884e-06	1.47222e-05	hypothetical protein
CNAG_02599	199.667	98	1.80021	Up	0.848169	3.8957e-06	9.83944e-06	2,4-dihydroxyhept-2-ene-1,7-dioic acid aldolase
CNAG_00321	250.667	122.667	1.80135	Up	0.849081	8.70268e-07	2.37017e-06	dRaptor
CNAG_03122	140.333	68.6667	1.80204	Up	0.849632	0.000160225	0.000336895	hypothetical protein
CNAG_00480	2432.33	1196.33	1.8028	Up	0.850238	5.71633e-29	7.93631e-28	hypothetical protein
CNAG_07969	152	74.6667	1.80439	Up	0.851509	0.000150269	0.000317162	hypothetical protein
CNAG_00895	6592	3219	1.80451	Up	0.851606	1.1842e-11	5.14181e-11	solute carrier family 39 (zinc transporter), member 1/2/3
CNAG_01059	752	369	1.80549	Up	0.852394	4.53043e-13	2.23608e-12	vacuolar membrane protein
CNAG_03346	455.333	222	1.80629	Up	0.853033	1.29415e-06	3.44865e-06	bZip transcription factor, putative
CNAG_05038	528.333	259.333	1.80714	Up	0.85371	9.69173e-12	4.25798e-11	hypothetical protein
CNAG_07490	38.3333	18.6667	1.80832	Up	0.854652	0.0252154	0.0378997	hypothetical protein
CNAG_00546	3077.33	1508.33	1.80875	Up	0.854991	1.08666e-18	8.08998e-18	Chitin synthase
CNAG_03807	742	363.667	1.8092	Up	0.855352	1.79365e-16	1.16291e-15	E3 ubiquitin-protein ligase CCNP1IP1
CNAG_04919	473.667	231	1.81038	Up	0.856295	5.53545e-10	2.07207e-09	hypothetical protein
CNAG_06494	1954	956	1.81235	Up	0.857858	6.69387e-22	6.04077e-21	cold-induced thioredoxin domain-containing protein
CNAG_01760	634	310	1.81309	Up	0.858452	1.76447e-14	9.86865e-14	hypothetical protein
CNAG_05912	1538.67	751	1.81547	Up	0.86034	1.05571e-25	1.20513e-24	hypothetical protein
CNAG_00515	725.333	352.667	1.81563	Up	0.860467	4.26691e-15	2.49077e-14	mannitol dehydrogenase
CNAG_04963	13940.3	6797.67	1.81743	Up	0.861896	1.36474e-30	2.02079e-29	hypothetical protein
CNAG_00542	548	267.667	1.81784	Up	0.862227	6.35739e-14	3.38284e-13	Salicylate hydroxylase
CNAG_00863	376.667	183.333	1.81786	Up	0.862239	3.0759e-11	1.29269e-10	Flavin-containing monooxygenase
CNAG_04112	2039.33	995	1.81831	Up	0.862596	1.66238e-12	7.79591e-12	oxidoreductase
CNAG_02510	2926.33	1428.67	1.81849	Up	0.862742	1.6136e-34	2.96033e-33	hypothetical protein
CNAG_01960	204.333	99.6667	1.81959	Up	0.863615	1.65935e-06	4.37617e-06	efflux protein EncT
CNAG_04760	2930	1425	1.81979	Up	0.863769	1.15271e-29	1.64132e-28	cytoplasmic protein
CNAG_04998	578.333	280.333	1.82619	Up	0.86884	3.62249e-11	1.51194e-10	hypothetical protein
CNAG_01725	54	26.3333	1.82642	Up	0.869015	0.00758765	0.0124229	hypothetical protein
CNAG_01174	8555.67	4144.33	1.82659	Up	0.869153	6.86679e-37	1.44203e-35	hypothetical protein
CNAG_06616	1808.33	875.333	1.8311	Up	0.872714	1.08617e-23	1.08422e-22	hypothetical protein
CNAG_05592	14729.3	7098	1.83208	Up	0.873479	4.46549e-26	5.25009e-25	potassium/sodium efflux P-type ATPase, fungal- type
CNAG_01242	1553.67	749.333	1.83276	Up	0.874021	7.34035e-12	3.26357e-11	CCAAT-binding transcription factor HapX
CNAG_06822	224.333	108.333	1.83299	Up	0.874202	1.27045e-07	3.80794e-07	hypothetical protein
CNAG_02107	721.333	349.667	1.83328	Up	0.874429	5.5151e-09	1.87716e-08	hypothetical protein
CNAG_00670	348.667	168.333	1.83396	Up	0.874966	9.3749e-09	3.12403e-08	hypothetical protein
CNAG_05453	308	148.667	1.83642	Up	0.876898	7.41679e-10	2.75316e-09	hypothetical protein
CNAG_01605	300	144.333	1.84055	Up	0.880138	8.73998e-10	3.21928e-09	rossman fold oxidoreductase
CNAG_02603	287.333	138.333	1.84089	Up	0.880405	3.13978e-08	9.97025e-08	early growth response protein 1
CNAG_04833	1444	697.667	1.84166	Up	0.88101	6.26725e-19	4.72378e-18	hypothetical protein
CNAG_03415	273	131.667	1.84185	Up	0.881159	2.59116e-05	5.95859e-05	hypothetical protein
CNAG_04724	3443.33	1651.67	1.84203	Up	0.881295	1.00963e-20	8.44897e-20	ubiquitin-protein ligase E3 C
CNAG_06220	17084	8229	1.84265	Up	0.881781	8.30182e-28	1.07859e-26	allergen
CNAG_05932	17038.7	8204	1.8455	Up	0.884008	6.08974e-29	8.40234e-28	peptidyl-prolyl cis-trans isomerase D
CNAG_05766	197	94.6667	1.84579	Up	0.884242	2.36225e-07	6.86771e-07	endoglucanase C
CNAG_06553	1095.33	526	1.84611	Up	0.88449	1.96498e-20	1.61205e-19	hypothetical protein
CNAG_01743	1325.67	637	1.84874	Up	0.886543	4.6466e-21	3.97311e-20	hypothetical protein
CNAG_04256	761.333	365.667	1.8499	Up	0.88745	6.53034e-16	4.1025e-15	hypothetical protein
CNAG_01356	2659	1273.67	1.85172	Up	0.888867	1.16095e-27	1.48521e-26	hypothetical protein
CNAG_04143	39	18.6667	1.85295	Up	0.889822	0.0162349	0.0252073	hypothetical protein
CNAG_00544	238.667	114	1.85467	Up	0.891165	3.70902e-08	1.16834e-07	hypothetical protein
CNAG_02868	1892.67	910	1.85512	Up	0.891513	3.52035e-14	1.90974e-13	tryptophan 2,3-dioxygenase
CNAG_02542	14302.7	6835	1.85637	Up	0.89248	3.56151e-05	8.06229e-05	fructosamine kinase
CNAG_06060	5045	2402.67	1.85715	Up	0.893089	9.82212e-17	6.44957e-16	hypothetical protein
CNAG_06207	26197.3	12540.7	1.85836	Up	0.894029	2.07815e-05	4.82373e-05	hypothetical protein
CNAG_02023	523.667	249	1.85878	Up	0.894352	4.79976e-12	2.1775e-11	hypothetical protein
CNAG_01963	268.333	127.667	1.86077	Up	0.895898	7.16161e-09	2.4142e-08	CMP/dCMP deaminase zinc-binding protein
CNAG_05032	1192	563.667	1.86414	Up	0.898509	2.21847e-11	9.42426e-11	hypothetical protein
CNAG_05057	1056	504.333	1.86433	Up	0.898658	9.39645e-13	4.5014e-12	hypothetical protein
CNAG_05891	968.333	459	1.8681	Up	0.901572	1.16469e-13	6.04338e-13	TDG/mug DNA glycosylase
CNAG_01713	3631.33	1716.33	1.87216	Up	0.904702	2.59345e-20	2.11466e-19	hypothetical protein
CNAG_00732	4439.67	2109	1.87244	Up	0.904917	2.35588e-15	1.40595e-14	hypothetical protein, variant 2
CNAG_02667	987	469.333	1.87274	Up	0.905151	8.76711e-15	4.99973e-14	hypothetical protein
CNAG_08027	1283.67	606	1.87327	Up	0.905556	2.07997e-24	2.14022e-23	hypothetical protein
CNAG_07678	85	40	1.87446	Up	0.906472	0.00112034	0.00210513	hypothetical protein
CNAG_00778	2560	1212.67	1.87476	Up	0.906705	1.12691e-33	1.9752e-32	hypothetical protein
CNAG_02882	849.667	403.667	1.87507	Up	0.906948	2.85186e-10	1.09327e-09	hypothetical protein
CNAG_05501	141.333	67	1.8767	Up	0.9082	2.06166e-05	4.78711e-05	hypothetical protein
CNAG_06540	459	216.667	1.87676	Up	0.908247	3.11001e-13	1.55454e-12	Dihydroxy-acid dehydratase
CNAG_05914	796.667	377	1.87705	Up	0.908469	3.35138e-13	1.67269e-12	MFS transporter, SP family, general alpha glucoside:H symporter
CNAG_06189	41	19.3333	1.87823	Up	0.909372	0.0136649	0.0215019	hypothetical protein
CNAG_00642	2634.33	1246.67	1.87874	Up	0.909768	1.07202e-20	8.95989e-20	hypothetical protein
CNAG_06561	66	31	1.87936	Up	0.910239	0.00169284	0.00308705	allantoate transporter
CNAG_01802	2959	1397.33	1.87938	Up	0.910254	3.83724e-36	7.64929e-35	Fe-S cluster assembly protein DRE2
CNAG_02465	514.333	242	1.8817	Up	0.912035	2.94632e-11	1.24214e-10	allantoate permease
CNAG_05315	275.333	129.667	1.88315	Up	0.913148	2.83776e-09	9.94949e-09	taurine catabolism dioxygenase TauD
CNAG_06962	679.667	321.333	1.88343	Up	0.913362	1.9873e-09	7.0893e-09	DNA ligase D, 3'-phosphoesterase domain- containing protein
CNAG_00100	20958	9856.67	1.88555	Up	0.914988	5.97363e-28	7.82194e-27	stress-induced-phosphoprotein 1
CNAG_04202	3116.33	1470.67	1.88571	Up	0.915112	1.56079e-15	9.41551e-15	cytosolic Fe-S cluster assembly factor NAR1
CNAG_00091	27421.7	12854.3	1.88983	Up	0.91826	3.62076e-14	1.95944e-13	hypothetical protein
CNAG_03656	147.333	69	1.89002	Up	0.918402	4.06402e-05	9.12866e-05	hypothetical protein
CNAG_07893	220.333	103.333	1.89005	Up	0.918428	9.1877e-07	2.49894e-06	hypothetical protein
CNAG_00039	1823.33	854.667	1.89247	Up	0.920268	2.34155e-20	1.91394e-19	hypothetical protein
CNAG_03595	6867	3223.67	1.89319	Up	0.920816	1.79886e-25	2.01557e-24	hypothetical protein
CNAG_02705	336	157	1.89553	Up	0.922601	5.28425e-11	2.16492e-10	hypothetical protein
CNAG_03532	49	22.6667	1.90052	Up	0.926391	0.00895311	0.0144943	3-beta hydroxysteroid dehydrogenase/isomerase
CNAG_06427	1726.67	805.667	1.90201	Up	0.927528	3.31832e-27	4.14976e-26	hypothetical protein
CNAG_06836	386.667	180.333	1.90258	Up	0.927954	8.27942e-13	3.98343e-12	oxidoreductase
CNAG_04562	67.6667	31.3333	1.90276	Up	0.928092	0.00305304	0.00534562	hypothetical protein
CNAG_04371	1333.67	621	1.90283	Up	0.928146	1.5148e-21	1.32928e-20	WD40 domain-containing protein
CNAG_04926	1659	771.667	1.90333	Up	0.928524	2.38803e-11	1.0106e-10	hypothetical protein
CNAG_00498	991.333	463	1.90356	Up	0.928698	5.91483e-09	2.00605e-08	cell division cycle protein 14
CNAG_05707	1015.67	473.333	1.90424	Up	0.929213	8.22304e-18	5.81095e-17	cytoplasmic protein
CNAG_02719	282.333	131	1.90443	Up	0.92936	7.45544e-08	2.28908e-07	hypothetical protein
CNAG_04396	289	134.333	1.90577	Up	0.930374	1.7366e-10	6.78981e-10	hypothetical protein
CNAG_01703	421.667	196	1.90588	Up	0.930454	8.04504e-10	2.97479e-09	hypothetical protein
CNAG_05432	88.6667	41	1.90868	Up	0.932574	0.000262326	0.000536378	hypothetical protein
CNAG_00555	1281.33	594.667	1.90898	Up	0.932805	2.98754e-26	3.57541e-25	hypothetical protein
CNAG_07743	73.6667	34	1.90932	Up	0.933061	0.00188633	0.00340733	hypothetical protein
CNAG_07369	41.6667	19.3333	1.91148	Up	0.934691	0.0193418	0.0296113	hypothetical protein
CNAG_02225	539.333	250	1.91459	Up	0.937033	1.12268e-14	6.3752e-14	glucan 1,3-beta-glucosidase
CNAG_06935	2927.67	1353.67	1.91467	Up	0.937096	7.56815e-21	6.3894e-20	isochorismatase hydrolase
CNAG_01691	3502.67	1622	1.91515	Up	0.937458	1.95727e-23	1.91933e-22	hypothetical protein
CNAG_08011	437	201	1.91563	Up	0.937819	1.12902e-10	4.49318e-10	hypothetical protein
CNAG_05654	3455	1593	1.91655	Up	0.938514	1.68454e-14	9.43738e-14	hypothetical protein
CNAG_04317	100	46.6667	1.91667	Up	0.938604	0.000887101	0.00169066	hypothetical protein
CNAG_06035	686.667	317	1.91682	Up	0.938717	5.09864e-16	3.22737e-15	Alcohol dehydrogenase
CNAG_06576	38812	17933.3	1.91699	Up	0.938839	2.47923e-28	3.29807e-27	cAMP-regulated gene 1
CNAG_01562	19589.7	9020.33	1.91804	Up	0.93963	1.0534e-46	3.39835e-45	pr4/barwin domain protein
CNAG_00668	8085.67	3725.67	1.91868	Up	0.940113	1.07767e-48	3.80775e-47	hypothetical protein
CNAG_07405	419	193.667	1.92292	Up	0.943297	3.94949e-12	1.80525e-11	hypothetical protein
CNAG_00919	1529.67	701.667	1.92809	Up	0.94717	3.75478e-22	3.45378e-21	carboxypeptidase D
CNAG_04916	59	27	1.92932	Up	0.948095	0.0080961	0.0131997	hypothetical protein
CNAG_03689	2862	1319	1.9303	Up	0.948825	2.03692e-16	1.31807e-15	zf-C3HC4 type zinc finger protein
CNAG_06382	562.667	257	1.93336	Up	0.951111	9.25093e-15	5.26664e-14	beta-transducin repeat containing protein
CNAG_07324	1688.67	772.333	1.93743	Up	0.954143	4.47342e-32	7.21582e-31	hypothetical protein
CNAG_04103	745	341	1.93816	Up	0.954687	0.00261894	0.00463414	hypothetical protein
CNAG_03560	492.333	224.667	1.94093	Up	0.956745	8.36785e-16	5.20303e-15	hypothetical protein
CNAG_04025	308.667	141	1.94143	Up	0.957119	8.10275e-10	2.99448e-09	transaldolase
CNAG_05220	493.333	225.667	1.94218	Up	0.957674	4.01426e-12	1.83235e-11	phosphatidylinositol 3-kinase
CNAG_01946	2259	1034.33	1.9429	Up	0.958215	3.04908e-18	2.22048e-17	allantoate permease
CNAG_00302	663	303	1.94323	Up	0.958458	3.53685e-14	1.91558e-13	hypothetical protein
CNAG_00264	3989.67	1815	1.94355	Up	0.958697	1.08599e-27	1.39466e-26	nuclease I
CNAG_03746	196.333	89.6667	1.94382	Up	0.958891	1.8486e-07	5.43832e-07	hypothetical protein
CNAG_05550	3222.67	1463.33	1.94463	Up	0.959494	2.5688e-36	5.18262e-35	hypothetical protein
CNAG_00692	695	316	1.94482	Up	0.95964	1.53822e-19	1.19167e-18	FAD dependent oxidoreductase
CNAG_03455	530	240.667	1.94547	Up	0.96012	1.45603e-13	7.4795e-13	hypothetical protein
CNAG_01348	3944	1785.33	1.9497	Up	0.96325	3.1567e-18	2.29634e-17	cyanate hydratase
CNAG_04246	165.667	75	1.94983	Up	0.96335	2.17999e-06	5.66457e-06	hypothetical protein
CNAG_04816	1349.67	615	1.95067	Up	0.96397	1.15071e-14	6.52327e-14	hypothetical protein
CNAG_01954	447.667	202.333	1.95431	Up	0.966663	1.40873e-10	5.55341e-10	aldo-keto reductase
CNAG_07983	186.333	84.6667	1.9558	Up	0.96776	4.10781e-07	1.1609e-06	hypothetical protein
CNAG_01384	478.667	217.333	1.95665	Up	0.968382	1.52354e-12	7.16494e-12	hypothetical protein
CNAG_07976	90.3333	41	1.95854	Up	0.969778	0.000184716	0.000385119	hypothetical protein
CNAG_05329	736.333	332.667	1.96053	Up	0.971246	2.52003e-18	1.84729e-17	myo-inositol 2-dehydrogenase
CNAG_00123	490.667	222.667	1.96259	Up	0.972759	5.35339e-12	2.41876e-11	hypothetical protein
CNAG_04195	2024.67	913.333	1.96411	Up	0.973874	5.10908e-25	5.48527e-24	O-methyltransferase
CNAG_07981	48	21.6667	1.96414	Up	0.973897	0.00578709	0.00968818	hypothetical protein
CNAG_04093	229.333	103.333	1.96428	Up	0.973999	4.4171e-07	1.24409e-06	putative transcription factor
CNAG_06897	5027	2271.33	1.96573	Up	0.975067	6.05088e-27	7.52473e-26	hypothetical protein
CNAG_02543	1825.33	822	1.96725	Up	0.976178	1.2541e-31	1.95219e-30	hypothetical protein
CNAG_04505	3804.33	1709.67	1.96827	Up	0.976926	9.65332e-47	3.12936e-45	guanine nucleotide-binding protein subunit alpha
CNAG_07666	130	58.6667	1.96927	Up	0.977664	4.74068e-06	1.1826e-05	hypothetical protein
CNAG_05660	2621	1177.67	1.97055	Up	0.9786	4.38513e-45	1.32506e-43	hypothetical protein
CNAG_00337	12037.7	5425.33	1.9709	Up	0.978857	3.51047e-25	3.81806e-24	hypothetical protein
CNAG_07574	137.667	62	1.97139	Up	0.979216	4.23903e-06	1.06536e-05	hypothetical protein
CNAG_05334	38	17	1.97201	Up	0.979669	0.0284113	0.0423695	hypothetical protein
CNAG_01934	71	31.6667	1.97553	Up	0.982238	0.00196766	0.00354561	hypothetical protein
CNAG_03842	52.6667	23.6667	1.97574	Up	0.982395	0.00514641	0.00866995	hypothetical protein
CNAG_07939	7534	3377	1.97661	Up	0.983027	2.84298e-26	3.40852e-25	hypothetical protein
CNAG_07477	1700.67	765	1.97663	Up	0.983041	7.98818e-21	6.71852e-20	hypothetical protein
CNAG_01082	5913	2657.33	1.97844	Up	0.984367	1.76225e-39	4.20296e-38	hypothetical protein
CNAG_00932	3232	1440.33	1.9809	Up	0.986158	7.29694e-23	6.96128e-22	hypothetical protein
CNAG_04244	2774.67	1241.33	1.98143	Up	0.986543	2.76444e-45	8.46833e-44	hypothetical protein
CNAG_04521	746.667	333	1.9818	Up	0.986812	1.24084e-16	8.10002e-16	oxidoreductase
CNAG_03740	90.6667	40.6667	1.98237	Up	0.987229	0.000628499	0.00122116	hypothetical protein
CNAG_07551	5202	2326.33	1.98381	Up	0.988273	9.57294e-23	9.06782e-22	hypothetical protein
CNAG_03087	55	24.6667	1.98515	Up	0.98925	0.00291173	0.0051143	Maltose permease
CNAG_06722	440.667	196.667	1.98537	Up	0.989409	1.36543e-07	4.0707e-07	hypothetical protein
CNAG_07784	77.3333	34.6667	1.98849	Up	0.991671	0.000618425	0.00120298	hypothetical protein
CNAG_04898	236.667	105.667	1.98966	Up	0.99252	1.05041e-07	3.19281e-07	MFS transporter
CNAG_06463	67.3333	30	1.99024	Up	0.992946	0.000554567	0.00108604	hypothetical protein
CNAG_00564	1431.33	639.333	1.99034	Up	0.993015	7.23452e-22	6.49356e-21	hypothetical protein
CNAG_02512	1746.33	776.333	1.99183	Up	0.994093	7.40736e-19	5.57054e-18	DNA repair protein RAD16
CNAG_08014	203.667	90.6667	1.99264	Up	0.994683	2.46527e-08	7.86954e-08	hypothetical protein
CNAG_04587	9950.33	4452.67	1.99437	Up	0.995935	8.7033e-15	4.96757e-14	hypothetical protein
CNAG_03543	3663.67	1631	1.9949	Up	0.996317	7.30525e-33	1.22267e-31	hypothetical protein
CNAG_02516	777.333	346	1.99957	Up	0.999689	1.09184e-10	4.35302e-10	hypothetical protein
CNAG_07450	800.333	354.333	2.0025	Up	1.0018	2.27422e-22	2.11227e-21	hypothetical protein
CNAG_04849	399.667	176.667	2.00641	Up	1.00461	4.74655e-13	2.33413e-12	vacuolar protein
CNAG_02152	1558.67	687.333	2.00771	Up	1.00555	1.87586e-36	3.84264e-35	hypothetical protein
CNAG_04085	31	13.6667	2.01032	Up	1.00742	0.0181353	0.0279243	oxidoreductase
CNAG_00229	548.667	242.333	2.01033	Up	1.00743	4.45214e-16	2.83697e-15	hypothetical protein
CNAG_02864	6455.67	2842.67	2.01139	Up	1.0082	2.19665e-32	3.5866e-31	hypothetical protein
CNAG_07578	148	65	2.01156	Up	1.00831	2.90742e-06	7.46759e-06	hypothetical protein
CNAG_02452	83.3333	36.6667	2.01238	Up	1.0089	0.000420515	0.000835275	hypothetical protein
CNAG_00045	462.667	203.667	2.01308	Up	1.0094	4.79156e-16	3.03875e-15	hypothetical protein
CNAG_04921	124.667	55	2.01342	Up	1.00965	3.1917e-06	8.16323e-06	hypothetical protein
CNAG_07732	832.667	366.667	2.0136	Up	1.00978	3.68936e-23	3.57066e-22	amidohydrolase 2
CNAG_06539	302.333	133	2.01585	Up	1.01139	2.09993e-10	8.13418e-10	monocarboxylic acid transporter
CNAG_06943	206.333	90.6667	2.01766	Up	1.01268	7.28503e-07	2.00451e-06	hypothetical protein
CNAG_02160	235.667	103.333	2.02013	Up	1.01444	9.20928e-08	2.80948e-07	hypothetical protein
CNAG_06872	132.333	58	2.02193	Up	1.01573	1.2428e-06	3.31843e-06	5-oxoprolinase
CNAG_00137	2179.33	954	2.02199	Up	1.01577	9.39901e-29	1.27892e-27	hypothetical protein
CNAG_03449	388	169.667	2.02209	Up	1.01584	6.9039e-10	2.56562e-09	DNA repair protein
CNAG_07745	34172	14978	2.02255	Up	1.01618	2.18601e-05	5.06002e-05	alcohol dehydrogenase, propanol-preferring
CNAG_02438	642.333	282	2.02373	Up	1.01701	7.6265e-13	3.68522e-12	hypothetical protein
CNAG_06807	359.667	157.333	2.02665	Up	1.0191	3.10123e-11	1.30252e-10	hypothetical protein
CNAG_05381	154.667	67.3333	2.0276	Up	1.01977	3.30275e-07	9.42554e-07	myo-inositol transporter, putative
CNAG_06132	246.667	108.667	2.02793	Up	1.02001	6.9345e-08	2.13404e-07	glycerol-1-phosphatase
CNAG_06693	728	318.333	2.02829	Up	1.02026	2.34385e-11	9.93163e-11	hypothetical protein
CNAG_03091	30	13	2.02841	Up	1.02035	0.030973	0.0459028	hypothetical protein
CNAG_06787	221.667	96.6667	2.02867	Up	1.02054	5.56348e-09	1.8917e-08	metacaspase
CNAG_07785	51.3333	22.3333	2.03093	Up	1.02214	0.00204486	0.00367282	hypothetical protein
CNAG_04536	158.333	69	2.03219	Up	1.02303	1.47809e-07	4.38892e-07	nicotinamide mononucleotide permease
CNAG_00984	9744	4235.33	2.03295	Up	1.02358	1.22124e-17	8.52186e-17	glucose and ribitol dehydrogenase
CNAG_07612	253	110	2.03311	Up	1.02369	7.23253e-09	2.43687e-08	hypothetical protein
CNAG_03525	3014.33	1317	2.03325	Up	1.02379	2.50336e-33	4.31975e-32	alpha,alpha-trehalase
CNAG_02389	1249.33	545	2.03362	Up	1.02405	6.7298e-21	5.71776e-20	AGC protein kinase
CNAG_06636	176.333	76.6667	2.03421	Up	1.02447	1.2393e-07	3.72123e-07	hypothetical protein
CNAG_05815	264.667	115.333	2.03451	Up	1.02468	1.34159e-07	4.00676e-07	glucosidase
CNAG_05994	5853	2552	2.03515	Up	1.02514	2.09111e-31	3.21762e-30	multidrug transporter
CNAG_06554	1022	446	2.03575	Up	1.02556	1.08869e-22	1.02687e-21	FAD dependent oxidoreductase
CNAG_03844	1426.33	622.667	2.03837	Up	1.02741	1.72406e-16	1.11888e-15	nonselective cation channel protein
CNAG_04404	261	113.333	2.03994	Up	1.02852	5.13221e-11	2.10651e-10	hypothetical protein
CNAG_00376	27	11.6667	2.04021	Up	1.02872	0.0293792	0.0437251	hypothetical protein
CNAG_00867	284.667	123.667	2.04133	Up	1.02951	2.72915e-10	1.04863e-09	myo-inositol transporter, putative
CNAG_04036	380.667	165	2.04584	Up	1.03269	4.88301e-13	2.39594e-12	hypothetical protein
CNAG_02321	24.6667	10.6667	2.04798	Up	1.0342	0.0487175	0.0692873	hypothetical protein
CNAG_01102	16008	6929.33	2.04879	Up	1.03477	1.47506e-26	1.79425e-25	oxidoreductase
CNAG_02176	4776	2070.67	2.05101	Up	1.03633	9.58702e-26	1.10193e-24	hypothetical protein
CNAG_04353	1372.33	597	2.05145	Up	1.03665	7.21742e-20	5.7515e-19	hypothetical protein
CNAG_01207	766.333	329	2.05215	Up	1.03714	1.29289e-18	9.59321e-18	hypothetical protein
CNAG_05435	2227.33	961	2.05316	Up	1.03784	2.76318e-36	5.55799e-35	hypothetical protein
CNAG_03876	3650	1575.67	2.05571	Up	1.03963	1.06612e-36	2.22486e-35	Ras family protein
CNAG_03504	339	145.667	2.05753	Up	1.04091	3.0789e-13	1.5413e-12	hypothetical protein
CNAG_01735	10864	4662	2.05757	Up	1.04094	1.64353e-27	2.06695e-26	hypothetical protein
CNAG_08024	265	114	2.05999	Up	1.04263	3.22078e-11	1.35018e-10	hypothetical protein
CNAG_00412	114.333	49	2.06117	Up	1.04346	1.94361e-05	4.52277e-05	hypothetical protein
CNAG_00925	343	147.333	2.06148	Up	1.04368	4.79386e-13	2.35566e-12	Identified spore protein 7
CNAG_01031	9604.33	4130.67	2.06773	Up	1.04805	4.89452e-38	1.09683e-36	hypothetical protein
CNAG_03873	10765	4615	2.06905	Up	1.04897	3.40879e-26	4.03615e-25	hypothetical protein
CNAG_04673	152.667	65.6667	2.06941	Up	1.04922	1.02301e-06	2.75692e-06	NAD dependent epimerase/dehydratase
CNAG_04561	1867.33	801	2.07129	Up	1.05053	8.54797e-31	1.27703e-29	monooxygenase
CNAG_04630	5651.33	2422.67	2.07243	Up	1.05132	2.11335e-23	2.06632e-22	hypothetical protein
CNAG_00097	382.667	163.667	2.07412	Up	1.0525	6.20051e-15	3.56957e-14	myo-inositol transporter, putative
CNAG_05771	3857	1650	2.07459	Up	1.05282	1.50866e-36	3.11913e-35	serine/threonine-protein kinase TEL1, variant
CNAG_02682	2950.33	1257.33	2.08295	Up	1.05863	6.53061e-45	1.95567e-43	hypothetical protein
CNAG_05871	2384.33	1013.33	2.08613	Up	1.06083	6.21656e-25	6.64227e-24	hypothetical protein
CNAG_03060	1150.67	486.667	2.08853	Up	1.06249	1.20197e-13	6.22711e-13	multiple drug resistance protein
CNAG_06354	1338.33	568.667	2.08869	Up	1.0626	1.48242e-15	8.96703e-15	hypothetical protein
CNAG_04903	5575.67	2372.33	2.09066	Up	1.06396	6.06003e-34	1.07345e-32	hypothetical protein
CNAG_03785	7547.67	3207	2.09134	Up	1.06442	1.71732e-30	2.53162e-29	alpha,alpha-trehalase
CNAG_05940	7755.33	3296.33	2.09195	Up	1.06485	8.04031e-40	1.9454e-38	hypothetical protein
CNAG_00568	182.667	77	2.09379	Up	1.06611	2.14726e-08	6.89724e-08	hypothetical protein
CNAG_00160	213.667	90	2.09692	Up	1.06827	2.5057e-08	7.99479e-08	hypothetical protein
CNAG_06999	1185	499	2.09842	Up	1.0693	1.22575e-11	5.31532e-11	hypothetical protein
CNAG_02063	3158.67	1335.33	2.10085	Up	1.07097	8.42927e-21	7.08059e-20	hypothetical protein
CNAG_04932	365	154	2.1027	Up	1.07224	4.41894e-11	1.82158e-10	hypothetical protein
CNAG_01803	6503	2754	2.10294	Up	1.07241	3.2113e-21	2.7671e-20	hypothetical protein
CNAG_01690	1563	658	2.10445	Up	1.07345	8.40986e-28	1.09051e-26	MFS transporter
CNAG_08019	720.333	303.333	2.10459	Up	1.07354	2.94449e-20	2.39382e-19	hypothetical protein
CNAG_04200	1643.33	696.333	2.10569	Up	1.07429	9.30488e-18	6.54084e-17	C2 domain-containing protein
CNAG_05472	104.667	44	2.10756	Up	1.07557	7.51817e-05	0.000163326	meiotic recombination protein spo11
CNAG_04322	13232	5552.67	2.10791	Up	1.07581	2.72875e-32	4.43372e-31	hypothetical protein
CNAG_00744	1639.33	688.667	2.1084	Up	1.07615	5.59394e-15	3.23432e-14	alpha 1,6-mannosyltransferase
CNAG_03992	1555.67	654.333	2.10856	Up	1.07626	6.15471e-18	4.38179e-17	GTP-binding protein 1
CNAG_00404	396	166.333	2.11575	Up	1.08117	1.22902e-10	4.87376e-10	RING zinc finger protein
CNAG_00860	317.333	133	2.11839	Up	1.08297	1.46622e-09	5.28409e-09	hypothetical protein
CNAG_03385	4953.33	2064	2.12401	Up	1.08679	4.33184e-63	2.65395e-61	g1/s-specific cyclin pcl1
CNAG_05515	3564	1484.33	2.1253	Up	1.08767	2.11207e-30	3.08631e-29	hypothetical protein
CNAG_00070	1958.67	817	2.12653	Up	1.0885	1.2648e-32	2.09586e-31	hypothetical protein
CNAG_06121	4261.67	1772.33	2.12667	Up	1.0886	1.80751e-25	2.02186e-24	hypothetical protein
CNAG_04018	4076	1695.67	2.12956	Up	1.09056	2.50225e-41	6.45174e-40	hypothetical protein
CNAG_01419	3101.67	1289.33	2.13002	Up	1.09087	1.20534e-44	3.56163e-43	hypothetical protein
CNAG_05180	719.667	298.333	2.13224	Up	1.09237	5.68392e-11	2.31305e-10	hypothetical protein
CNAG_01056	124.667	51.6667	2.13258	Up	1.0926	6.98813e-05	0.000152506	hypothetical protein
CNAG_06031	204	85	2.13478	Up	1.09409	3.26225e-07	9.31792e-07	beta-glucan synthesis-associated protein
CNAG_00125	416.667	173	2.13662	Up	1.09533	6.64683e-16	4.16784e-15	Putative regulator of G-protein signaling protein
CNAG_02392	184	76.3333	2.13772	Up	1.09607	4.4615e-06	1.11755e-05	hypothetical protein
CNAG_07802	761	315	2.13925	Up	1.0971	0.0084857	0.0138045	class III aminotransferase
CNAG_06771	844.667	350	2.13969	Up	1.0974	1.95515e-21	1.70896e-20	hypothetical protein
CNAG_01855	2393.67	990.333	2.14088	Up	1.0982	1.80653e-41	4.69416e-40	hypothetical protein
CNAG_06266	928	382.667	2.14244	Up	1.09925	4.17064e-20	3.36778e-19	hypothetical protein
CNAG_01584	1830.67	756.667	2.14551	Up	1.10132	3.20402e-20	2.59981e-19	hydrolase
CNAG_06810	128	53	2.14621	Up	1.10179	4.03445e-06	1.01707e-05	hypothetical protein
CNAG_05659	25.6667	10.6667	2.1505	Up	1.10467	0.0417178	0.060197	hypothetical protein
CNAG_05924	97.6667	39.6667	2.15325	Up	1.10652	9.71178e-05	0.000209076	hypothetical protein
CNAG_01525	70.6667	29	2.15686	Up	1.10894	0.000213197	0.000441331	hypothetical protein
CNAG_00332	1236.33	507.333	2.16062	Up	1.11145	1.66949e-37	3.63156e-36	hypothetical protein
CNAG_02254	130.333	53.3333	2.16179	Up	1.11223	5.54738e-07	1.54937e-06	quinate permease
CNAG_01081	596	243.667	2.16344	Up	1.11333	1.09578e-15	6.70724e-15	hypothetical protein
CNAG_04890	30.3333	12.3333	2.16473	Up	1.11419	0.0157452	0.0245268	hypothetical protein
CNAG_04744	6943.67	2840	2.1654	Up	1.11464	2.49947e-36	5.05801e-35	mannose-6-phosphate isomerase, class I
CNAG_05608	1324.67	542.333	2.16545	Up	1.11467	1.27816e-28	1.71397e-27	hypothetical protein
CNAG_03911	149.333	61	2.17124	Up	1.11852	2.76856e-06	7.12738e-06	hydrolase
CNAG_02464	1472.33	600.333	2.17685	Up	1.12224	7.3725e-34	1.30248e-32	5-oxoprolinase (ATP-hydrolysing)
CNAG_04834	228	92.6667	2.1776	Up	1.12274	5.39728e-08	1.67876e-07	MFS transporter
CNAG_07436	74.3333	30.3333	2.17879	Up	1.12353	0.000310992	0.000629715	hypothetical protein
CNAG_07731	24.6667	10	2.18137	Up	1.12523	0.0198784	0.0303355	hypothetical protein
CNAG_07691	28.6667	11.6667	2.18458	Up	1.12736	0.012588	0.0199342	hypothetical protein
CNAG_06009	320	129.333	2.18658	Up	1.12867	2.69736e-10	1.03761e-09	cyclohydrolase
CNAG_04059	189.333	76.6667	2.18659	Up	1.12869	6.02431e-09	2.04215e-08	hypothetical protein
CNAG_06217	381.333	154.333	2.18685	Up	1.12885	6.27701e-13	3.05524e-12	hypothetical protein
CNAG_01391	6917	2796.67	2.18811	Up	1.12969	2.30491e-25	2.54417e-24	cell division cycle protein 37
CNAG_03566	19216.7	7772.67	2.19101	Up	1.1316	4.41009e-51	1.73239e-49	hypothetical protein
CNAG_05637	2530.67	1018.33	2.1945	Up	1.13389	2.51916e-41	6.47036e-40	hypothetical protein
CNAG_02942	3300.33	1332	2.19826	Up	1.13636	5.31589e-53	2.24681e-51	hypothetical protein
CNAG_02883	1920.33	775.667	2.19967	Up	1.13729	3.30312e-42	8.78813e-41	Ras-like GTP-binding protein, putative
CNAG_02674	4017	1615.33	2.20433	Up	1.14034	7.09487e-33	1.19044e-31	hypothetical protein
CNAG_02604	96	38.6667	2.20434	Up	1.14035	5.29123e-06	1.31064e-05	hypothetical protein
CNAG_04865	52.3333	21	2.20471	Up	1.14059	0.00184931	0.00334318	mannitol dehydrogenase
CNAG_04034	297	119.667	2.20493	Up	1.14073	1.01207e-12	4.82759e-12	hypothetical protein
CNAG_04886	990.333	397	2.20597	Up	1.14141	4.75327e-21	4.05912e-20	hypothetical protein
CNAG_01481	448	180.333	2.20834	Up	1.14296	3.03545e-15	1.79387e-14	hypothetical protein
CNAG_04106	5463.33	2192.67	2.21131	Up	1.1449	2.58057e-38	5.87063e-37	hypothetical protein
CNAG_00507	75	30	2.21835	Up	1.14949	0.000231901	0.000477913	nitrilase
CNAG_03340	170.333	68	2.2193	Up	1.1501	2.44876e-07	7.10067e-07	flavonol synthase
CNAG_05020	427	170.333	2.22023	Up	1.15071	2.02544e-14	1.12434e-13	NAD-binding Rossmann fold oxidoreductase
CNAG_03114	4619	1844.33	2.2214	Up	1.15147	1.50031e-44	4.41368e-43	hypothetical protein
CNAG_06868	6635.67	2656.67	2.22157	Up	1.15158	6.14658e-32	9.84337e-31	Phosphopyruvate hydratase
CNAG_00858	673	268.333	2.22412	Up	1.15324	9.31921e-17	6.12536e-16	hypothetical protein
CNAG_03889	468	185.667	2.22739	Up	1.15536	1.13192e-18	8.41758e-18	hypothetical protein
CNAG_03838	187.333	75	2.22919	Up	1.15652	2.00322e-08	6.44698e-08	hypothetical protein
CNAG_02683	2927	1166.33	2.2324	Up	1.1586	4.98579e-34	8.8787e-33	hypothetical protein
CNAG_05993	3401	1347	2.23268	Up	1.15878	3.83684e-50	1.42347e-48	transmembrane transporter Liz1p
CNAG_06243	303.667	120	2.23432	Up	1.15984	5.42482e-11	2.21843e-10	hypothetical protein
CNAG_06727	942.333	374.333	2.23632	Up	1.16113	3.31342e-30	4.77906e-29	hypothetical protein
CNAG_01719	164.667	65.3333	2.23716	Up	1.16167	9.67554e-09	3.21619e-08	hypothetical protein
CNAG_02966	473.333	186.333	2.23832	Up	1.16242	2.08292e-11	8.88799e-11	carboxypeptidase
CNAG_01695	360	142	2.24006	Up	1.16353	5.18608e-14	2.76619e-13	hypothetical protein
CNAG_01670	509	201	2.24992	Up	1.16987	7.4965e-19	5.63123e-18	hypothetical protein
CNAG_03909	804.667	317	2.24999	Up	1.16992	4.46999e-10	1.68552e-09	hypothetical protein
CNAG_07631	4796.67	1894.33	2.25151	Up	1.17089	6.32834e-27	7.81159e-26	hypothetical protein
CNAG_07912	105.667	41.6667	2.25221	Up	1.17134	4.19172e-05	9.40287e-05	hypothetical protein
CNAG_03113	8004.33	3155.67	2.25632	Up	1.17397	7.7852e-19	5.83497e-18	trehalose synthase
CNAG_06759	2831.67	1112.33	2.26061	Up	1.17672	1.28613e-47	4.35978e-46	dehydrogenase
CNAG_04837	105.667	41.6667	2.26439	Up	1.17912	5.76552e-06	1.42337e-05	bHLH family transcription factor
CNAG_04283	2826.33	1111	2.26532	Up	1.17971	2.57288e-19	1.97718e-18	Integral membrane protein
CNAG_04981	21727.3	8489.33	2.26559	Up	1.17989	9.61934e-30	1.37261e-28	Catalase 1
CNAG_06030	643	252	2.26811	Up	1.18149	4.42684e-14	2.38023e-13	hypothetical protein
CNAG_01993	466.333	182	2.26873	Up	1.18189	9.20193e-16	5.66364e-15	hypothetical protein
CNAG_00093	11174	4370	2.26921	Up	1.18219	9.55295e-50	3.4671e-48	hypothetical protein
CNAG_01939	17	6.66667	2.26953	Up	1.18239	0.0429216	0.0617738	hypothetical protein
CNAG_05155	7808	3065.67	2.26973	Up	1.18252	2.99991e-35	5.70752e-34	protein-tyrosine-phosphatase
CNAG_05324	219.667	85.6667	2.27317	Up	1.18471	1.24654e-10	4.94029e-10	Sugar transporter
CNAG_07793	197	76.6667	2.27591	Up	1.18644	1.45965e-10	5.74739e-10	hypothetical protein
CNAG_02164	2129.33	833	2.27671	Up	1.18695	4.36751e-22	3.9899e-21	hypothetical protein
CNAG_00139	12938.3	5029.67	2.27733	Up	1.18734	3.15353e-51	1.25353e-49	hypothetical protein
CNAG_04217	5797.33	2267.33	2.28229	Up	1.19048	2.3943e-20	1.95467e-19	phosphoenolpyruvate carboxykinase (ATP)
CNAG_02752	3817	1483	2.28343	Up	1.1912	2.75522e-59	1.46026e-57	Short-chain dehydrogenase
CNAG_06749	660.333	256.667	2.2835	Up	1.19125	2.21856e-18	1.63167e-17	hypothetical protein
CNAG_06331	421.667	163.333	2.28453	Up	1.1919	1.07836e-16	7.06011e-16	hypothetical protein
CNAG_05397	193.333	75	2.28527	Up	1.19236	8.6702e-11	3.47954e-10	hypothetical protein
CNAG_06424	1350.67	523	2.28792	Up	1.19404	3.58407e-36	7.18751e-35	claudin family protein
CNAG_06205	9372.33	3629	2.29046	Up	1.19564	2.17471e-58	1.11713e-56	pr4/barwin domain protein
CNAG_04681	182	70	2.29317	Up	1.19734	6.67338e-10	2.48688e-09	transmembrane protein, putative
CNAG_00094	833	322.667	2.29335	Up	1.19746	1.22477e-26	1.49525e-25	NAD-dependent epimerase/dehydratase
CNAG_07350	662.667	255.667	2.29707	Up	1.1998	7.53395e-19	5.653e-18	hypothetical protein
CNAG_03713	481.667	187	2.29923	Up	1.20115	9.52877e-09	3.17056e-08	efflux protein EncT
CNAG_04163	14941	5782.33	2.30104	Up	1.20228	1.36686e-28	1.82923e-27	hypothetical protein
CNAG_05784	968.333	373	2.30123	Up	1.20241	8.65273e-26	9.97978e-25	hypothetical protein
CNAG_04626	408.333	157.667	2.3016	Up	1.20264	1.51237e-13	7.73325e-13	hypothetical protein
CNAG_00587	346	133	2.30391	Up	1.20409	4.41669e-10	1.66731e-09	hypothetical protein
CNAG_02528	3830.67	1481.33	2.30556	Up	1.20512	2.42376e-07	7.03732e-07	hypothetical protein
CNAG_03154	1600	615.333	2.31052	Up	1.20822	6.97877e-30	1.00224e-28	hypothetical protein
CNAG_04781	48.6667	18.6667	2.31113	Up	1.2086	0.00114911	0.00215191	hypothetical protein
CNAG_02828	132	50.3333	2.31421	Up	1.21052	2.04587e-06	5.33267e-06	hypothetical protein
CNAG_00301	5897.67	2264	2.31427	Up	1.21056	2.25449e-51	9.06958e-50	hypothetical protein
CNAG_05662	185.333	71	2.31557	Up	1.21137	2.60447e-09	9.17334e-09	Polyol transporter protein 1
CNAG_02556	366	139.333	2.31667	Up	1.21205	5.81238e-16	3.66872e-15	phytanoyl-CoA dioxygenase
CNAG_03043	306.333	116.667	2.32026	Up	1.21429	1.60501e-12	7.53743e-12	hypothetical protein
CNAG_00539	11253.3	4278.33	2.32136	Up	1.21497	0.000161225	0.00033868	membrane transporter
CNAG_04576	399.667	152	2.32615	Up	1.21794	3.72336e-19	2.82873e-18	hypothetical protein
CNAG_06297	11730.3	4502	2.32675	Up	1.21832	5.62308e-06	1.38923e-05	hypothetical protein
CNAG_07997	67.6667	26	2.3303	Up	1.22052	0.000367107	0.000736392	hypothetical protein
CNAG_08015	59	22.6667	2.33077	Up	1.22081	0.000385076	0.00076946	hypothetical protein
CNAG_06831	255.333	96.6667	2.33264	Up	1.22196	1.10742e-09	4.04561e-09	hypothetical protein
CNAG_07693	21	8	2.33404	Up	1.22283	0.0224834	0.0340463	high-affinity methionine permease
CNAG_05184	23.6667	9	2.33709	Up	1.22472	0.0287382	0.0428188	glycosyl transferase family 8 protein
CNAG_04060	168	63.6667	2.33995	Up	1.22648	4.11877e-07	1.1635e-06	hypothetical protein
CNAG_02132	334.333	126.667	2.34213	Up	1.22782	1.21628e-13	6.29147e-13	hypothetical protein
CNAG_04735	3644.67	1381.67	2.34245	Up	1.22802	5.99233e-31	8.99254e-30	extracellular elastinolytic metalloproteinase
CNAG_02848	1098.67	416.333	2.34333	Up	1.22856	2.12743e-33	3.69974e-32	hypothetical protein
CNAG_05018	394.667	149	2.34878	Up	1.23191	6.04565e-19	4.56706e-18	hypothetical protein
CNAG_00995	21905	8262.67	2.35031	Up	1.23285	6.42603e-39	1.49004e-37	hypothetical protein
CNAG_07626	911	344.333	2.35272	Up	1.23433	3.68835e-16	2.3638e-15	NAD-binding Rossmann fold oxidoreductase
CNAG_07512	1287.33	484.667	2.35451	Up	1.23543	1.85924e-23	1.82858e-22	hypothetical protein
CNAG_04556	219.333	82.6667	2.35683	Up	1.23685	3.68356e-09	1.27654e-08	translocation protein Sec62
CNAG_06346	216	80.6667	2.3644	Up	1.24147	9.36084e-12	4.11803e-11	Barwin-like protein 1
CNAG_00531	7676	2886.33	2.36592	Up	1.2424	6.17105e-51	2.39595e-49	potassium/sodium efflux P-type ATPase, fungal- type
CNAG_00844	102.667	38.3333	2.36627	Up	1.24261	3.4042e-06	8.67351e-06	hypothetical protein
CNAG_05192	289	108	2.36655	Up	1.24278	1.44242e-15	8.74884e-15	hypothetical protein
CNAG_06884	841.667	314.667	2.36978	Up	1.24475	2.90285e-27	3.637e-26	hypothetical protein
CNAG_07002	85	31.6667	2.37059	Up	1.24525	4.54072e-06	1.13612e-05	hypothetical protein
CNAG_03294	608.667	228	2.37208	Up	1.24615	1.09861e-21	9.72743e-21	hypothetical protein
CNAG_04934	4190	1560.67	2.37642	Up	1.24879	2.3512e-64	1.57013e-62	hypothetical protein
CNAG_01538	279	103.667	2.38486	Up	1.2539	1.49059e-11	6.44284e-11	hypothetical protein
CNAG_06052	640	237.667	2.38683	Up	1.25509	2.58475e-14	1.41832e-13	galactose-1-phosphate uridylyltransferase
CNAG_04873	756.667	281	2.38717	Up	1.2553	2.24156e-31	3.43328e-30	hypothetical protein
CNAG_03408	11033	4109.33	2.38771	Up	1.25563	2.4321e-26	2.93169e-25	hypothetical protein
CNAG_03597	184.333	68.6667	2.389	Up	1.25641	1.70036e-09	6.10484e-09	hypothetical protein, variant
CNAG_04907	133.667	49.3333	2.39137	Up	1.25784	1.88399e-08	6.08085e-08	hypothetical protein
CNAG_00873	82.3333	30.6667	2.39219	Up	1.25833	3.26425e-05	7.43474e-05	hypothetical protein
CNAG_03614	69.3333	25.6667	2.3942	Up	1.25954	3.74156e-05	8.42703e-05	hypothetical protein
CNAG_02118	17	6.33333	2.39494	Up	1.25999	0.0375589	0.054728	hypothetical protein
CNAG_01653	150.333	55.6667	2.39592	Up	1.26058	6.52237e-07	1.80949e-06	cytokine inducing-glycoprotein
CNAG_06011	291.667	107.667	2.39752	Up	1.26154	3.13636e-15	1.85187e-14	hypothetical protein
CNAG_06244	4135	1528.67	2.39854	Up	1.26216	1.53377e-20	1.26295e-19	hypothetical protein
CNAG_04185	813.333	300.667	2.40044	Up	1.2633	1.01644e-27	1.31292e-26	hypothetical protein
CNAG_04410	705	260.333	2.40047	Up	1.26332	3.6441e-29	5.09107e-28	endoplasmic reticulum protein
CNAG_02797	2318.33	854.667	2.40314	Up	1.26492	6.36805e-38	1.41282e-36	putative secreted protein
CNAG_02230	26033.7	9588.33	2.40339	Up	1.26507	2.89289e-29	4.05855e-28	phosphoketolase
CNAG_03668	1770.67	650.333	2.41042	Up	1.26928	3.76673e-36	7.5312e-35	hypothetical protein
CNAG_02735	166.667	61	2.41062	Up	1.26941	1.00936e-06	2.72343e-06	hypothetical protein
CNAG_04737	23577	8682.33	2.41177	Up	1.27009	2.30681e-55	1.04795e-53	hypothetical protein
CNAG_05330	86.6667	31.6667	2.41381	Up	1.27131	4.77154e-06	1.18897e-05	MFS transporter, SP family, general alpha glucoside:H symporter
CNAG_06390	226	83	2.41406	Up	1.27146	1.11694e-12	5.31262e-12	hypothetical protein
CNAG_01074	435	160	2.41545	Up	1.27229	8.50522e-12	3.75399e-11	neutral amino acid transporter
CNAG_01611	1152.33	423.333	2.41652	Up	1.27293	1.94059e-23	1.90577e-22	infection related protein of unknown function
CNAG_04409	3076.67	1127.67	2.41854	Up	1.27414	3.59264e-05	8.12175e-05	hypothetical protein
CNAG_03059	2800	1027.67	2.42118	Up	1.27571	1.79804e-22	1.67466e-21	hypothetical protein
CNAG_06546	109.667	40.3333	2.42216	Up	1.2763	1.55656e-05	3.65625e-05	hypothetical protein
CNAG_04585	598.667	219.333	2.42234	Up	1.2764	9.61731e-29	1.30537e-27	hypothetical protein
CNAG_07348	2458.33	900.667	2.42274	Up	1.27664	7.8337e-19	5.86473e-18	phosphopantothenoylcysteine decarboxylase
CNAG_00834	9183	3354.33	2.43054	Up	1.28128	5.18333e-48	1.77509e-46	Phosphatidylserine decarboxylase
CNAG_03883	335.333	122.333	2.43248	Up	1.28243	4.31041e-18	3.11525e-17	hypothetical protein
CNAG_06525	350.667	127	2.43768	Up	1.28551	4.18752e-18	3.02971e-17	nuclear protein
CNAG_06401	3177	1152.67	2.4431	Up	1.28871	5.60317e-45	1.6855e-43	RIC8 guanine nucleotide exchange factor
CNAG_07633	191.333	69	2.44349	Up	1.28894	6.64653e-09	2.24737e-08	hypothetical protein
CNAG_05542	48.6667	17.6667	2.44954	Up	1.29251	0.000514491	0.00101201	hypothetical protein
CNAG_04307	1247.33	450.667	2.44996	Up	1.29276	4.19861e-23	4.04594e-22	Urate oxidase
CNAG_03991	3730.67	1347.67	2.45004	Up	1.2928	3.13491e-47	1.04675e-45	Integral membrane protein
CNAG_05338	418.333	151.333	2.45253	Up	1.29427	1.00955e-21	8.96515e-21	hypothetical protein
CNAG_02527	6249.33	2258	2.45387	Up	1.29506	7.12921e-44	2.02591e-42	multidrug transporter
CNAG_03857	18794.3	6762	2.45827	Up	1.29764	2.92484e-75	3.15034e-73	hypothetical protein
CNAG_01367	377.667	136.667	2.46389	Up	1.30094	2.08977e-13	1.05643e-12	hypothetical protein
CNAG_01862	144.667	52	2.465	Up	1.30159	1.49278e-09	5.37691e-09	hexose transporter
CNAG_07892	139	50.3333	2.46508	Up	1.30163	1.17094e-07	3.53024e-07	hypothetical protein
CNAG_07538	8354.33	2997.33	2.467	Up	1.30276	9.95429e-49	3.57391e-47	calcium/proton exchanger
CNAG_06375	135.667	48.6667	2.46718	Up	1.30286	1.78612e-08	5.77333e-08	hypothetical protein
CNAG_07555	1321.67	475.667	2.46765	Up	1.30314	1.09682e-45	3.40679e-44	hypothetical protein
CNAG_01007	1844.67	663.333	2.46826	Up	1.3035	3.25286e-26	3.87212e-25	C2 domain-containing protein
CNAG_01603	4572	1640	2.46903	Up	1.30394	8.39906e-40	2.02487e-38	hypothetical protein
CNAG_02041	5684.33	2046	2.4736	Up	1.30661	4.38221e-06	1.0981e-05	hypothetical protein
CNAG_06027	363.333	129.667	2.47585	Up	1.30793	1.25679e-15	7.65772e-15	aryl-alcohol dehydrogenase
CNAG_07425	31.6667	11.3333	2.47894	Up	1.30973	0.0098583	0.0158789	hypothetical protein
CNAG_06124	101	36.3333	2.48342	Up	1.31233	9.56574e-06	2.2995e-05	hypothetical protein
CNAG_03958	3225.67	1149	2.48435	Up	1.31287	4.28038e-34	7.72551e-33	hypothetical protein
CNAG_01560	293	104.333	2.48609	Up	1.31388	2.4646e-12	1.14375e-11	hypothetical protein
CNAG_02125	162.333	57.6667	2.48641	Up	1.31407	6.9547e-08	2.13927e-07	hypothetical protein
CNAG_04751	1144	408.333	2.49252	Up	1.31761	6.63078e-26	7.72781e-25	hypothetical protein
CNAG_05383	2378.67	843.333	2.49265	Up	1.31768	2.46417e-44	7.15466e-43	hypothetical protein
CNAG_02043	531	188.667	2.49644	Up	1.31987	2.80941e-18	2.04964e-17	hypothetical protein
CNAG_03176	5487	1943.33	2.49717	Up	1.32029	1.81685e-78	2.16659e-76	endoplasmic oxidoreductin 1
CNAG_02143	721.333	256	2.49732	Up	1.32038	1.69671e-31	2.62283e-30	hypothetical protein, variant
CNAG_01601	400.667	142.667	2.49825	Up	1.32092	5.25223e-12	2.37793e-11	lipase
CNAG_04987	597.667	214	2.49861	Up	1.32112	6.17771e-17	4.12135e-16	hypothetical protein
CNAG_02524	727.333	257.333	2.50131	Up	1.32269	1.20118e-26	1.46914e-25	hypothetical protein
CNAG_04945	418.333	148.333	2.50154	Up	1.32281	6.76255e-21	5.731e-20	hypothetical protein
CNAG_05238	122.667	43.3333	2.50305	Up	1.32369	9.3731e-09	3.12403e-08	hypothetical protein
CNAG_03007	8080.67	2853.67	2.50422	Up	1.32436	1.1492e-46	3.68959e-45	hypothetical protein
CNAG_00501	324.667	114.333	2.51037	Up	1.3279	7.13871e-18	5.06075e-17	hypothetical protein
CNAG_07722	21.6667	7.66667	2.51338	Up	1.32963	0.0250953	0.0377447	pumilio domain-containing protein c
CNAG_02601	253	88.6667	2.51833	Up	1.33247	1.95691e-12	9.13864e-12	hypothetical protein
CNAG_02525	206.333	72.6667	2.51906	Up	1.33288	1.78588e-13	9.06928e-13	hypothetical protein
CNAG_02805	207.333	73	2.51938	Up	1.33307	2.43587e-13	1.22675e-12	Putative beta-type carbonic anhydrase
CNAG_06758	507.667	178.333	2.52098	Up	1.33399	7.27919e-22	6.52489e-21	efflux protein
CNAG_02526	272.333	95.6667	2.52149	Up	1.33428	3.91578e-11	1.62926e-10	hypothetical protein
CNAG_04915	74	26	2.52365	Up	1.33551	6.70223e-06	1.63828e-05	hypothetical protein
CNAG_05399	23	8	2.52521	Up	1.3364	0.0173095	0.0267205	hypothetical protein
CNAG_01883	82	28.6667	2.52993	Up	1.3391	1.84692e-05	4.30948e-05	hypothetical protein
CNAG_01931	20	7	2.53044	Up	1.33939	0.0239251	0.0360779	hypothetical protein
CNAG_06622	414	145	2.5307	Up	1.33954	1.12973e-14	6.4098e-14	hypothetical protein
CNAG_06137	73	25.3333	2.53548	Up	1.34226	2.04313e-05	4.74726e-05	hypothetical protein
CNAG_02156	963.333	336.333	2.538	Up	1.34369	1.5578e-30	2.30154e-29	hypothetical protein
CNAG_00077	7565.67	2649.33	2.53873	Up	1.34411	1.52301e-61	8.76782e-60	solute carrier family 26 (sodium-independent sulfate anion transporter), member 11
CNAG_05264	2571	893.667	2.54401	Up	1.3471	3.13388e-45	9.51274e-44	alpha-amylase AmyA
CNAG_05119	544.333	190	2.5443	Up	1.34727	3.24286e-26	3.87212e-25	GABA permease
CNAG_01925	915.333	318.667	2.54444	Up	1.34735	2.18043e-18	1.60539e-17	hypothetical protein
CNAG_05521	8700.67	3024.67	2.55253	Up	1.35193	3.2552e-111	1.27872e-108	aldose reductase
CNAG_08020	1030.33	358.333	2.55537	Up	1.35353	3.8329e-26	4.52228e-25	hypothetical protein
CNAG_05299	638.667	221	2.55547	Up	1.35359	3.95657e-29	5.51608e-28	oxidoreductase
CNAG_03227	2903.33	1007	2.55747	Up	1.35471	6.93714e-50	2.5454e-48	hypothetical protein
CNAG_05864	5725	1985	2.55986	Up	1.35606	1.88107e-55	8.60395e-54	hypothetical protein
CNAG_04857	11008.3	3812.33	2.56151	Up	1.35699	1.65537e-78	2.00992e-76	hypothetical protein
CNAG_00443	386	133.667	2.56535	Up	1.35916	4.31372e-20	3.47491e-19	hypothetical protein
CNAG_04476	129.333	44.6667	2.57249	Up	1.36316	1.68185e-07	4.96305e-07	hypothetical protein, variant
CNAG_06034	3895.67	1338.33	2.57524	Up	1.36471	3.46514e-76	3.79347e-74	Allantoin permease
CNAG_06411	348.333	119.667	2.57704	Up	1.36571	1.55675e-21	1.36251e-20	mutanase
CNAG_01534	361.667	124.333	2.57866	Up	1.36662	1.74238e-18	1.28712e-17	hypothetical protein
CNAG_01240	883	304	2.58167	Up	1.36831	3.63862e-26	4.30065e-25	hypothetical protein
CNAG_02874	5860.67	2015.67	2.5875	Up	1.37156	0.000188615	0.000392513	hypothetical protein
CNAG_00284	807.333	276.333	2.59006	Up	1.37298	1.11763e-31	1.74791e-30	efflux protein EncT
CNAG_00079	899.333	307	2.59823	Up	1.37753	3.57151e-19	2.71646e-18	hypothetical protein
CNAG_07962	194.667	66	2.6008	Up	1.37896	3.53966e-11	1.48014e-10	hypothetical protein
CNAG_05746	172	58.3333	2.60222	Up	1.37974	1.94671e-10	7.57142e-10	Swi5-dependent recombination DNA repair protein 1
CNAG_05022	540.333	183.667	2.60247	Up	1.37988	2.11475e-26	2.55839e-25	hypothetical protein
CNAG_07772	432	146.667	2.60519	Up	1.38139	2.94255e-22	2.71789e-21	hypothetical protein
CNAG_01758	443	151	2.60662	Up	1.38218	4.86611e-25	5.24127e-24	Polygalacturonase
CNAG_03327	140.333	47.6667	2.60854	Up	1.38324	1.80734e-08	5.83911e-08	hypothetical protein
CNAG_04933	257.333	87.3333	2.61094	Up	1.38457	7.14947e-14	3.78322e-13	hypothetical protein
CNAG_04922	287	97.3333	2.61479	Up	1.38669	5.8093e-17	3.88334e-16	hypothetical protein
CNAG_03162	2203	744	2.61978	Up	1.38945	2.17754e-30	3.16811e-29	vacuolar protein
CNAG_03881	4302.67	1461.33	2.61991	Up	1.38952	1.16054e-42	3.1633e-41	hypothetical protein
CNAG_03145	107	36.3333	2.62181	Up	1.39056	2.32205e-07	6.75966e-07	hypothetical protein
CNAG_04617	415.333	140.333	2.62225	Up	1.39081	1.45062e-22	1.35866e-21	OPT family small oligopeptide transporter
CNAG_05676	272	92	2.62374	Up	1.39162	2.91942e-17	1.98735e-16	tyrosine aminotransferase, variant
CNAG_01401	29.6667	10	2.62887	Up	1.39444	0.018636	0.0286161	hypothetical protein
CNAG_04309	245	82.6667	2.62964	Up	1.39486	6.49392e-09	2.19688e-08	hypothetical protein
CNAG_00814	172	58	2.63066	Up	1.39542	2.82002e-12	1.30326e-11	hypothetical protein
CNAG_03696	329.667	110.667	2.6348	Up	1.3977	7.82641e-20	6.21459e-19	hypothetical protein
CNAG_05410	1226.67	412.333	2.6403	Up	1.4007	2.72932e-33	4.69752e-32	hypothetical protein
CNAG_05443	623	208.667	2.64046	Up	1.40079	1.72977e-29	2.45252e-28	hypothetical protein
CNAG_00586	781.333	262.333	2.64057	Up	1.40085	1.95473e-37	4.22069e-36	hypothetical protein
CNAG_01621	35139	11755.7	2.6445	Up	1.403	3.69962e-67	2.74512e-65	hypothetical protein
CNAG_03733	251.333	84.3333	2.64598	Up	1.4038	6.16593e-15	3.55272e-14	hypothetical protein
CNAG_02531	717	239	2.65012	Up	1.40606	4.45183e-32	7.19838e-31	Calcium-dependent protein kinase 2
CNAG_06904	188.333	63	2.65811	Up	1.4104	4.31224e-11	1.7809e-10	hypothetical protein
CNAG_06703	926	308.333	2.66382	Up	1.4135	5.68276e-38	1.26498e-36	hypothetical protein
CNAG_00759	44	14.6667	2.66421	Up	1.41371	0.000499851	0.000984662	hypothetical protein, variant
CNAG_05632	14	4.66667	2.66747	Up	1.41547	0.041651	0.0601136	hypothetical protein
CNAG_07489	1605	537.333	2.66837	Up	1.41596	7.29941e-27	8.99363e-26	hypothetical protein
CNAG_07940	1313.33	435.333	2.67099	Up	1.41738	4.82522e-55	2.14819e-53	hypothetical protein
CNAG_07845	464.667	154.333	2.67588	Up	1.42001	5.27301e-19	3.9879e-18	hypothetical protein
CNAG_00738	190	62.6667	2.67888	Up	1.42163	2.99551e-12	1.38054e-11	hypothetical protein
CNAG_01034	292	96.3333	2.68235	Up	1.4235	8.26836e-14	4.35458e-13	hypothetical protein
CNAG_04960	145.667	48	2.68393	Up	1.42435	5.04889e-08	1.57333e-07	hypothetical protein
CNAG_04564	1493	492.333	2.68421	Up	1.4245	5.83843e-47	1.92111e-45	phytanoyl-CoA dioxygenase
CNAG_05388	2504.67	828.667	2.68449	Up	1.42465	4.64775e-53	1.97692e-51	formamidopyrimidine-DNA glycosylase
CNAG_06867	1231.67	407	2.68585	Up	1.42538	1.84137e-33	3.21061e-32	hypothetical protein
CNAG_07412	20.3333	6.66667	2.68689	Up	1.42594	0.0293077	0.0436283	hypothetical protein
CNAG_01971	21.3333	7	2.69005	Up	1.42763	0.0181339	0.0279243	hypothetical protein
CNAG_07858	15.3333	5	2.69273	Up	1.42907	0.0301075	0.0447193	hypothetical protein
CNAG_06577	4695	1537.33	2.70646	Up	1.43641	6.31368e-57	3.05527e-55	hypothetical protein
CNAG_00691	1826.67	597.667	2.7067	Up	1.43654	1.43646e-52	5.99543e-51	hypothetical protein
CNAG_05313	1106.33	360.667	2.71398	Up	1.44041	1.00183e-24	1.05691e-23	hypothetical protein
CNAG_04553	363	118	2.71519	Up	1.44105	2.56415e-21	2.22671e-20	hypothetical protein
CNAG_00961	6713.67	2194	2.71718	Up	1.44211	2.60615e-64	1.72315e-62	hypothetical protein
CNAG_03193	264.667	86	2.71794	Up	1.44251	2.89191e-17	1.97063e-16	hypothetical protein
CNAG_01585	1718.33	560.333	2.71839	Up	1.44275	2.50159e-40	6.18725e-39	hypothetical protein
CNAG_07670	108	35.3333	2.71903	Up	1.44309	9.57046e-09	3.18284e-08	hypothetical protein
CNAG_04991	2426.67	794.333	2.71904	Up	1.44309	4.39234e-29	6.11084e-28	hypothetical protein
CNAG_01706	194.667	63.3333	2.72986	Up	1.44883	1.35691e-12	6.41855e-12	hypothetical protein
CNAG_04610	20.3333	6.66667	2.7327	Up	1.45032	0.0135144	0.0212751	hypothetical protein
CNAG_05738	346.333	112.667	2.73456	Up	1.45131	1.13722e-15	6.94815e-15	hypothetical protein
CNAG_00915	256	83.3333	2.73566	Up	1.45189	3.46471e-13	1.72409e-12	hypothetical protein, variant
CNAG_05005	1220.33	396.333	2.7369	Up	1.45254	1.23754e-27	1.57622e-26	ULK/ULK protein kinase
CNAG_06238	1391.67	451	2.74272	Up	1.45561	4.66965e-40	1.14647e-38	Glutathione S-transferase
CNAG_00164	512	164.667	2.74586	Up	1.45726	2.84119e-22	2.6279e-21	hypothetical protein
CNAG_05778	1691	545.333	2.74945	Up	1.45914	3.3964e-66	2.43883e-64	WSC domain-containing protein
CNAG_07972	2375.33	762.333	2.7506	Up	1.45975	6.2138e-51	2.3986e-49	hypothetical protein
CNAG_05861	381.667	122.333	2.75202	Up	1.46049	7.3472e-22	6.57703e-21	Fork head protein homolog 1, putative
CNAG_04486	116.667	37.6667	2.7542	Up	1.46163	1.74938e-08	5.66282e-08	hypothetical protein
CNAG_02523	2078	668.333	2.75586	Up	1.4625	1.92375e-69	1.52938e-67	hypothetical protein
CNAG_06396	2069.67	664.667	2.7602	Up	1.46477	2.84717e-55	1.28469e-53	hypothetical protein
CNAG_06668	8924.67	2856.33	2.76865	Up	1.46918	3.78873e-50	1.41347e-48	mitochondrial protein
CNAG_00801	271.333	86.6667	2.77075	Up	1.47028	2.24026e-16	1.44825e-15	hypothetical protein
CNAG_04614	689.333	220	2.77477	Up	1.47237	2.88968e-35	5.51351e-34	hypothetical protein
CNAG_05087	163.333	52	2.77958	Up	1.47487	3.31527e-12	1.52475e-11	hypothetical protein
CNAG_05937	3054	970	2.78836	Up	1.47942	1.95929e-37	4.22069e-36	hypothetical protein
CNAG_00492	107.333	34	2.80017	Up	1.48551	1.2184e-07	3.66506e-07	hypothetical protein
CNAG_07505	29.6667	9.33333	2.80104	Up	1.48596	0.00280825	0.00495076	hypothetical protein, variant
CNAG_01821	4008.33	1266.33	2.80518	Up	1.48809	5.76879e-100	1.67496e-97	hypothetical protein
CNAG_00549	337.333	106.333	2.80608	Up	1.48856	2.25712e-19	1.74054e-18	hypothetical protein
CNAG_07708	257	81	2.81145	Up	1.49131	1.81609e-15	1.09063e-14	hypothetical protein
CNAG_07347	65638.7	20666.3	2.81247	Up	1.49184	1.20222e-07	3.62129e-07	Heat shock protein
CNAG_06509	205.333	65	2.81447	Up	1.49286	1.1819e-11	5.13515e-11	hypothetical protein
CNAG_06055	643.333	202.333	2.81508	Up	1.49318	2.23282e-39	5.28752e-38	hypothetical protein
CNAG_01929	438.667	138	2.81795	Up	1.49465	2.5895e-21	2.24289e-20	hypothetical protein
CNAG_01989	265.333	83.6667	2.82	Up	1.4957	1.07537e-17	7.51973e-17	hypothetical protein
CNAG_06493	344.667	108.667	2.82101	Up	1.49621	3.36674e-21	2.8973e-20	hypothetical protein
CNAG_07928	86.3333	27	2.82328	Up	1.49737	1.35637e-05	3.20517e-05	hypothetical protein
CNAG_03211	66.3333	20.6667	2.82337	Up	1.49742	6.57556e-05	0.000143784	hypothetical protein
CNAG_06695	594.333	187	2.82584	Up	1.49868	4.21435e-22	3.85527e-21	hypothetical protein
CNAG_04457	34	10.6667	2.8274	Up	1.49948	0.000707621	0.00136417	hypothetical protein
CNAG_07515	29.3333	9.33333	2.82951	Up	1.50055	0.00282182	0.00496944	hypothetical protein
CNAG_01268	78.3333	24.3333	2.83574	Up	1.50372	1.708e-06	4.49588e-06	hypothetical protein, variant
CNAG_07809	77	24	2.83601	Up	1.50386	5.96775e-07	1.66191e-06	hypothetical protein
CNAG_01750	32746.3	10249.7	2.83966	Up	1.50572	1.35166e-10	5.33157e-10	hsp72-like protein
CNAG_00130	24039.3	7492	2.85331	Up	1.51263	9.65192e-13	4.61716e-12	CAMK/CAMK1/CAMK1-RCK protein kinase
CNAG_06658	2761	857.333	2.8538	Up	1.51288	2.2098e-85	3.68926e-83	rhomboid family membrane protein
CNAG_02877	8395.33	2607	2.86993	Up	1.52102	1.24695e-52	5.23718e-51	hypothetical protein
CNAG_02217	1517.33	467	2.87441	Up	1.52327	5.65371e-36	1.11373e-34	Chitin synthase
CNAG_06299	1134.33	346.667	2.89814	Up	1.53513	6.59512e-39	1.52395e-37	hypothetical protein
CNAG_02170	88.3333	27	2.90428	Up	1.53818	8.02506e-07	2.19727e-06	hypothetical protein
CNAG_01751	4250	1293.67	2.91055	Up	1.54129	1.13362e-88	2.04604e-86	hypothetical protein
CNAG_09005	24.3333	7.33333	2.91227	Up	1.54214	0.00404473	0.0069472	NADH:ubiquinone oxidoreductase subunit 4
CNAG_07837	342	104	2.91701	Up	1.54449	5.65283e-21	4.80887e-20	hypothetical protein
CNAG_00336	1613.33	488.667	2.91938	Up	1.54566	9.31285e-63	5.60281e-61	hypothetical protein
CNAG_06169	4249.33	1290	2.9195	Up	1.54572	2.32308e-42	6.25546e-41	hypothetical protein
CNAG_07544	134.667	41	2.9251	Up	1.54849	4.92632e-10	1.85445e-09	sterol esterase
CNAG_01841	239	72.3333	2.92734	Up	1.54959	4.23203e-15	2.47257e-14	GATA family transcription factor
CNAG_07980	343	104	2.92834	Up	1.55008	4.74342e-24	4.81406e-23	hypothetical protein
CNAG_02297	585	177.333	2.92963	Up	1.55072	4.17789e-27	5.21494e-26	hypothetical protein
CNAG_02986	19318.7	5838.67	2.93706	Up	1.55437	1.49167e-08	4.86561e-08	ADP-ribose pyrophosphatase
CNAG_02420	34.3333	10.3333	2.93756	Up	1.55462	0.000605032	0.0011783	hypothetical protein
CNAG_03922	534.667	161.333	2.94508	Up	1.55831	7.64271e-28	9.96836e-27	hypothetical protein
CNAG_06389	53.3333	16	2.95719	Up	1.56422	2.21571e-05	5.12345e-05	hypothetical protein
CNAG_07658	15.3333	4.66667	2.95957	Up	1.56539	0.0284379	0.0423998	hypothetical protein
CNAG_01937	82.3333	24.6667	2.96459	Up	1.56783	0.000148343	0.000313295	hypothetical protein
CNAG_03292	82.3333	24.6667	2.965	Up	1.56803	9.40754e-08	2.86784e-07	hypothetical protein
CNAG_01014	5904	1753.67	2.98164	Up	1.57611	6.12557e-42	1.61049e-40	hypothetical protein
CNAG_00476	39.3333	11.6667	2.98677	Up	1.57859	0.000280823	0.000572099	hypothetical protein
CNAG_05259	123.667	36.6667	2.98705	Up	1.57872	1.28534e-09	4.66496e-09	hypothetical protein
CNAG_06302	357.333	105.667	2.99358	Up	1.58187	1.7375e-23	1.71389e-22	hypothetical protein
CNAG_04974	862.333	256.667	3.00521	Up	1.58747	4.89335e-23	4.70862e-22	hypothetical protein
CNAG_01542	383.667	112.667	3.0096	Up	1.58957	5.75477e-15	3.31869e-14	taurine catabolism dioxygenase TauD
CNAG_07527	38.3333	11.3333	3.02019	Up	1.59464	0.00038533	0.000769738	alpha-1,6-mannosyltransferase
CNAG_04506	149	44	3.02047	Up	1.59477	1.29444e-11	5.60589e-11	hypothetical protein
CNAG_03163	1456.33	428.333	3.02223	Up	1.59561	1.06995e-60	6.00431e-59	hypothetical protein
CNAG_06913	270.333	79	3.02293	Up	1.59595	5.81053e-11	2.3617e-10	L-serine ammonia-lyase
CNAG_06835	1269.33	372	3.02856	Up	1.59863	2.50733e-67	1.88134e-65	glucosidase
CNAG_06574	2876	841	3.03055	Up	1.59958	9.86721e-71	8.34091e-69	antiphagocytic protein 1
CNAG_03347	20083	5855.67	3.03354	Up	1.601	1.88405e-39	4.47747e-38	ATP-dependent Clp protease ATP-binding subunit ClpB
CNAG_04658	1742.33	509.667	3.03992	Up	1.60403	8.15082e-26	9.41716e-25	hypothetical protein
CNAG_00653	557.667	163	3.04204	Up	1.60504	3.2026e-25	3.51181e-24	hypothetical protein
CNAG_04635	5103.67	1486.33	3.04373	Up	1.60584	1.35447e-71	1.19015e-69	endopeptidase
CNAG_02398	3223.33	942.333	3.04944	Up	1.60855	2.42318e-07	7.03732e-07	hypothetical protein
CNAG_05697	867.333	253	3.05358	Up	1.6105	6.71734e-26	7.81506e-25	hypothetical protein
CNAG_00588	440	127.667	3.05939	Up	1.61325	8.02482e-25	8.51983e-24	hypothetical protein
CNAG_00419	112	32.3333	3.06333	Up	1.6151	1.29075e-10	5.10036e-10	DNA polymerase beta subunit
CNAG_03076	446.333	128.667	3.06878	Up	1.61767	1.16235e-24	1.21284e-23	hypothetical protein
CNAG_04611	1648	477.667	3.07007	Up	1.61827	4.13748e-59	2.1586e-57	ubiquitin-conjugating enzyme E2 H
CNAG_02473	2024.67	584	3.0719	Up	1.61913	7.9611e-51	3.05541e-49	endoplasmic reticulum protein
CNAG_01913	675.333	196	3.0727	Up	1.61951	7.26997e-29	9.96896e-28	hypothetical protein
CNAG_02168	2306.67	666	3.08247	Up	1.62408	4.20368e-11	1.74145e-10	Glucoamylase
CNAG_06507	324.333	92.6667	3.08964	Up	1.62744	2.14094e-17	1.46788e-16	hypothetical protein
CNAG_07458	483	138	3.094	Up	1.62947	1.53866e-27	1.94606e-26	hypothetical protein
CNAG_00575	10276	2941.33	3.09401	Up	1.62948	3.58527e-13	1.78143e-12	Catalase 3
CNAG_07587	78.6667	22.6667	3.09468	Up	1.62979	7.23441e-07	1.9914e-06	hypothetical protein
CNAG_06157	3345	958.333	3.09823	Up	1.63144	2.62064e-40	6.45781e-39	hypothetical protein
CNAG_00487	182.333	52.3333	3.10057	Up	1.63254	1.57672e-12	7.40979e-12	hypothetical protein
CNAG_04874	762	217	3.10068	Up	1.63258	1.44771e-43	4.02824e-42	hypothetical protein
CNAG_03630	141	40.3333	3.10276	Up	1.63355	2.76867e-10	1.06321e-09	hypothetical protein
CNAG_03784	50.6667	14.3333	3.10887	Up	1.63639	1.6715e-05	3.91383e-05	hypothetical protein
CNAG_03709	2018.33	574	3.1144	Up	1.63895	2.1499e-78	2.51878e-76	hypothetical protein
CNAG_05543	158	45	3.11934	Up	1.64124	1.28323e-12	6.08189e-12	hypothetical protein, variant
CNAG_06202	300.667	85	3.1242	Up	1.64349	1.21414e-19	9.46096e-19	hypothetical protein
CNAG_00242	43.3333	12.3333	3.14386	Up	1.65254	0.000145718	0.000307945	hypothetical protein
CNAG_04727	532	149.667	3.1476	Up	1.65425	3.4035e-24	3.47532e-23	hypothetical protein
CNAG_03825	69.3333	19.3333	3.15433	Up	1.65733	2.2834e-06	5.92407e-06	hypothetical protein, variant
CNAG_05773	1820.67	513	3.15979	Up	1.65983	2.24029e-26	2.70536e-25	F-box and WD-40 domain-containing protein MET30
CNAG_02226	1819	509.667	3.16192	Up	1.6608	4.3563e-90	8.81556e-88	hypothetical protein
CNAG_05304	200.333	56.3333	3.16454	Up	1.66199	1.57071e-13	8.02542e-13	hypothetical protein, variant 1
CNAG_04889	2154.67	601	3.16638	Up	1.66284	1.74395e-30	2.56521e-29	hypothetical protein
CNAG_07949	17.6667	5	3.16779	Up	1.66347	0.0148399	0.0232032	hypothetical protein
CNAG_00889	130.667	36.6667	3.17579	Up	1.66712	2.10755e-09	7.49824e-09	hypothetical protein
CNAG_00798	10.6667	3	3.17899	Up	1.66857	0.0366809	0.0535654	hypothetical protein
CNAG_01487	35	9.66667	3.1883	Up	1.67279	0.000813987	0.00155888	hypothetical protein
CNAG_01994	57.3333	16	3.18868	Up	1.67296	3.72793e-05	8.39916e-05	hypothetical protein
CNAG_06784	202.333	56	3.19748	Up	1.67693	1.91322e-17	1.31852e-16	hypothetical protein
CNAG_07476	761.333	211.333	3.198	Up	1.67717	9.33428e-44	2.60813e-42	hypothetical protein
CNAG_06413	231.667	64	3.19838	Up	1.67734	1.25198e-19	9.74441e-19	hypothetical protein
CNAG_03744	44.6667	12.3333	3.20961	Up	1.6824	3.72222e-05	8.39038e-05	hypothetical protein
CNAG_05256	2618.67	718	3.22539	Up	1.68948	3.93943e-97	1.09615e-94	catalase 2
CNAG_06805	32	8.66667	3.23065	Up	1.69183	0.00118851	0.00221949	hypothetical protein
CNAG_01013	3811	1048.67	3.23277	Up	1.69277	2.72731e-09	9.58075e-09	chromatin binding protein
CNAG_07993	51.3333	14	3.24233	Up	1.69703	7.58194e-05	0.000164604	hypothetical protein
CNAG_06073	93.3333	25.3333	3.25034	Up	1.70059	2.05559e-08	6.60917e-08	hypothetical protein
CNAG_04894	165	45	3.25386	Up	1.70215	4.62245e-14	2.48141e-13	hypothetical protein
CNAG_04027	18714.3	5125.67	3.25777	Up	1.70389	2.11914e-43	5.87204e-42	hypothetical protein
CNAG_00036	1452	394.333	3.2723	Up	1.7103	3.00385e-73	3.08611e-71	SEC14 cytosolic factor
CNAG_03068	714	193.333	3.27422	Up	1.71115	3.50627e-33	5.97318e-32	hypothetical protein
CNAG_06657	891	240	3.27722	Up	1.71247	2.61592e-42	6.98765e-41	hypothetical protein
CNAG_06823	90.3333	24.3333	3.28753	Up	1.71701	2.66927e-09	9.39661e-09	hypothetical protein
CNAG_07401	476.667	128.667	3.29059	Up	1.71834	6.90297e-32	1.10019e-30	hypothetical protein
CNAG_07482	3352.67	905	3.29377	Up	1.71974	5.29571e-37	1.11914e-35	SCF-associated factor 1
CNAG_01040	560.333	150.333	3.29869	Up	1.72189	2.83774e-43	7.79853e-42	carboxypeptidase D
CNAG_02691	17116.3	4564.33	3.32469	Up	1.73322	0.000416972	0.000828979	hypothetical protein
CNAG_01493	4838.67	1289	3.32736	Up	1.73438	5.98697e-54	2.59617e-52	hypothetical protein
CNAG_05870	96.6667	25.6667	3.34035	Up	1.74	9.4572e-10	3.47007e-09	hypothetical protein
CNAG_04691	109	29	3.36628	Up	1.75115	1.39317e-08	4.55835e-08	hypothetical protein
CNAG_04590	338.333	89	3.37118	Up	1.75325	4.47873e-27	5.58003e-26	hypothetical protein
CNAG_04042	657	172	3.39275	Up	1.76245	4.90061e-39	1.15233e-37	hypothetical protein
CNAG_04623	59.6667	15.6667	3.40325	Up	1.76691	9.54578e-07	2.58922e-06	hypothetical protein
CNAG_06267	1331	344.333	3.41965	Up	1.77385	5.58141e-42	1.47323e-40	hypothetical protein
CNAG_05426	212	54.6667	3.42363	Up	1.77553	2.44504e-13	1.22952e-12	hypothetical protein
CNAG_01193	295	76	3.42845	Up	1.77756	1.85273e-23	1.82485e-22	hypothetical protein
CNAG_02706	385	99.6667	3.43225	Up	1.77915	5.74834e-28	7.57148e-27	hypothetical protein
CNAG_05872	6922	1792.33	3.43228	Up	1.77917	2.43921e-71	2.11546e-69	endopeptidase
CNAG_02381	29.6667	7.66667	3.43294	Up	1.77944	0.00104724	0.00197723	hypothetical protein
CNAG_04606	767.667	198	3.43734	Up	1.78129	3.86374e-51	1.52675e-49	hypothetical protein
CNAG_05915	2787.67	722	3.43745	Up	1.78134	2.60064e-42	6.97472e-41	hypothetical protein
CNAG_03650	105.667	27.3333	3.43886	Up	1.78193	5.74326e-11	2.33578e-10	hypothetical protein
CNAG_03161	1214.33	314.667	3.4405	Up	1.78262	8.38178e-43	2.294e-41	hypothetical protein
CNAG_04225	328.667	84.3333	3.45169	Up	1.7873	7.55896e-23	7.20096e-22	hypothetical protein
CNAG_07733	103	26.3333	3.45647	Up	1.7893	1.26364e-10	4.99918e-10	hypothetical protein
CNAG_06323	542	139.333	3.46912	Up	1.79457	1.24389e-28	1.67137e-27	L-fucose permease
CNAG_03230	44.6667	11.3333	3.4813	Up	1.79963	4.31391e-05	9.6575e-05	yippee-like, putative
CNAG_02734	15.6667	4	3.50432	Up	1.80913	0.00832386	0.0135511	hypothetical protein
CNAG_04201	84.3333	21.3333	3.521	Up	1.81599	4.64259e-09	1.58988e-08	hypothetical protein
CNAG_00485	9054	2273.33	3.53036	Up	1.81981	3.78822e-70	3.16221e-68	hypothetical protein
CNAG_05064	95.6667	24	3.55009	Up	1.82785	9.3297e-09	3.11363e-08	hypothetical protein
CNAG_07796	1051.67	261.667	3.57035	Up	1.83606	0.000156004	0.000328745	uroporphyrinogen-III C-methyltransferase
CNAG_05377	631.333	155.667	3.58627	Up	1.84248	2.54186e-51	1.01644e-49	myo-inositol transporter, putative
CNAG_00015	240.333	59.3333	3.58684	Up	1.84272	7.85695e-16	4.89904e-15	hypothetical protein
CNAG_02751	10994.7	2719	3.58902	Up	1.84359	1.31972e-126	6.77932e-124	Short-chain dehydrogenase
CNAG_02684	6816.67	1687	3.59069	Up	1.84426	1.41904e-90	3.15879e-88	hypothetical protein
CNAG_06698	1422.33	351.667	3.59305	Up	1.84521	1.84002e-72	1.70662e-70	phosphatase
CNAG_01506	219	54.3333	3.59368	Up	1.84546	4.14623e-15	2.42457e-14	hypothetical protein
CNAG_04210	5565.67	1367.33	3.59592	Up	1.84636	1.52779e-14	8.58081e-14	MFS transporter, SP family, general alpha glucoside:H symporter
CNAG_06816	16.3333	4	3.59724	Up	1.84689	0.00591558	0.00989338	hypothetical protein
CNAG_01244	73.6667	18	3.59784	Up	1.84713	1.11619e-07	3.37434e-07	hypothetical protein
CNAG_07641	515.333	127.667	3.60177	Up	1.84871	7.41891e-32	1.17402e-30	Monosaccharide transporter
CNAG_06099	72	17.6667	3.60473	Up	1.84989	2.89354e-06	7.4348e-06	hypothetical protein
CNAG_03204	1031	253.667	3.61169	Up	1.85268	4.67644e-59	2.42087e-57	hypothetical protein
CNAG_00833	97.6667	24	3.61248	Up	1.85299	4.18886e-10	1.58488e-09	hypothetical protein
CNAG_06718	139	34	3.6152	Up	1.85408	7.80374e-14	4.11313e-13	hypothetical protein
CNAG_03971	44.3333	11	3.61915	Up	1.85565	5.36192e-05	0.000118487	hypothetical protein
CNAG_05938	450	110.333	3.62006	Up	1.85601	1.00868e-34	1.87632e-33	hypothetical protein
CNAG_04523	285.667	70	3.63094	Up	1.86034	5.6623e-12	2.55147e-11	glyceraldehyde-3-phosphate dehydrogenase, type I
CNAG_03181	45.3333	11	3.65518	Up	1.86994	3.49015e-05	7.91954e-05	hypothetical protein
CNAG_01856	523	127	3.66016	Up	1.87191	1.14547e-24	1.19816e-23	hypothetical protein
CNAG_06614	4828	1172.67	3.66445	Up	1.8736	5.72276e-47	1.90132e-45	glycerophosphodiesterase
CNAG_01090	3348	806.667	3.67701	Up	1.87853	5.26929e-111	1.95491e-108	alpha/beta hydrolase fold protein
CNAG_00849	603.667	145.333	3.68509	Up	1.8817	8.32656e-46	2.61055e-44	hypothetical protein
CNAG_03021	101.667	24.3333	3.70611	Up	1.88991	6.82551e-11	2.75912e-10	hypothetical protein
CNAG_06817	741.667	177	3.72612	Up	1.89767	1.12546e-40	2.82551e-39	uric acid xanthine permease
CNAG_01121	281	66.6667	3.73409	Up	1.90076	2.49563e-14	1.37054e-13	hypothetical protein
CNAG_06498	882.333	208	3.76279	Up	1.9118	1.45078e-24	1.50673e-23	hypothetical protein
CNAG_02701	36136	8507.67	3.76353	Up	1.91209	0.000127607	0.000271476	hypothetical protein
CNAG_06349	85	20	3.77465	Up	1.91634	9.99711e-10	3.66013e-09	hypothetical protein
CNAG_04413	56.6667	13.3333	3.77686	Up	1.91719	2.14844e-07	6.27614e-07	hypothetical protein
CNAG_07663	98.3333	23	3.78417	Up	1.91998	1.10866e-11	4.8358e-11	hypothetical protein
CNAG_04589	902	209.333	3.79925	Up	1.92571	5.08971e-40	1.24502e-38	hypothetical protein
CNAG_06629	159	37	3.80242	Up	1.92692	2.01498e-17	1.38295e-16	hypothetical protein
CNAG_07872	27.3333	6.33333	3.81668	Up	1.93232	0.000331579	0.000668363	hypothetical protein
CNAG_03782	315.333	73	3.82386	Up	1.93503	2.38216e-31	3.6403e-30	hypothetical protein
CNAG_06827	57	13	3.83583	Up	1.93954	1.60196e-06	4.23846e-06	hypothetical protein
CNAG_06449	387	89.3333	3.84649	Up	1.94354	4.55307e-22	4.14243e-21	hypothetical protein
CNAG_07998	2092	480.333	3.85935	Up	1.94836	1.43772e-68	1.11641e-66	hypothetical protein
CNAG_04333	259.333	59.3333	3.86183	Up	1.94929	6.1339e-23	5.86011e-22	hypothetical protein
CNAG_03234	646.333	148.333	3.8646	Up	1.95032	2.17025e-36	4.40515e-35	cell wall surface anchor protein
CNAG_06017	213.667	49	3.86832	Up	1.95171	1.43596e-17	9.99933e-17	hypothetical protein
CNAG_00177	338	77	3.88296	Up	1.95716	1.1912e-23	1.18551e-22	hypothetical protein
CNAG_01048	204.333	46.3333	3.88692	Up	1.95863	3.75147e-19	2.84685e-18	hypothetical protein
CNAG_02934	1159.33	262.333	3.92124	Up	1.97131	4.42237e-57	2.15566e-55	hypothetical protein
CNAG_06334	5611.33	1273.67	3.92279	Up	1.97188	8.83066e-61	4.99755e-59	hypothetical protein
CNAG_02744	965.667	218.333	3.92603	Up	1.97307	2.56381e-46	8.19191e-45	hypothetical protein
CNAG_05582	133.333	30	3.94574	Up	1.9803	3.10682e-09	1.08511e-08	hypothetical protein
CNAG_01992	233.333	52	3.95927	Up	1.98523	1.19656e-19	9.3458e-19	hypothetical protein
CNAG_06417	19.3333	4.33333	3.97358	Up	1.99044	0.0030835	0.00539612	AP-2 complex subunit sigma
CNAG_02339	89.6667	20	3.97629	Up	1.99142	1.21342e-08	3.99763e-08	hypothetical protein
CNAG_03041	150.333	33.6667	3.98114	Up	1.99318	1.49771e-11	6.4694e-11	hypothetical protein
CNAG_06973	470.667	103.667	4.00195	Up	2.0007	1.85868e-32	3.04969e-31	hypothetical protein
CNAG_02987	16.6667	3.66667	4.00595	Up	2.00214	0.00372539	0.00644345	hypothetical protein
CNAG_05104	193.333	42.6667	4.02504	Up	2.009	7.90948e-21	6.66072e-20	CAMK protein kinase
CNAG_02475	2568.67	569	4.0283	Up	2.01017	5.66285e-84	8.79453e-82	Flavin-containing monooxygenase
CNAG_00080	146.333	32	4.05287	Up	2.01894	2.05833e-14	1.14166e-13	hypothetical protein
CNAG_07894	15.3333	3.33333	4.07667	Up	2.02739	0.00493199	0.0083424	hypothetical protein
CNAG_07849	27.3333	6	4.07723	Up	2.02759	0.000350714	0.000705441	hypothetical protein
CNAG_02499	20	4.33333	4.07898	Up	2.02821	0.00143107	0.00263706	hypothetical protein
CNAG_00905	457.333	99.3333	4.08503	Up	2.03035	4.12289e-23	3.97871e-22	MFS transporter
CNAG_07461	22	4.66667	4.12698	Up	2.04509	0.00167119	0.00305008	hypothetical protein
CNAG_00627	431	91.6667	4.18672	Up	2.06582	8.94689e-30	1.27939e-28	specific transcriptional repressor
CNAG_01001	524	110.667	4.21838	Up	2.07669	1.80342e-24	1.87007e-23	hypothetical protein
CNAG_05528	60.6667	12.6667	4.24677	Up	2.08637	6.62438e-08	2.04142e-07	hypothetical protein
CNAG_06918	17.6667	3.66667	4.27284	Up	2.09519	0.00197119	0.00355101	hypothetical protein
CNAG_03635	48.6667	10	4.29433	Up	2.10243	8.96427e-06	2.16739e-05	hypothetical protein
CNAG_07486	1000.67	203.333	4.3567	Up	2.12324	5.77648e-89	1.07154e-86	hypothetical protein
CNAG_04006	64	13	4.35785	Up	2.12362	5.15633e-09	1.75863e-08	hypothetical protein
CNAG_02044	183.333	37.3333	4.36193	Up	2.12497	9.95385e-22	8.85111e-21	hypothetical protein
CNAG_05962	312	63.3333	4.3696	Up	2.1275	7.36074e-32	1.16758e-30	hypothetical protein
CNAG_07520	555	112.667	4.37479	Up	2.12922	4.74135e-31	7.14735e-30	endopeptidase
CNAG_06780	19.6667	4	4.37798	Up	2.13027	0.00161233	0.00294586	hypothetical protein
CNAG_05736	169	34	4.39584	Up	2.13614	4.11742e-18	2.98223e-17	hypothetical protein
CNAG_06263	31	6.33333	4.40369	Up	2.13871	0.000140497	0.00029757	hypothetical protein
CNAG_02591	277.333	55.3333	4.45447	Up	2.15525	4.5334e-31	6.84934e-30	hypothetical protein
CNAG_07723	33.6667	6.66667	4.47139	Up	2.16072	1.63483e-05	3.83237e-05	hypothetical protein
CNAG_03492	30891.7	6133.67	4.47693	Up	2.16251	2.58475e-122	1.15073e-119	hypothetical protein
CNAG_07840	33.6667	6.66667	4.49136	Up	2.16715	1.63498e-05	3.83237e-05	hypothetical protein
CNAG_03407	153.667	30.3333	4.49781	Up	2.16922	9.14395e-17	6.01609e-16	hypothetical protein
CNAG_06843	79.6667	15.6667	4.50827	Up	2.17257	1.77849e-10	6.94533e-10	hypothetical protein
CNAG_03644	535	104.667	4.52714	Up	2.1786	4.20681e-54	1.83615e-52	capsule related protein
CNAG_02488	260.333	50.6667	4.5397	Up	2.1826	1.95098e-26	2.36454e-25	methionyl-tRNA formyltransferase
CNAG_02497	354	68.6667	4.56687	Up	2.19121	1.96736e-36	4.0055e-35	thaumatin family protein
CNAG_03443	13.6667	2.66667	4.59774	Up	2.20093	0.00568459	0.00951899	hypothetical protein
CNAG_05735	628.667	121	4.5989	Up	2.20129	8.4599e-65	5.70659e-63	hypothetical protein
CNAG_05159	310.333	59.6667	4.61357	Up	2.20588	5.22959e-34	9.28809e-33	hypothetical protein
CNAG_05244	122.667	23.3333	4.65249	Up	2.218	1.27926e-13	6.60194e-13	hypothetical protein
CNAG_07762	122.667	23.3333	4.65726	Up	2.21948	3.80947e-15	2.23155e-14	hypothetical protein
CNAG_02972	16	3	4.6618	Up	2.22089	0.00298117	0.00523076	hypothetical protein
CNAG_02694	63.6667	12	4.69376	Up	2.23074	1.67176e-09	6.01186e-09	hypothetical protein
CNAG_06833	33.6667	6.33333	4.72275	Up	2.23963	1.27532e-05	3.02435e-05	hypothetical protein
CNAG_01070	380	70.6667	4.74273	Up	2.24572	3.94063e-38	8.89039e-37	class II aldolase/adducin family protein
CNAG_05357	16	3	4.74999	Up	2.24792	0.00340082	0.00591732	hypothetical protein
CNAG_07811	32.3333	6	4.77379	Up	2.25513	2.34341e-05	5.4075e-05	hypothetical protein
CNAG_06105	449	83.3333	4.77902	Up	2.25672	3.14771e-07	9.0255e-07	hypothetical protein
CNAG_00699	3530	654	4.78061	Up	2.25719	1.0601e-193	1.17989e-190	transmembrane receptor
CNAG_07947	312	57.6667	4.78548	Up	2.25866	1.65365e-36	3.39787e-35	hypothetical protein
CNAG_07444	305.667	56.6667	4.8021	Up	2.26367	9.80087e-25	1.0356e-23	hypothetical protein
CNAG_06133	12.6667	2.33333	4.80305	Up	2.26395	0.00658657	0.0109036	hypothetical protein
CNAG_07588	7.33333	1.33333	4.80571	Up	2.26475	0.0381288	0.0554737	hypothetical protein
[truncated: 97 more rows]
