# Supplementary material for: Unraveling the mechanism of thermotolerance by Set302 in Cryptococcus neoformans
Source: Microbiol Spectr. 2024 Jun 14;12(8):e04202-23. doi: 10.1128/spectrum.04202-23 (PMC11302353; doi:10.1128/spectrum.04202-23)
Supplement: Table S2 — GO analysis of DEG in C. neoformans knock-outs or wild-type cells. [file spectrum.04202-23-s0003.xlsx]

## Sheet: GO of Down-regulated genes
Table S2. GO analysis of DEG (differentially expressed genes) in C. neoformans knock-outs or wild-type cells down-regulated by Set302 at 39 °C and regulated by heat, but not by Set302 at 30 °C from Table S1.
Gene Term ID	GO Term Description	Input number	Background number	Gene Ratio	P-Value	Corrected P-Value	Gene_ID	Hyperlink
GO:0031224	intrinsic component of membrane	15	44	0.340909	0.00423652	0.545102	CNAG_05832|CNAG_01925|CNAG_01384|CNAG_04956|CNAG_04834|CNAG_00598|CNAG_02465|CNAG_01690|CNAG_01946|CNAG_03339|CNAG_04536|CNAG_06561|CNAG_05993|CNAG_05992|CNAG_06329	http://amigo.geneontology.org/amigo/term/GO:0031224
GO:0005351	carbohydrate:proton symporter activity	13	37	0.351351	0.00614089	0.545102	CNAG_01936|CNAG_05324|CNAG_05330|CNAG_02254|CNAG_00048|CNAG_06527|CNAG_07641|CNAG_01862|CNAG_04210|CNAG_02479|CNAG_06932|CNAG_03087|CNAG_05914	http://amigo.geneontology.org/amigo/term/GO:0005351
GO:0006284	base-excision repair	6	9	0.666667	0.00637546	0.545102	CNAG_00419|CNAG_03449|CNAG_05388|CNAG_01913|CNAG_02160|CNAG_04268	http://amigo.geneontology.org/amigo/term/GO:0006284
GO:0015205	nucleobase transmembrane transporter activity	5	7	0.714286	0.0104848	0.71716	CNAG_05334|CNAG_03971|CNAG_03619|CNAG_06307|CNAG_06034	http://amigo.geneontology.org/amigo/term/GO:0015205
GO:0000976	transcription regulatory region sequence-specific DNA binding	8	20	0.4	0.0165531	0.802179	CNAG_02566|CNAG_03059|CNAG_04041|CNAG_05912|CNAG_06339|CNAG_03132|CNAG_07583|CNAG_00627	http://amigo.geneontology.org/amigo/term/GO:0000976
GO:0051087	chaperone binding	6	12	0.5	0.017116	0.802179	CNAG_01391|CNAG_02691|CNAG_01347|CNAG_07347|CNAG_02701|CNAG_03347	http://amigo.geneontology.org/amigo/term/GO:0051087
GO:0015851	nucleobase transport	4	6	0.666667	0.0259344	0.985507	CNAG_05334|CNAG_03971|CNAG_06307|CNAG_06034	http://amigo.geneontology.org/amigo/term/GO:0015851
GO:0031072	heat shock protein binding	5	10	0.5	0.0290536	0.993635	CNAG_05223|CNAG_02701|CNAG_01391|CNAG_01750|CNAG_02691	http://amigo.geneontology.org/amigo/term/GO:0031072
GO:0005886	plasma membrane	31	155	0.2	0.0467439	1	CNAG_05334|CNAG_03825|CNAG_03619|CNAG_00531|CNAG_04833|CNAG_03572|CNAG_05930|CNAG_06060|CNAG_05815|CNAG_00895|CNAG_01750|CNAG_03463|CNAG_02857|CNAG_04704|CNAG_05654|CNAG_04787|CNAG_03971|CNAG_02883|CNAG_03565|CNAG_03876|CNAG_06835|CNAG_03597|CNAG_03595|CNAG_04898|CNAG_01742|CNAG_06031|CNAG_06034|CNAG_07770|CNAG_00905|CNAG_06135|CNAG_06307	http://amigo.geneontology.org/amigo/term/GO:0005886
GO:0042910	xenobiotic transmembrane transporter activity	7	21	0.333333	0.0484666	1	CNAG_00844|CNAG_00539|CNAG_02527|CNAG_05994|CNAG_04714|CNAG_03060|CNAG_06119	http://amigo.geneontology.org/amigo/term/GO:0042910
GO:0005366	myo-inositol:proton symporter activity	5	13	0.384615	0.0608184	1	CNAG_00097|CNAG_05381|CNAG_00864|CNAG_06292|CNAG_05377	http://amigo.geneontology.org/amigo/term/GO:0005366
GO:0019898	extrinsic component of membrane	3	5	0.6	0.0645942	1	CNAG_00778|CNAG_04371|CNAG_01424	http://amigo.geneontology.org/amigo/term/GO:0019898
GO:0008115	sarcosine oxidase activity	3	5	0.6	0.0645942	1	CNAG_05346|CNAG_06777|CNAG_06266	http://amigo.geneontology.org/amigo/term/GO:0008115
GO:0006511	ubiquitin-dependent protein catabolic process	12	49	0.244898	0.0653477	1	CNAG_02349|CNAG_00045|CNAG_04987|CNAG_03889|CNAG_04611|CNAG_03376|CNAG_00404|CNAG_02170|CNAG_06498|CNAG_06693|CNAG_03543|CNAG_04724	http://amigo.geneontology.org/amigo/term/GO:0006511
GO:0004725	protein tyrosine phosphatase activity	5	14	0.357143	0.0745122	1	CNAG_05155|CNAG_04833|CNAG_00498|CNAG_01572|CNAG_00175	http://amigo.geneontology.org/amigo/term/GO:0004725
GO:0005089	Rho guanyl-nucleotide exchange factor activity	4	10	0.4	0.0830973	1	CNAG_01004|CNAG_02420|CNAG_08023|CNAG_02441	http://amigo.geneontology.org/amigo/term/GO:0005089
GO:0006078	(1->6)-beta-D-glucan biosynthetic process	3	6	0.5	0.0882869	1	CNAG_05815|CNAG_06031|CNAG_06835	http://amigo.geneontology.org/amigo/term/GO:0006078
GO:0005227	calcium activated cation channel activity	3	6	0.5	0.0882869	1	CNAG_03597|CNAG_06060|CNAG_03595	http://amigo.geneontology.org/amigo/term/GO:0005227
GO:0004185	serine-type carboxypeptidase activity	3	6	0.5	0.0882869	1	CNAG_00919|CNAG_01040|CNAG_02966	http://amigo.geneontology.org/amigo/term/GO:0004185
GO:0050821	protein stabilization	3	6	0.5	0.0882869	1	CNAG_02701|CNAG_01391|CNAG_02691	http://amigo.geneontology.org/amigo/term/GO:0050821
GO:0071966	fungal-type cell wall polysaccharide metabolic process	3	6	0.5	0.0882869	1	CNAG_04963|CNAG_02661|CNAG_03856	http://amigo.geneontology.org/amigo/term/GO:0071966
GO:0017168	5-oxoprolinase (ATP-hydrolyzing) activity	3	6	0.5	0.0882869	1	CNAG_02464|CNAG_06873|CNAG_06872	http://amigo.geneontology.org/amigo/term/GO:0017168
GO:0015926	glucosidase activity	3	6	0.5	0.0882869	1	CNAG_05815|CNAG_06031|CNAG_06835	http://amigo.geneontology.org/amigo/term/GO:0015926
GO:0000981	DNA-binding transcription factor activity, RNA polymerase II-specific	12	53	0.226415	0.0963628	1	CNAG_04768|CNAG_05912|CNAG_02877|CNAG_07444|CNAG_02516|CNAG_04041|CNAG_03059|CNAG_06339|CNAG_03132|CNAG_02719|CNAG_05861|CNAG_07583	http://amigo.geneontology.org/amigo/term/GO:0000981
GO:0004806	triglyceride lipase activity	4	11	0.363636	0.10275	1	CNAG_04143|CNAG_06243|CNAG_07456|CNAG_04410	http://amigo.geneontology.org/amigo/term/GO:0004806
GO:0009251	glucan catabolic process	5	16	0.3125	0.106419	1	CNAG_05766|CNAG_02860|CNAG_05458|CNAG_04874|CNAG_02225	http://amigo.geneontology.org/amigo/term/GO:0009251
GO:0005887	integral component of plasma membrane	13	60	0.216667	0.107213	1	CNAG_04867|CNAG_00077|CNAG_00844|CNAG_00539|CNAG_01387|CNAG_02527|CNAG_05994|CNAG_04714|CNAG_03060|CNAG_04617|CNAG_03938|CNAG_06119|CNAG_06817	http://amigo.geneontology.org/amigo/term/GO:0005887
GO:0006749	glutathione metabolic process	3	7	0.428571	0.115009	1	CNAG_02464|CNAG_06873|CNAG_06872	http://amigo.geneontology.org/amigo/term/GO:0006749
GO:0006740	NADPH regeneration	4	12	0.333333	0.1243	1	CNAG_05020|CNAG_07626|CNAG_01495|CNAG_05329	http://amigo.geneontology.org/amigo/term/GO:0006740
GO:0022857	transmembrane transporter activity	15	75	0.2	0.13531	1	CNAG_05832|CNAG_01925|CNAG_01384|CNAG_04956|CNAG_04834|CNAG_00598|CNAG_02465|CNAG_01690|CNAG_01946|CNAG_03339|CNAG_04536|CNAG_06561|CNAG_05993|CNAG_05992|CNAG_06329	http://amigo.geneontology.org/amigo/term/GO:0022857
GO:0006355	regulation of transcription, DNA-templated	8	34	0.235294	0.136926	1	CNAG_05912|CNAG_02877|CNAG_04041|CNAG_03059|CNAG_03265|CNAG_06339|CNAG_03132|CNAG_07583	http://amigo.geneontology.org/amigo/term/GO:0006355
GO:0016236	macroautophagy	3	8	0.375	0.144311	1	CNAG_06459|CNAG_00778|CNAG_02685	http://amigo.geneontology.org/amigo/term/GO:0016236
GO:0004100	chitin synthase activity	3	8	0.375	0.144311	1	CNAG_02217|CNAG_03326|CNAG_00546	http://amigo.geneontology.org/amigo/term/GO:0004100
GO:0016787	hydrolase activity	3	8	0.375	0.144311	1	CNAG_03911|CNAG_05018|CNAG_06999	http://amigo.geneontology.org/amigo/term/GO:0016787
GO:0003700	DNA-binding transcription factor activity	4	13	0.307692	0.147568	1	CNAG_04916|CNAG_04176|CNAG_00039|CNAG_04036	http://amigo.geneontology.org/amigo/term/GO:0003700
GO:0009277	fungal-type cell wall	4	14	0.285714	0.172354	1	CNAG_04963|CNAG_06336|CNAG_02661|CNAG_03856	http://amigo.geneontology.org/amigo/term/GO:0009277
GO:0030428	cell septum	3	9	0.333333	0.175727	1	CNAG_02217|CNAG_03326|CNAG_00546	http://amigo.geneontology.org/amigo/term/GO:0030428
GO:0071944	cell periphery	3	9	0.333333	0.175727	1	CNAG_02217|CNAG_03326|CNAG_00546	http://amigo.geneontology.org/amigo/term/GO:0071944
GO:0008553	proton-exporting ATPase activity, phosphorylative mechanism	3	9	0.333333	0.175727	1	CNAG_00531|CNAG_05592|CNAG_03565	http://amigo.geneontology.org/amigo/term/GO:0008553
GO:0000978	RNA polymerase II cis-regulatory region sequence-specific DNA binding	8	37	0.216216	0.181826	1	CNAG_04176|CNAG_02877|CNAG_04768|CNAG_04036|CNAG_02516|CNAG_00039|CNAG_02719|CNAG_07444	http://amigo.geneontology.org/amigo/term/GO:0000978
GO:0000398	mRNA splicing, via spliceosome	9	43	0.209302	0.1829	1	CNAG_06703|CNAG_02744|CNAG_00858|CNAG_06943|CNAG_01240|CNAG_07708|CNAG_06299|CNAG_04932|CNAG_07793	http://amigo.geneontology.org/amigo/term/GO:0000398
GO:0019901	protein kinase binding	4	15	0.266667	0.198445	1	CNAG_00778|CNAG_01424|CNAG_02883|CNAG_06553	http://amigo.geneontology.org/amigo/term/GO:0019901
GO:0008106	alcohol dehydrogenase (NADP+) activity	4	15	0.266667	0.198445	1	CNAG_05521|CNAG_05299|CNAG_04112|CNAG_06035	http://amigo.geneontology.org/amigo/term/GO:0008106
GO:0005615	extracellular space	3	10	0.3	0.208797	1	CNAG_06459|CNAG_02685|CNAG_07666	http://amigo.geneontology.org/amigo/term/GO:0005615
GO:0016311	dephosphorylation	3	10	0.3	0.208797	1	CNAG_06132|CNAG_04833|CNAG_06698	http://amigo.geneontology.org/amigo/term/GO:0016311
GO:0031505	fungal-type cell wall organization	5	21	0.238095	0.208813	1	CNAG_05815|CNAG_06031|CNAG_04744|CNAG_03326|CNAG_06835	http://amigo.geneontology.org/amigo/term/GO:0031505
GO:0004707	MAP kinase activity	2	5	0.4	0.209209	1	CNAG_02531|CNAG_06193	http://amigo.geneontology.org/amigo/term/GO:0004707
GO:0051118	glucan endo-1,3-alpha-glucosidase activity	2	5	0.4	0.209209	1	CNAG_06632|CNAG_06411	http://amigo.geneontology.org/amigo/term/GO:0051118
GO:0035838	growing cell tip	2	5	0.4	0.209209	1	CNAG_03825|CNAG_05654	http://amigo.geneontology.org/amigo/term/GO:0035838
GO:0000136	mannan polymerase complex	2	5	0.4	0.209209	1	CNAG_01214|CNAG_00744	http://amigo.geneontology.org/amigo/term/GO:0000136
GO:0003725	double-stranded RNA binding	2	5	0.4	0.209209	1	CNAG_03192|CNAG_02862	http://amigo.geneontology.org/amigo/term/GO:0003725
GO:0000288	nuclear-transcribed mRNA catabolic process, deadenylation-dependent decay	2	5	0.4	0.209209	1	CNAG_03292|CNAG_07722	http://amigo.geneontology.org/amigo/term/GO:0000288
GO:1904541	fungal-type cell wall disassembly involved in conjugation with cellular fusion	2	5	0.4	0.209209	1	CNAG_06632|CNAG_06411	http://amigo.geneontology.org/amigo/term/GO:1904541
GO:0000750	pheromone-dependent signal transduction involved in conjugation with cellular fusion	2	5	0.4	0.209209	1	CNAG_03938|CNAG_02531	http://amigo.geneontology.org/amigo/term/GO:0000750
GO:0003333	amino acid transmembrane transport	4	16	0.25	0.225624	1	CNAG_06541|CNAG_07693|CNAG_08019|CNAG_01074	http://amigo.geneontology.org/amigo/term/GO:0003333
GO:0005576	extracellular region	4	16	0.25	0.225624	1	CNAG_05766|CNAG_06336|CNAG_02497|CNAG_02225	http://amigo.geneontology.org/amigo/term/GO:0005576
GO:0061630	ubiquitin protein ligase activity	6	28	0.214286	0.23433	1	CNAG_05410|CNAG_04987|CNAG_03889|CNAG_03376|CNAG_03543|CNAG_00404	http://amigo.geneontology.org/amigo/term/GO:0061630
GO:0003684	damaged DNA binding	3	11	0.272727	0.243078	1	CNAG_03449|CNAG_03173|CNAG_05531	http://amigo.geneontology.org/amigo/term/GO:0003684
GO:0004032	alditol:NADP+ 1-oxidoreductase activity	3	11	0.272727	0.243078	1	CNAG_05521|CNAG_05299|CNAG_04112	http://amigo.geneontology.org/amigo/term/GO:0004032
GO:0009986	cell surface	3	11	0.272727	0.243078	1	CNAG_05766|CNAG_06336|CNAG_02225	http://amigo.geneontology.org/amigo/term/GO:0009986
GO:0042026	protein refolding	3	11	0.272727	0.243078	1	CNAG_07347|CNAG_01750|CNAG_03347	http://amigo.geneontology.org/amigo/term/GO:0042026
GO:1990904	ribonucleoprotein complex	4	17	0.235294	0.253672	1	CNAG_03733|CNAG_04638|CNAG_03709|CNAG_04960	http://amigo.geneontology.org/amigo/term/GO:1990904
GO:0000009	alpha-1,6-mannosyltransferase activity	2	6	0.333333	0.257414	1	CNAG_01214|CNAG_00744	http://amigo.geneontology.org/amigo/term/GO:0000009
GO:0008519	ammonium transmembrane transporter activity	2	6	0.333333	0.257414	1	CNAG_04898|CNAG_00905	http://amigo.geneontology.org/amigo/term/GO:0008519
GO:0010506	regulation of autophagy	2	6	0.333333	0.257414	1	CNAG_00321|CNAG_02942	http://amigo.geneontology.org/amigo/term/GO:0010506
GO:0006414	translational elongation	2	7	0.285714	0.305735	1	CNAG_04974|CNAG_03992	http://amigo.geneontology.org/amigo/term/GO:0006414
GO:0006303	double-strand break repair via nonhomologous end joining	2	7	0.285714	0.305735	1	CNAG_02160|CNAG_00419	http://amigo.geneontology.org/amigo/term/GO:0006303
GO:0003746	translation elongation factor activity	2	7	0.285714	0.305735	1	CNAG_04974|CNAG_03992	http://amigo.geneontology.org/amigo/term/GO:0003746
GO:0009267	cellular response to starvation	2	7	0.285714	0.305735	1	CNAG_04916|CNAG_00321	http://amigo.geneontology.org/amigo/term/GO:0009267
GO:0006979	response to oxidative stress	2	7	0.285714	0.305735	1	CNAG_00575|CNAG_04981	http://amigo.geneontology.org/amigo/term/GO:0006979
GO:0031931	TORC1 complex	2	7	0.285714	0.305735	1	CNAG_00321|CNAG_05220	http://amigo.geneontology.org/amigo/term/GO:0031931
GO:0042744	hydrogen peroxide catabolic process	2	7	0.285714	0.305735	1	CNAG_00575|CNAG_04981	http://amigo.geneontology.org/amigo/term/GO:0042744
GO:0042995	cell projection	2	7	0.285714	0.305735	1	CNAG_04833|CNAG_02883	http://amigo.geneontology.org/amigo/term/GO:0042995
GO:0010468	regulation of gene expression	3	13	0.230769	0.313667	1	CNAG_06193|CNAG_02531|CNAG_04256	http://amigo.geneontology.org/amigo/term/GO:0010468
GO:0015171	amino acid transmembrane transporter activity	3	14	0.214286	0.349259	1	CNAG_06541|CNAG_08019|CNAG_01074	http://amigo.geneontology.org/amigo/term/GO:0015171
GO:0051085	chaperone cofactor-dependent protein refolding	3	14	0.214286	0.349259	1	CNAG_07347|CNAG_01750|CNAG_03347	http://amigo.geneontology.org/amigo/term/GO:0051085
GO:0030674	protein-macromolecule adaptor activity	2	8	0.25	0.353417	1	CNAG_00321|CNAG_02857	http://amigo.geneontology.org/amigo/term/GO:0030674
GO:0006073	cellular glucan metabolic process	2	8	0.25	0.353417	1	CNAG_05766|CNAG_02225	http://amigo.geneontology.org/amigo/term/GO:0006073
GO:0006491	N-glycan processing	2	8	0.25	0.353417	1	CNAG_01214|CNAG_00744	http://amigo.geneontology.org/amigo/term/GO:0006491
GO:0033215	reductive iron assimilation	2	8	0.25	0.353417	1	CNAG_07770|CNAG_02958	http://amigo.geneontology.org/amigo/term/GO:0033215
GO:0016757	transferase activity, transferring glycosyl groups	2	8	0.25	0.353417	1	CNAG_01466|CNAG_04801	http://amigo.geneontology.org/amigo/term/GO:0016757
GO:0051787	misfolded protein binding	2	9	0.222222	0.399885	1	CNAG_01750|CNAG_01347	http://amigo.geneontology.org/amigo/term/GO:0051787
GO:0016491	oxidoreductase activity	11	70	0.157143	0.4118	1	CNAG_05521|CNAG_03465|CNAG_05299|CNAG_02958|CNAG_05020|CNAG_05329|CNAG_07626|CNAG_01495|CNAG_06554|CNAG_03834|CNAG_04112	http://amigo.geneontology.org/amigo/term/GO:0016491
GO:0020037	heme binding	2	10	0.2	0.444716	1	CNAG_00575|CNAG_04981	http://amigo.geneontology.org/amigo/term/GO:0020037
GO:0030036	actin cytoskeleton organization	2	10	0.2	0.444716	1	CNAG_02071|CNAG_02883	http://amigo.geneontology.org/amigo/term/GO:0030036
GO:0006470	protein dephosphorylation	2	10	0.2	0.444716	1	CNAG_05155|CNAG_04833	http://amigo.geneontology.org/amigo/term/GO:0006470
GO:0000045	autophagosome assembly	2	10	0.2	0.444716	1	CNAG_04371|CNAG_01424	http://amigo.geneontology.org/amigo/term/GO:0000045
GO:0032153	cell division site	3	17	0.176471	0.453775	1	CNAG_03825|CNAG_03376|CNAG_05654	http://amigo.geneontology.org/amigo/term/GO:0032153
GO:0035556	intracellular signal transduction	5	33	0.151515	0.509117	1	CNAG_01612|CNAG_02531|CNAG_02389|CNAG_00745|CNAG_06193	http://amigo.geneontology.org/amigo/term/GO:0035556
GO:0006260	DNA replication	1	5	0.2	0.545161	1	CNAG_02972	http://amigo.geneontology.org/amigo/term/GO:0006260
GO:0061608	nuclear import signal receptor activity	1	5	0.2	0.545161	1	CNAG_01479	http://amigo.geneontology.org/amigo/term/GO:0061608
GO:0000026	alpha-1,2-mannosyltransferase activity	1	5	0.2	0.545161	1	CNAG_00873	http://amigo.geneontology.org/amigo/term/GO:0000026
GO:0042162	telomeric DNA binding	1	5	0.2	0.545161	1	CNAG_07988	http://amigo.geneontology.org/amigo/term/GO:0042162
GO:0000340	RNA 7-methylguanosine cap binding	1	5	0.2	0.545161	1	CNAG_05843	http://amigo.geneontology.org/amigo/term/GO:0000340
GO:0070290	N-acylphosphatidylethanolamine-specific phospholipase D activity	1	5	0.2	0.545161	1	CNAG_03232	http://amigo.geneontology.org/amigo/term/GO:0070290
GO:0070291	N-acylethanolamine metabolic process	1	5	0.2	0.545161	1	CNAG_03232	http://amigo.geneontology.org/amigo/term/GO:0070291
GO:0031204	posttranslational protein targeting to membrane, translocation	1	5	0.2	0.545161	1	CNAG_04556	http://amigo.geneontology.org/amigo/term/GO:0031204
GO:0005385	zinc ion transmembrane transporter activity	1	5	0.2	0.545161	1	CNAG_00895	http://amigo.geneontology.org/amigo/term/GO:0005385
GO:0005978	glycogen biosynthetic process	1	5	0.2	0.545161	1	CNAG_05184	http://amigo.geneontology.org/amigo/term/GO:0005978
GO:0090502	RNA phosphodiester bond hydrolysis, endonucleolytic	1	5	0.2	0.545161	1	CNAG_00357	http://amigo.geneontology.org/amigo/term/GO:0090502
GO:0000014	single-stranded DNA endodeoxyribonuclease activity	1	5	0.2	0.545161	1	CNAG_05531	http://amigo.geneontology.org/amigo/term/GO:0000014
GO:0009272	fungal-type cell wall biogenesis	1	5	0.2	0.545161	1	CNAG_04283	http://amigo.geneontology.org/amigo/term/GO:0009272
GO:0007004	telomere maintenance via telomerase	1	5	0.2	0.545161	1	CNAG_07988	http://amigo.geneontology.org/amigo/term/GO:0007004
GO:0016832	aldehyde-lyase activity	1	5	0.2	0.545161	1	CNAG_02599	http://amigo.geneontology.org/amigo/term/GO:0016832
GO:0008374	O-acyltransferase activity	1	5	0.2	0.545161	1	CNAG_05860	http://amigo.geneontology.org/amigo/term/GO:0008374
GO:0071577	zinc ion transmembrane transport	1	5	0.2	0.545161	1	CNAG_00895	http://amigo.geneontology.org/amigo/term/GO:0071577
GO:0070292	N-acylphosphatidylethanolamine metabolic process	1	5	0.2	0.545161	1	CNAG_03232	http://amigo.geneontology.org/amigo/term/GO:0070292
GO:0019346	transsulfuration	1	5	0.2	0.545161	1	CNAG_00637	http://amigo.geneontology.org/amigo/term/GO:0019346
GO:0043227	membrane-bounded organelle	1	5	0.2	0.545161	1	CNAG_03232	http://amigo.geneontology.org/amigo/term/GO:0043227
GO:0030148	sphingolipid biosynthetic process	1	5	0.2	0.545161	1	CNAG_03834	http://amigo.geneontology.org/amigo/term/GO:0030148
GO:0030488	tRNA methylation	1	5	0.2	0.545161	1	CNAG_03214	http://amigo.geneontology.org/amigo/term/GO:0030488
GO:0007064	mitotic sister chromatid cohesion	1	5	0.2	0.545161	1	CNAG_04404	http://amigo.geneontology.org/amigo/term/GO:0007064
GO:0017053	transcription repressor complex	1	5	0.2	0.545161	1	CNAG_01013	http://amigo.geneontology.org/amigo/term/GO:0017053
GO:0005667	transcription regulator complex	1	5	0.2	0.545161	1	CNAG_07320	http://amigo.geneontology.org/amigo/term/GO:0005667
GO:0004174	electron-transferring-flavoprotein dehydrogenase activity	1	5	0.2	0.545161	1	CNAG_04521	http://amigo.geneontology.org/amigo/term/GO:0004174
GO:0008422	beta-glucosidase activity	2	13	0.153846	0.56686	1	CNAG_05766|CNAG_02225	http://amigo.geneontology.org/amigo/term/GO:0008422
GO:0090630	activation of GTPase activity	2	13	0.153846	0.56686	1	CNAG_07566|CNAG_06021	http://amigo.geneontology.org/amigo/term/GO:0090630
GO:0003887	DNA-directed DNA polymerase activity	2	13	0.153846	0.56686	1	CNAG_02160|CNAG_00419	http://amigo.geneontology.org/amigo/term/GO:0003887
GO:0016020	membrane	15	109	0.137615	0.569373	1	CNAG_04556|CNAG_00895|CNAG_04898|CNAG_03834|CNAG_01095|CNAG_02691|CNAG_06758|CNAG_01002|CNAG_02701|CNAG_04337|CNAG_01960|CNAG_01706|CNAG_00905|CNAG_03713|CNAG_00284	http://amigo.geneontology.org/amigo/term/GO:0016020
GO:0043565	sequence-specific DNA binding	3	21	0.142857	0.580601	1	CNAG_04916|CNAG_07320|CNAG_04768	http://amigo.geneontology.org/amigo/term/GO:0043565
GO:0000724	double-strand break repair via homologous recombination	3	21	0.142857	0.580601	1	CNAG_07670|CNAG_03265|CNAG_05531	http://amigo.geneontology.org/amigo/term/GO:0000724
GO:0016887	ATPase activity	6	44	0.136364	0.590625	1	CNAG_00531|CNAG_05592|CNAG_07347|CNAG_03565|CNAG_03347|CNAG_01750	http://amigo.geneontology.org/amigo/term/GO:0016887
GO:0016616	oxidoreductase activity, acting on the CH-OH group of donors, NAD or NADP as acceptor	4	29	0.137931	0.591884	1	CNAG_08027|CNAG_06074|CNAG_04097|CNAG_06035	http://amigo.geneontology.org/amigo/term/GO:0016616
GO:0010181	FMN binding	1	6	0.166667	0.601153	1	CNAG_07348	http://amigo.geneontology.org/amigo/term/GO:0010181
GO:0032300	mismatch repair complex	1	6	0.166667	0.601153	1	CNAG_02682	http://amigo.geneontology.org/amigo/term/GO:0032300
GO:0045892	negative regulation of transcription, DNA-templated	1	6	0.166667	0.601153	1	CNAG_00627	http://amigo.geneontology.org/amigo/term/GO:0045892
GO:0006654	phosphatidic acid biosynthetic process	1	6	0.166667	0.601153	1	CNAG_02505	http://amigo.geneontology.org/amigo/term/GO:0006654
GO:0015937	coenzyme A biosynthetic process	1	6	0.166667	0.601153	1	CNAG_07348	http://amigo.geneontology.org/amigo/term/GO:0015937
GO:0009435	NAD biosynthetic process	1	6	0.166667	0.601153	1	CNAG_06999	http://amigo.geneontology.org/amigo/term/GO:0009435
GO:0016281	eukaryotic translation initiation factor 4F complex	1	6	0.166667	0.601153	1	CNAG_05843	http://amigo.geneontology.org/amigo/term/GO:0016281
GO:0019706	protein-cysteine S-palmitoyltransferase activity	1	6	0.166667	0.601153	1	CNAG_04849	http://amigo.geneontology.org/amigo/term/GO:0019706
GO:0032508	DNA duplex unwinding	1	6	0.166667	0.601153	1	CNAG_02972	http://amigo.geneontology.org/amigo/term/GO:0032508
GO:0009073	aromatic amino acid family biosynthetic process	1	6	0.166667	0.601153	1	CNAG_03828	http://amigo.geneontology.org/amigo/term/GO:0009073
GO:0016279	protein-lysine N-methyltransferase activity	1	6	0.166667	0.601153	1	CNAG_05719	http://amigo.geneontology.org/amigo/term/GO:0016279
GO:0000723	telomere maintenance	1	6	0.166667	0.601153	1	CNAG_02233	http://amigo.geneontology.org/amigo/term/GO:0000723
GO:0008360	regulation of cell shape	1	6	0.166667	0.601153	1	CNAG_02883	http://amigo.geneontology.org/amigo/term/GO:0008360
GO:0018230	peptidyl-L-cysteine S-palmitoylation	1	6	0.166667	0.601153	1	CNAG_04849	http://amigo.geneontology.org/amigo/term/GO:0018230
GO:0031461	cullin-RING ubiquitin ligase complex	1	6	0.166667	0.601153	1	CNAG_03173	http://amigo.geneontology.org/amigo/term/GO:0031461
GO:0034620	cellular response to unfolded protein	1	6	0.166667	0.601153	1	CNAG_01750	http://amigo.geneontology.org/amigo/term/GO:0034620
GO:0030865	cortical cytoskeleton organization	1	6	0.166667	0.601153	1	CNAG_02883	http://amigo.geneontology.org/amigo/term/GO:0030865
GO:0015031	protein transport	1	6	0.166667	0.601153	1	CNAG_02857	http://amigo.geneontology.org/amigo/term/GO:0015031
GO:0000712	resolution of meiotic recombination intermediates	1	6	0.166667	0.601153	1	CNAG_05531	http://amigo.geneontology.org/amigo/term/GO:0000712
GO:0000127	transcription factor TFIIIC complex	1	6	0.166667	0.601153	1	CNAG_07513	http://amigo.geneontology.org/amigo/term/GO:0000127
GO:0008324	cation transmembrane transporter activity	1	6	0.166667	0.601153	1	CNAG_04337	http://amigo.geneontology.org/amigo/term/GO:0008324
GO:0005381	iron ion transmembrane transporter activity	1	6	0.166667	0.601153	1	CNAG_02958	http://amigo.geneontology.org/amigo/term/GO:0005381
GO:0033573	high-affinity iron permease complex	1	6	0.166667	0.601153	1	CNAG_02958	http://amigo.geneontology.org/amigo/term/GO:0033573
GO:0047617	acyl-CoA hydrolase activity	1	6	0.166667	0.601153	1	CNAG_03455	http://amigo.geneontology.org/amigo/term/GO:0047617
GO:0000407	phagophore assembly site	1	6	0.166667	0.601153	1	CNAG_00778	http://amigo.geneontology.org/amigo/term/GO:0000407
GO:0051082	unfolded protein binding	5	37	0.135135	0.60176	1	CNAG_00798|CNAG_07347|CNAG_01391|CNAG_01750|CNAG_03347	http://amigo.geneontology.org/amigo/term/GO:0051082
GO:0031625	ubiquitin protein ligase binding	2	14	0.142857	0.60303	1	CNAG_02170|CNAG_02857	http://amigo.geneontology.org/amigo/term/GO:0031625
GO:0055114	oxidation-reduction process	3	22	0.136364	0.609263	1	CNAG_07770|CNAG_04097|CNAG_01939	http://amigo.geneontology.org/amigo/term/GO:0055114
GO:0007015	actin filament organization	2	15	0.133333	0.636866	1	CNAG_05930|CNAG_02883	http://amigo.geneontology.org/amigo/term/GO:0007015
GO:0019878	lysine biosynthetic process via aminoadipic acid	1	7	0.142857	0.650258	1	CNAG_03828	http://amigo.geneontology.org/amigo/term/GO:0019878
GO:0005085	guanyl-nucleotide exchange factor activity	1	7	0.142857	0.650258	1	CNAG_06401	http://amigo.geneontology.org/amigo/term/GO:0005085
GO:0006094	gluconeogenesis	1	7	0.142857	0.650258	1	CNAG_04217	http://amigo.geneontology.org/amigo/term/GO:0006094
GO:0000287	magnesium ion binding	1	7	0.142857	0.650258	1	CNAG_04096	http://amigo.geneontology.org/amigo/term/GO:0000287
GO:0000293	ferric-chelate reductase activity	1	7	0.142857	0.650258	1	CNAG_07770	http://amigo.geneontology.org/amigo/term/GO:0000293
GO:0006302	double-strand break repair	1	7	0.142857	0.650258	1	CNAG_02862	http://amigo.geneontology.org/amigo/term/GO:0006302
GO:0005764	lysosome	1	7	0.142857	0.650258	1	CNAG_02942	http://amigo.geneontology.org/amigo/term/GO:0005764
GO:1901565	organonitrogen compound catabolic process	1	7	0.142857	0.650258	1	CNAG_02601	http://amigo.geneontology.org/amigo/term/GO:1901565
GO:0005788	endoplasmic reticulum lumen	1	7	0.142857	0.650258	1	CNAG_01466	http://amigo.geneontology.org/amigo/term/GO:0005788
GO:0017108	5'-flap endonuclease activity	1	7	0.142857	0.650258	1	CNAG_00328	http://amigo.geneontology.org/amigo/term/GO:0017108
GO:0004674	protein serine/threonine kinase activity	7	55	0.127273	0.654104	1	CNAG_00745|CNAG_01612|CNAG_05220|CNAG_00130|CNAG_02389|CNAG_02233|CNAG_06310	http://amigo.geneontology.org/amigo/term/GO:0004674
GO:0016567	protein ubiquitination	3	24	0.125	0.662541	1	CNAG_02349|CNAG_06693|CNAG_03376	http://amigo.geneontology.org/amigo/term/GO:0016567
GO:0016791	phosphatase activity	2	16	0.125	0.668394	1	CNAG_06132|CNAG_06698	http://amigo.geneontology.org/amigo/term/GO:0016791
GO:0000209	protein polyubiquitination	3	25	0.12	0.687125	1	CNAG_04611|CNAG_04724|CNAG_05773	http://amigo.geneontology.org/amigo/term/GO:0000209
GO:0044183	protein folding chaperone	1	8	0.125	0.693324	1	CNAG_01750	http://amigo.geneontology.org/amigo/term/GO:0044183
GO:0007005	mitochondrion organization	1	8	0.125	0.693324	1	CNAG_02164	http://amigo.geneontology.org/amigo/term/GO:0007005
GO:0031932	TORC2 complex	1	8	0.125	0.693324	1	CNAG_05220	http://amigo.geneontology.org/amigo/term/GO:0031932
GO:0009306	protein secretion	1	8	0.125	0.693324	1	CNAG_03054	http://amigo.geneontology.org/amigo/term/GO:0009306
GO:0072686	mitotic spindle	1	8	0.125	0.693324	1	CNAG_00498	http://amigo.geneontology.org/amigo/term/GO:0072686
GO:0070588	calcium ion transmembrane transport	1	8	0.125	0.693324	1	CNAG_05592	http://amigo.geneontology.org/amigo/term/GO:0070588
GO:0031982	vesicle	1	8	0.125	0.693324	1	CNAG_02883	http://amigo.geneontology.org/amigo/term/GO:0031982
GO:0006612	protein targeting to membrane	1	8	0.125	0.693324	1	CNAG_04849	http://amigo.geneontology.org/amigo/term/GO:0006612
GO:0019239	deaminase activity	1	8	0.125	0.693324	1	CNAG_02601	http://amigo.geneontology.org/amigo/term/GO:0019239
GO:0007163	establishment or maintenance of cell polarity	1	8	0.125	0.693324	1	CNAG_02883	http://amigo.geneontology.org/amigo/term/GO:0007163
GO:0046513	ceramide biosynthetic process	1	8	0.125	0.693324	1	CNAG_02087	http://amigo.geneontology.org/amigo/term/GO:0046513
GO:0000381	regulation of alternative mRNA splicing, via spliceosome	1	8	0.125	0.693324	1	CNAG_06616	http://amigo.geneontology.org/amigo/term/GO:0000381
GO:0000329	fungal-type vacuole membrane	4	35	0.114286	0.723915	1	CNAG_06459|CNAG_00696|CNAG_02685|CNAG_03619	http://amigo.geneontology.org/amigo/term/GO:0000329
GO:0061631	ubiquitin conjugating enzyme activity	2	18	0.111111	0.724769	1	CNAG_04611|CNAG_04724	http://amigo.geneontology.org/amigo/term/GO:0061631
GO:0044732	mitotic spindle pole body	1	9	0.111111	0.731091	1	CNAG_03376	http://amigo.geneontology.org/amigo/term/GO:0044732
GO:0032956	regulation of actin cytoskeleton organization	1	9	0.111111	0.731091	1	CNAG_02883	http://amigo.geneontology.org/amigo/term/GO:0032956
GO:0000151	ubiquitin ligase complex	1	9	0.111111	0.731091	1	CNAG_03376	http://amigo.geneontology.org/amigo/term/GO:0000151
GO:0031146	SCF-dependent proteasomal ubiquitin-dependent protein catabolic process	1	9	0.111111	0.731091	1	CNAG_06498	http://amigo.geneontology.org/amigo/term/GO:0031146
GO:0071627	integral component of fungal-type vacuolar membrane	1	9	0.111111	0.731091	1	CNAG_03909	http://amigo.geneontology.org/amigo/term/GO:0071627
GO:0046856	phosphatidylinositol dephosphorylation	1	9	0.111111	0.731091	1	CNAG_04833	http://amigo.geneontology.org/amigo/term/GO:0046856
GO:0005096	GTPase activator activity	3	27	0.111111	0.732209	1	CNAG_07566|CNAG_06021|CNAG_06401	http://amigo.geneontology.org/amigo/term/GO:0005096
GO:0031305	integral component of mitochondrial inner membrane	2	19	0.105263	0.749785	1	CNAG_06668|CNAG_00107	http://amigo.geneontology.org/amigo/term/GO:0031305
GO:0005856	cytoskeleton	1	10	0.1	0.764212	1	CNAG_02883	http://amigo.geneontology.org/amigo/term/GO:0005856
GO:0019005	SCF ubiquitin ligase complex	1	10	0.1	0.764212	1	CNAG_06498	http://amigo.geneontology.org/amigo/term/GO:0019005
GO:0007094	mitotic spindle assembly checkpoint	1	10	0.1	0.764212	1	CNAG_03376	http://amigo.geneontology.org/amigo/term/GO:0007094
GO:0006096	glycolytic process	1	10	0.1	0.764212	1	CNAG_04523	http://amigo.geneontology.org/amigo/term/GO:0006096
GO:0000124	SAGA complex	1	10	0.1	0.764212	1	CNAG_03210	http://amigo.geneontology.org/amigo/term/GO:0000124
GO:0030267	glyoxylate reductase (NADP) activity	1	10	0.1	0.764212	1	CNAG_04085	http://amigo.geneontology.org/amigo/term/GO:0030267
GO:0016618	hydroxypyruvate reductase activity	1	10	0.1	0.764212	1	CNAG_04085	http://amigo.geneontology.org/amigo/term/GO:0016618
GO:0006879	cellular iron ion homeostasis	1	10	0.1	0.764212	1	CNAG_01387	http://amigo.geneontology.org/amigo/term/GO:0006879
GO:0006289	nucleotide-excision repair	1	10	0.1	0.764212	1	CNAG_03173	http://amigo.geneontology.org/amigo/term/GO:0006289
GO:0060090	molecular adaptor activity	1	10	0.1	0.764212	1	CNAG_01424	http://amigo.geneontology.org/amigo/term/GO:0060090
GO:0031122	cytoplasmic microtubule organization	1	11	0.0909091	0.793257	1	CNAG_04240	http://amigo.geneontology.org/amigo/term/GO:0031122
GO:0031410	cytoplasmic vesicle	1	11	0.0909091	0.793257	1	CNAG_02883	http://amigo.geneontology.org/amigo/term/GO:0031410
GO:0006874	cellular calcium ion homeostasis	1	11	0.0909091	0.793257	1	CNAG_05592	http://amigo.geneontology.org/amigo/term/GO:0006874
GO:0004722	protein serine/threonine phosphatase activity	1	11	0.0909091	0.793257	1	CNAG_00498	http://amigo.geneontology.org/amigo/term/GO:0004722
GO:0000324	fungal-type vacuole	2	21	0.0952381	0.793977	1	CNAG_06817|CNAG_06135	http://amigo.geneontology.org/amigo/term/GO:0000324
GO:0000226	microtubule cytoskeleton organization	1	12	0.0833333	0.818727	1	CNAG_00498	http://amigo.geneontology.org/amigo/term/GO:0000226
GO:0000079	regulation of cyclin-dependent protein serine/threonine kinase activity	1	12	0.0833333	0.818727	1	CNAG_03385	http://amigo.geneontology.org/amigo/term/GO:0000079
GO:0007131	reciprocal meiotic recombination	1	12	0.0833333	0.818727	1	CNAG_05472	http://amigo.geneontology.org/amigo/term/GO:0007131
GO:0033617	mitochondrial cytochrome c oxidase assembly	1	12	0.0833333	0.818727	1	CNAG_06668	http://amigo.geneontology.org/amigo/term/GO:0033617
GO:0006298	mismatch repair	1	12	0.0833333	0.818727	1	CNAG_02682	http://amigo.geneontology.org/amigo/term/GO:0006298
GO:0007030	Golgi organization	1	12	0.0833333	0.818727	1	CNAG_03054	http://amigo.geneontology.org/amigo/term/GO:0007030
GO:0008289	lipid binding	1	12	0.0833333	0.818727	1	CNAG_03463	http://amigo.geneontology.org/amigo/term/GO:0008289
GO:0000790	nuclear chromatin	4	41	0.097561	0.821331	1	CNAG_04404|CNAG_00039|CNAG_01013|CNAG_02877	http://amigo.geneontology.org/amigo/term/GO:0000790
GO:0030176	integral component of endoplasmic reticulum membrane	3	32	0.09375	0.822503	1	CNAG_05815|CNAG_06031|CNAG_06835	http://amigo.geneontology.org/amigo/term/GO:0030176
GO:0017137	Rab GTPase binding	2	23	0.0869565	0.831124	1	CNAG_07566|CNAG_06021	http://amigo.geneontology.org/amigo/term/GO:0017137
GO:0004842	ubiquitin-protein transferase activity	1	13	0.0769231	0.841063	1	CNAG_06693	http://amigo.geneontology.org/amigo/term/GO:0004842
GO:0000977	RNA polymerase II transcription regulatory region sequence-specific DNA binding	1	13	0.0769231	0.841063	1	CNAG_04916	http://amigo.geneontology.org/amigo/term/GO:0000977
GO:0005938	cell cortex	1	13	0.0769231	0.841063	1	CNAG_02883	http://amigo.geneontology.org/amigo/term/GO:0005938
GO:0005789	endoplasmic reticulum membrane	4	44	0.0909091	0.858269	1	CNAG_00798|CNAG_03176|CNAG_03834|CNAG_05860	http://amigo.geneontology.org/amigo/term/GO:0005789
GO:0005654	nucleoplasm	1	14	0.0714286	0.860649	1	CNAG_00263	http://amigo.geneontology.org/amigo/term/GO:0005654
GO:0034599	cellular response to oxidative stress	1	14	0.0714286	0.860649	1	CNAG_02805	http://amigo.geneontology.org/amigo/term/GO:0034599
GO:0000307	cyclin-dependent protein kinase holoenzyme complex	1	14	0.0714286	0.860649	1	CNAG_03385	http://amigo.geneontology.org/amigo/term/GO:0000307
GO:0016538	cyclin-dependent protein serine/threonine kinase regulator activity	1	14	0.0714286	0.860649	1	CNAG_03385	http://amigo.geneontology.org/amigo/term/GO:0016538
GO:0000149	SNARE binding	1	14	0.0714286	0.860649	1	CNAG_05500	http://amigo.geneontology.org/amigo/term/GO:0000149
GO:0008094	DNA-dependent ATPase activity	1	14	0.0714286	0.860649	1	CNAG_02682	http://amigo.geneontology.org/amigo/term/GO:0008094
GO:0050660	flavin adenine dinucleotide binding	1	14	0.0714286	0.860649	1	CNAG_04521	http://amigo.geneontology.org/amigo/term/GO:0050660
GO:0003697	single-stranded DNA binding	2	25	0.08	0.862119	1	CNAG_05531|CNAG_02862	http://amigo.geneontology.org/amigo/term/GO:0003697
GO:0005525	GTP binding	2	25	0.08	0.862119	1	CNAG_03876|CNAG_02883	http://amigo.geneontology.org/amigo/term/GO:0005525
GO:0006357	regulation of transcription by RNA polymerase II	6	63	0.0952381	0.867496	1	CNAG_03210|CNAG_04176|CNAG_04036|CNAG_02516|CNAG_00039|CNAG_05861	http://amigo.geneontology.org/amigo/term/GO:0006357
GO:0005759	mitochondrial matrix	1	15	0.0666667	0.877823	1	CNAG_03347	http://amigo.geneontology.org/amigo/term/GO:0005759
GO:0043130	ubiquitin binding	1	15	0.0666667	0.877823	1	CNAG_05773	http://amigo.geneontology.org/amigo/term/GO:0043130
GO:0030170	pyridoxal phosphate binding	1	16	0.0625	0.892883	1	CNAG_00637	http://amigo.geneontology.org/amigo/term/GO:0030170
GO:0006468	protein phosphorylation	2	28	0.0714286	0.898935	1	CNAG_01612|CNAG_00745	http://amigo.geneontology.org/amigo/term/GO:0006468
GO:0030173	integral component of Golgi membrane	1	17	0.0588235	0.906088	1	CNAG_05707	http://amigo.geneontology.org/amigo/term/GO:0030173
GO:0016192	vesicle-mediated transport	2	29	0.0689655	0.909017	1	CNAG_01750|CNAG_05707	http://amigo.geneontology.org/amigo/term/GO:0016192
GO:0006457	protein folding	2	29	0.0689655	0.909017	1	CNAG_00798|CNAG_01391	http://amigo.geneontology.org/amigo/term/GO:0006457
GO:0005686	U2 snRNP	1	18	0.0555556	0.917667	1	CNAG_03733	http://amigo.geneontology.org/amigo/term/GO:0005686
GO:0005743	mitochondrial inner membrane	1	19	0.0526316	0.92782	1	CNAG_02505	http://amigo.geneontology.org/amigo/term/GO:0005743
GO:0016021	integral component of membrane	5	63	0.0793651	0.933186	1	CNAG_03909|CNAG_01855|CNAG_03619|CNAG_01742|CNAG_04283	http://amigo.geneontology.org/amigo/term/GO:0016021
GO:0055085	transmembrane transport	2	32	0.0625	0.93389	1	CNAG_00497|CNAG_04283	http://amigo.geneontology.org/amigo/term/GO:0055085
GO:0008017	microtubule binding	1	20	0.05	0.936722	1	CNAG_04240	http://amigo.geneontology.org/amigo/term/GO:0008017
GO:0000278	mitotic cell cycle	1	20	0.05	0.936722	1	CNAG_00498	http://amigo.geneontology.org/amigo/term/GO:0000278
GO:0005794	Golgi apparatus	4	54	0.0740741	0.938042	1	CNAG_04849|CNAG_00873|CNAG_03227|CNAG_03054	http://amigo.geneontology.org/amigo/term/GO:0005794
GO:0018105	peptidyl-serine phosphorylation	1	21	0.047619	0.944526	1	CNAG_02389	http://amigo.geneontology.org/amigo/term/GO:0018105
GO:0005524	ATP binding	1	21	0.047619	0.944526	1	CNAG_01750	http://amigo.geneontology.org/amigo/term/GO:0005524
GO:0003677	DNA binding	1	21	0.047619	0.944526	1	CNAG_05472	http://amigo.geneontology.org/amigo/term/GO:0003677
GO:0030433	ubiquitin-dependent ERAD pathway	1	21	0.047619	0.944526	1	CNAG_04724	http://amigo.geneontology.org/amigo/term/GO:0030433
GO:0043161	proteasome-mediated ubiquitin-dependent protein catabolic process	3	46	0.0652174	0.950584	1	CNAG_05410|CNAG_02170|CNAG_03173	http://amigo.geneontology.org/amigo/term/GO:0043161
GO:0043231	intracellular membrane-bounded organelle	2	36	0.0555556	0.957176	1	CNAG_02834|CNAG_02883	http://amigo.geneontology.org/amigo/term/GO:0043231
GO:0000122	negative regulation of transcription by RNA polymerase II	1	23	0.0434783	0.957369	1	CNAG_01013	http://amigo.geneontology.org/amigo/term/GO:0000122
GO:0003743	translation initiation factor activity	1	23	0.0434783	0.957369	1	CNAG_05843	http://amigo.geneontology.org/amigo/term/GO:0003743
GO:0003729	mRNA binding	4	59	0.0677966	0.960123	1	CNAG_04638|CNAG_03292|CNAG_03709|CNAG_07722	http://amigo.geneontology.org/amigo/term/GO:0003729
GO:0005768	endosome	1	24	0.0416667	0.96263	1	CNAG_05500	http://amigo.geneontology.org/amigo/term/GO:0005768
GO:0006606	protein import into nucleus	1	24	0.0416667	0.96263	1	CNAG_01479	http://amigo.geneontology.org/amigo/term/GO:0006606
GO:0006897	endocytosis	1	27	0.037037	0.974829	1	CNAG_03463	http://amigo.geneontology.org/amigo/term/GO:0006897
GO:0005634	nucleus	60	548	0.109489	0.977815	1	CNAG_04916|CNAG_00419|CNAG_02566|CNAG_05087|CNAG_04833|CNAG_06943|CNAG_06193|CNAG_01240|CNAG_03709|CNAG_01572|CNAG_01479|CNAG_03192|CNAG_01750|CNAG_06616|CNAG_02701|CNAG_04176|CNAG_05912|CNAG_04768|CNAG_02691|CNAG_04036|CNAG_05388|CNAG_05220|CNAG_00130|CNAG_06693|CNAG_03059|CNAG_06703|CNAG_06339|CNAG_05773|CNAG_07320|CNAG_03788|CNAG_03132|CNAG_07708|CNAG_07583|CNAG_02986|CNAG_04960|CNAG_03173|CNA…	http://amigo.geneontology.org/amigo/term/GO:0005634
GO:0003682	chromatin binding	1	28	0.0357143	0.977937	1	CNAG_04404	http://amigo.geneontology.org/amigo/term/GO:0003682
GO:0045944	positive regulation of transcription by RNA polymerase II	2	44	0.0454545	0.982445	1	CNAG_02516|CNAG_00627	http://amigo.geneontology.org/amigo/term/GO:0045944
GO:0005829	cytosol	25	267	0.093633	0.984511	1	CNAG_04523|CNAG_05299|CNAG_04833|CNAG_00575|CNAG_01479|CNAG_01750|CNAG_04112|CNAG_05521|CNAG_00778|CNAG_04744|CNAG_02691|CNAG_05223|CNAG_04981|CNAG_02857|CNAG_04217|CNAG_04371|CNAG_03765|CNAG_06873|CNAG_06872|CNAG_02601|CNAG_07347|CNAG_03376|CNAG_02701|CNAG_04085|CNAG_02464	http://amigo.geneontology.org/amigo/term/GO:0005829
GO:0003924	GTPase activity	2	46	0.0434783	0.98601	1	CNAG_03876|CNAG_02883	http://amigo.geneontology.org/amigo/term/GO:0003924
GO:0006886	intracellular protein transport	2	48	0.0416667	0.988866	1	CNAG_07566|CNAG_06021	http://amigo.geneontology.org/amigo/term/GO:0006886
GO:0005783	endoplasmic reticulum	5	91	0.0549451	0.994212	1	CNAG_04556|CNAG_02087|CNAG_02577|CNAG_01347|CNAG_04849	http://amigo.geneontology.org/amigo/term/GO:0005783
GO:0005730	nucleolus	2	74	0.027027	0.99948	1	CNAG_03192|CNAG_00498	http://amigo.geneontology.org/amigo/term/GO:0005730
GO:0003723	RNA binding	4	108	0.037037	0.999705	1	CNAG_03733|CNAG_04638|CNAG_03709|CNAG_04960	http://amigo.geneontology.org/amigo/term/GO:0003723
GO:0005737	cytoplasm	48	548	0.0875912	0.999785	1	CNAG_02420|CNAG_02441|CNAG_07838|CNAG_06193|CNAG_00263|CNAG_01572|CNAG_00637|CNAG_03192|CNAG_01750|CNAG_00175|CNAG_00321|CNAG_01004|CNAG_02691|CNAG_07722|CNAG_00498|CNAG_00130|CNAG_02857|CNAG_02170|CNAG_07626|CNAG_03347|CNAG_01889|CNAG_06554|CNAG_01495|CNAG_02226|CNAG_03765|CNAG_06553|CNAG_03709|CNAG_05184|CNAG_05020|CNAG_02531|CNAG_02883|CNAG_05329|CNAG_00566|CNAG_02473|CNAG_01391|CNAG_04638|CNA…	http://amigo.geneontology.org/amigo/term/GO:0005737
GO:0005739	mitochondrion	8	214	0.0373832	0.999999	1	CNAG_00834|CNAG_02682|CNAG_02505|CNAG_04974|CNAG_01913|CNAG_00692|CNAG_05223|CNAG_02601	http://amigo.geneontology.org/amigo/term/GO:0005739

## Sheet: GO of Up-regulated genes
Table S2. GO analysis of DEG (differentially expressed genes) in C. neoformans knock-outs or wild-type cells up-regulated by Set302 at 39 °C and regulated by heat, but not by Set302 at 30 °C from Table S1.
Gene Term ID	GO Term Description	Input number	Background number	Gene Ratio	P-Value	Corrected P-Value	Gene_ID	Hyperlink
GO:0003735	structural constituent of ribosome	74	96	0.770833	6.13362e-36	1.10712e-33	CNAG_01990|CNAG_00538|CNAG_00655|CNAG_03739|CNAG_00512|CNAG_07839|CNAG_03577|CNAG_03303|CNAG_06847|CNAG_01320|CNAG_03221|CNAG_01300|CNAG_00640|CNAG_02838|CNAG_04762|CNAG_02914|CNAG_06471|CNAG_04292|CNAG_02037|CNAG_00672|CNAG_04709|CNAG_00779|CNAG_02811|CNAG_05525|CNAG_05917|CNAG_01797|CNAG_02754|CNAG_01628|CNAG_00116|CNAG_05635|CNAG_05751|CNAG_00656|CNAG_04334|CNAG_01480|CNAG_01590|CNAG_01884|CNA…	http://amigo.geneontology.org/amigo/term/GO:0003735
GO:0022625	cytosolic large ribosomal subunit	41	42	0.97619	7.15636e-23	8.61149e-21	CNAG_01224|CNAG_04799|CNAG_00821|CNAG_00655|CNAG_03739|CNAG_06095|CNAG_07839|CNAG_03577|CNAG_01976|CNAG_03221|CNAG_01455|CNAG_04762|CNAG_00779|CNAG_00771|CNAG_06222|CNAG_00656|CNAG_03015|CNAG_04726|CNAG_03053|CNAG_01884|CNAG_03283|CNAG_03747|CNAG_06447|CNAG_04068|CNAG_00232|CNAG_05800|CNAG_00703|CNAG_01812|CNAG_04021|CNAG_01650|CNAG_02330|CNAG_04448|CNAG_06231|CNAG_02928|CNAG_02144|CNAG_01480|CNA…	http://amigo.geneontology.org/amigo/term/GO:0022625
GO:0022627	cytosolic small ribosomal subunit	26	30	0.866667	4.08209e-14	3.68409e-12	CNAG_01990|CNAG_06847|CNAG_03198|CNAG_01300|CNAG_02838|CNAG_05814|CNAG_00672|CNAG_06633|CNAG_02811|CNAG_05525|CNAG_02754|CNAG_01628|CNAG_00116|CNAG_03303|CNAG_04445|CNAG_03780|CNAG_05465|CNAG_00819|CNAG_00640|CNAG_06605|CNAG_05904|CNAG_01153|CNAG_01951|CNAG_02359|CNAG_03000|CNAG_03127	http://amigo.geneontology.org/amigo/term/GO:0022627
GO:0003723	RNA binding	41	108	0.37963	3.53561e-12	2.12726e-10	CNAG_01224|CNAG_04799|CNAG_00845|CNAG_06095|CNAG_07839|CNAG_03015|CNAG_04050|CNAG_01666|CNAG_00656|CNAG_01807|CNAG_03303|CNAG_04762|CNAG_03780|CNAG_06535|CNAG_02378|CNAG_01884|CNAG_04448|CNAG_01486|CNAG_05814|CNAG_03954|CNAG_02437|CNAG_01198|CNAG_01549|CNAG_06811|CNAG_00232|CNAG_04022|CNAG_01812|CNAG_04021|CNAG_01650|CNAG_06368|CNAG_03283|CNAG_00640|CNAG_02928|CNAG_02144|CNAG_03353|CNAG_05555|CNA…	http://amigo.geneontology.org/amigo/term/GO:0003723
GO:0002181	cytoplasmic translation	15	21	0.714286	6.69972e-08	2.68733e-06	CNAG_04021|CNAG_00334|CNAG_03456|CNAG_03221|CNAG_00655|CNAG_03577|CNAG_06447|CNAG_06906|CNAG_05232|CNAG_06811|CNAG_01486|CNAG_05800|CNAG_00703|CNAG_02234|CNAG_01404	http://amigo.geneontology.org/amigo/term/GO:0002181
GO:0006412	translation	13	19	0.684211	7.28955e-07	2.63153e-05	CNAG_06605|CNAG_01812|CNAG_01990|CNAG_05904|CNAG_00538|CNAG_00640|CNAG_04334|CNAG_06471|CNAG_05764|CNAG_01480|CNAG_03693|CNAG_03283|CNAG_03127	http://amigo.geneontology.org/amigo/term/GO:0006412
GO:0000027	ribosomal large subunit assembly	13	21	0.619048	1.66201e-06	4.99988e-05	CNAG_01812|CNAG_01650|CNAG_03739|CNAG_00513|CNAG_03577|CNAG_07839|CNAG_01480|CNAG_03693|CNAG_03053|CNAG_01884|CNAG_03283|CNAG_02234|CNAG_02928	http://amigo.geneontology.org/amigo/term/GO:0000027
GO:0015986	ATP synthesis coupled proton transport	10	11	0.909091	2.49866e-06	6.93858e-05	CNAG_00534|CNAG_02762|CNAG_01204|CNAG_00990|CNAG_05750|CNAG_07487|CNAG_01586|CNAG_02485|CNAG_06767|CNAG_02916	http://amigo.geneontology.org/amigo/term/GO:0015986
GO:0005762	mitochondrial large ribosomal subunit	14	27	0.518519	3.21091e-06	8.27957e-05	CNAG_02037|CNAG_04709|CNAG_04664|CNAG_00535|CNAG_05917|CNAG_02842|CNAG_05635|CNAG_05751|CNAG_01320|CNAG_04180|CNAG_03693|CNAG_01590|CNAG_02914|CNAG_04292	http://amigo.geneontology.org/amigo/term/GO:0005762
GO:0000028	ribosomal small subunit assembly	9	11	0.818182	1.44414e-05	0.000347557	CNAG_05814|CNAG_06633|CNAG_01990|CNAG_05904|CNAG_03303|CNAG_06847|CNAG_04334|CNAG_03000|CNAG_03513	http://amigo.geneontology.org/amigo/term/GO:0000028
GO:0003729	mRNA binding	18	59	0.305085	5.10294e-05	0.00108362	CNAG_02338|CNAG_05525|CNAG_07362|CNAG_03675|CNAG_01990|CNAG_02898|CNAG_01413|CNAG_01182|CNAG_00771|CNAG_06231|CNAG_02810|CNAG_03276|CNAG_00386|CNAG_01273|CNAG_06716|CNAG_04465|CNAG_02486|CNAG_04584	http://amigo.geneontology.org/amigo/term/GO:0003729
GO:0005852	eukaryotic translation initiation factor 3 complex	6	6	1	0.000206544	0.00414236	CNAG_01111|CNAG_00509|CNAG_00754|CNAG_05105|CNAG_02507|CNAG_03641	http://amigo.geneontology.org/amigo/term/GO:0005852
GO:0042273	ribosomal large subunit biogenesis	8	14	0.571429	0.000265927	0.00505262	CNAG_04021|CNAG_04799|CNAG_01236|CNAG_00845|CNAG_04222|CNAG_03789|CNAG_07878|CNAG_05800	http://amigo.geneontology.org/amigo/term/GO:0042273
GO:0000462	maturation of SSU-rRNA from tricistronic rRNA transcript (SSU-rRNA, 5.8S rRNA, LSU-rRNA)	9	19	0.473684	0.00032124	0.00579839	CNAG_05228|CNAG_05904|CNAG_06367|CNAG_03780|CNAG_04334|CNAG_03198|CNAG_04044|CNAG_06005|CNAG_03293	http://amigo.geneontology.org/amigo/term/GO:0000462
GO:0005840	ribosome	6	7	0.857143	0.000356401	0.00612671	CNAG_01990|CNAG_06231|CNAG_06471|CNAG_01480|CNAG_03693|CNAG_03127	http://amigo.geneontology.org/amigo/term/GO:0005840
GO:0000470	maturation of LSU-rRNA	6	9	0.666667	0.000897743	0.0135036	CNAG_05755|CNAG_02144|CNAG_05473|CNAG_06535|CNAG_05555|CNAG_02378	http://amigo.geneontology.org/amigo/term/GO:0000470
GO:0015935	small ribosomal subunit	6	9	0.666667	0.000897743	0.0135036	CNAG_05110|CNAG_03986|CNAG_01628|CNAG_03353|CNAG_03780|CNAG_04883	http://amigo.geneontology.org/amigo/term/GO:0015935
GO:0003743	translation initiation factor activity	9	23	0.391304	0.000961119	0.0138786	CNAG_00527|CNAG_02507|CNAG_01943|CNAG_02486|CNAG_00386|CNAG_01111|CNAG_06563|CNAG_07778|CNAG_03641	http://amigo.geneontology.org/amigo/term/GO:0003743
GO:0000276	mitochondrial proton-transporting ATP synthase complex, coupling factor F(o)	5	6	0.833333	0.00125158	0.0167302	CNAG_01586|CNAG_00990|CNAG_00534|CNAG_02762|CNAG_02916	http://amigo.geneontology.org/amigo/term/GO:0000276
GO:0019843	rRNA binding	6	10	0.6	0.00133512	0.0167302	CNAG_00535|CNAG_03986|CNAG_04770|CNAG_01480|CNAG_03693|CNAG_01990	http://amigo.geneontology.org/amigo/term/GO:0019843
GO:0006099	tricarboxylic acid cycle	6	10	0.6	0.00133512	0.0167302	CNAG_07363|CNAG_00747|CNAG_03225|CNAG_03375|CNAG_00061|CNAG_07851	http://amigo.geneontology.org/amigo/term/GO:0006099
GO:0005730	nucleolus	17	74	0.22973	0.00134398	0.0167302	CNAG_05228|CNAG_02437|CNAG_01236|CNAG_06367|CNAG_03817|CNAG_01153|CNAG_00513|CNAG_04770|CNAG_03675|CNAG_03276|CNAG_00845|CNAG_07878|CNAG_05755|CNAG_03789|CNAG_03954|CNAG_04222|CNAG_05863	http://amigo.geneontology.org/amigo/term/GO:0005730
GO:0005763	mitochondrial small ribosomal subunit	7	15	0.466667	0.00160836	0.0187296	CNAG_01797|CNAG_03353|CNAG_03986|CNAG_00512|CNAG_04334|CNAG_00538|CNAG_05764	http://amigo.geneontology.org/amigo/term/GO:0005763
GO:0006696	ergosterol biosynthetic process	7	16	0.4375	0.00214663	0.0242167	CNAG_00040|CNAG_03819|CNAG_02896|CNAG_03311|CNAG_04605|CNAG_07510|CNAG_02830	http://amigo.geneontology.org/amigo/term/GO:0006696
GO:0005685	U1 snRNP	6	12	0.5	0.00267506	0.0292635	CNAG_01198|CNAG_04465|CNAG_06288|CNAG_04050|CNAG_04840|CNAG_04494	http://amigo.geneontology.org/amigo/term/GO:0005685
GO:0006122	mitochondrial electron transport, ubiquinol to cytochrome c	5	8	0.625	0.00302404	0.0306845	CNAG_01323|CNAG_01799|CNAG_06663|CNAG_00716|CNAG_05909	http://amigo.geneontology.org/amigo/term/GO:0006122
GO:0032040	small-subunit processome	9	30	0.3	0.00426712	0.0416332	CNAG_05228|CNAG_02437|CNAG_06367|CNAG_05101|CNAG_04770|CNAG_04445|CNAG_07494|CNAG_04044|CNAG_06005	http://amigo.geneontology.org/amigo/term/GO:0032040
GO:0070180	large ribosomal subunit rRNA binding	4	5	0.8	0.00444635	0.0422403	CNAG_01480|CNAG_01976|CNAG_03577|CNAG_03693	http://amigo.geneontology.org/amigo/term/GO:0070180
GO:0031305	integral component of mitochondrial inner membrane	7	19	0.368421	0.00461321	0.0427018	CNAG_00786|CNAG_01397|CNAG_00462|CNAG_00092|CNAG_06377|CNAG_07163|CNAG_01667	http://amigo.geneontology.org/amigo/term/GO:0031305
GO:0009982	pseudouridine synthase activity	4	6	0.666667	0.00692177	0.0594943	CNAG_05270|CNAG_01623|CNAG_01168|CNAG_06353	http://amigo.geneontology.org/amigo/term/GO:0009982
GO:0015934	large ribosomal subunit	4	6	0.666667	0.00692177	0.0594943	CNAG_02037|CNAG_01320|CNAG_01480|CNAG_03693	http://amigo.geneontology.org/amigo/term/GO:0015934
GO:0006413	translational initiation	4	7	0.571429	0.0101619	0.0780519	CNAG_00754|CNAG_06563|CNAG_03641|CNAG_05105	http://amigo.geneontology.org/amigo/term/GO:0006413
GO:0005750	mitochondrial respiratory chain complex III	4	7	0.571429	0.0101619	0.0780519	CNAG_01323|CNAG_05909|CNAG_06663|CNAG_01799	http://amigo.geneontology.org/amigo/term/GO:0005750
GO:0006123	mitochondrial electron transport, cytochrome c to oxygen	4	7	0.571429	0.0101619	0.0780519	CNAG_05132|CNAG_03861|CNAG_01991|CNAG_00716	http://amigo.geneontology.org/amigo/term/GO:0006123
GO:0000184	nuclear-transcribed mRNA catabolic process, nonsense-mediated decay	4	7	0.571429	0.0101619	0.0780519	CNAG_01807|CNAG_03276|CNAG_02898|CNAG_01413	http://amigo.geneontology.org/amigo/term/GO:0000184
GO:0006364	rRNA processing	7	23	0.304348	0.0106369	0.078366	CNAG_01236|CNAG_03817|CNAG_00513|CNAG_03300|CNAG_04445|CNAG_03789|CNAG_03513	http://amigo.geneontology.org/amigo/term/GO:0006364
GO:0005743	mitochondrial inner membrane	6	19	0.315789	0.0153857	0.106812	CNAG_06630|CNAG_00894|CNAG_05150|CNAG_02075|CNAG_06063|CNAG_03274	http://amigo.geneontology.org/amigo/term/GO:0005743
GO:0030687	preribosome, large subunit precursor	5	15	0.333333	0.022259	0.141131	CNAG_05473|CNAG_05755|CNAG_03789|CNAG_03300|CNAG_01236	http://amigo.geneontology.org/amigo/term/GO:0030687
GO:0030150	protein import into mitochondrial matrix	4	11	0.363636	0.0320953	0.180264	CNAG_06630|CNAG_01397|CNAG_03439|CNAG_01881	http://amigo.geneontology.org/amigo/term/GO:0030150
GO:0032543	mitochondrial translation	4	11	0.363636	0.0320953	0.180264	CNAG_00538|CNAG_04709|CNAG_00535|CNAG_04292	http://amigo.geneontology.org/amigo/term/GO:0032543
GO:0070181	small ribosomal subunit rRNA binding	3	6	0.5	0.0339555	0.180264	CNAG_01153|CNAG_04334|CNAG_05904	http://amigo.geneontology.org/amigo/term/GO:0070181
GO:0031369	translation initiation factor binding	3	6	0.5	0.0339555	0.180264	CNAG_00527|CNAG_06563|CNAG_02486	http://amigo.geneontology.org/amigo/term/GO:0031369
GO:0005786	signal recognition particle, endoplasmic reticulum targeting	3	6	0.5	0.0339555	0.180264	CNAG_05798|CNAG_04797|CNAG_05240	http://amigo.geneontology.org/amigo/term/GO:0005786
GO:0001731	formation of translation preinitiation complex	3	7	0.428571	0.0455414	0.231556	CNAG_02486|CNAG_02656|CNAG_06906	http://amigo.geneontology.org/amigo/term/GO:0001731
GO:0000070	mitotic sister chromatid segregation	3	7	0.428571	0.0455414	0.231556	CNAG_00172|CNAG_03484|CNAG_01145	http://amigo.geneontology.org/amigo/term/GO:0000070
GO:0044183	protein folding chaperone	3	8	0.375	0.0588087	0.276233	CNAG_00334|CNAG_00510|CNAG_01404	http://amigo.geneontology.org/amigo/term/GO:0044183
GO:0005844	polysome	3	8	0.375	0.0588087	0.276233	CNAG_03456|CNAG_00334|CNAG_01404	http://amigo.geneontology.org/amigo/term/GO:0005844
GO:0017148	negative regulation of translation	3	8	0.375	0.0588087	0.276233	CNAG_06635|CNAG_06231|CNAG_01852	http://amigo.geneontology.org/amigo/term/GO:0017148
GO:0008320	protein transmembrane transporter activity	3	8	0.375	0.0588087	0.276233	CNAG_06998|CNAG_01397|CNAG_03439	http://amigo.geneontology.org/amigo/term/GO:0008320
GO:0050660	flavin adenine dinucleotide binding	4	14	0.285714	0.0589194	0.276233	CNAG_03275|CNAG_07004|CNAG_03168|CNAG_02399	http://amigo.geneontology.org/amigo/term/GO:0050660
GO:0005524	ATP binding	5	21	0.238095	0.062365	0.284984	CNAG_00754|CNAG_05750|CNAG_06713|CNAG_00334|CNAG_01404	http://amigo.geneontology.org/amigo/term/GO:0005524
GO:0005829	cytosol	33	267	0.123596	0.0660213	0.297921	CNAG_00418|CNAG_02507|CNAG_00084|CNAG_02399|CNAG_04896|CNAG_04049|CNAG_05694|CNAG_02948|CNAG_06168|CNAG_02851|CNAG_03302|CNAG_04179|CNAG_04640|CNAG_05465|CNAG_02714|CNAG_04883|CNAG_07372|CNAG_07746|CNAG_06314|CNAG_05125|CNAG_06830|CNAG_06645|CNAG_06489|CNAG_03084|CNAG_00700|CNAG_03592|CNAG_00886|CNAG_01509|CNAG_02847|CNAG_05425|CNAG_05708|CNAG_01958|CNAG_03168	http://amigo.geneontology.org/amigo/term/GO:0005829
GO:0005759	mitochondrial matrix	4	15	0.266667	0.0698575	0.31134	CNAG_04571|CNAG_00061|CNAG_04035|CNAG_05602	http://amigo.geneontology.org/amigo/term/GO:0005759
GO:0005739	mitochondrion	27	214	0.126168	0.0755694	0.328681	CNAG_04690|CNAG_01264|CNAG_02918|CNAG_04049|CNAG_01667|CNAG_06739|CNAG_01623|CNAG_03225|CNAG_07356|CNAG_00288|CNAG_05110|CNAG_07004|CNAG_03507|CNAG_00879|CNAG_01981|CNAG_05149|CNAG_05809|CNAG_02399|CNAG_03084|CNAG_01202|CNAG_07363|CNAG_00747|CNAG_04896|CNAG_03375|CNAG_02048|CNAG_05725|CNAG_07851	http://amigo.geneontology.org/amigo/term/GO:0005739
GO:0071004	U2-type prespliceosome	3	10	0.3	0.0899937	0.373422	CNAG_04840|CNAG_04465|CNAG_05848	http://amigo.geneontology.org/amigo/term/GO:0071004
GO:0043022	ribosome binding	3	10	0.3	0.0899937	0.373422	CNAG_05465|CNAG_07778|CNAG_06998	http://amigo.geneontology.org/amigo/term/GO:0043022
GO:0009060	aerobic respiration	3	10	0.3	0.0899937	0.373422	CNAG_01323|CNAG_06663|CNAG_05041	http://amigo.geneontology.org/amigo/term/GO:0009060
GO:0031072	heat shock protein binding	3	10	0.3	0.0899937	0.373422	CNAG_04049|CNAG_00334|CNAG_01404	http://amigo.geneontology.org/amigo/term/GO:0031072
GO:0032981	mitochondrial respiratory chain complex I assembly	3	11	0.272727	0.107673	0.388536	CNAG_05267|CNAG_04290|CNAG_05041	http://amigo.geneontology.org/amigo/term/GO:0032981
GO:0005758	mitochondrial intermembrane space	3	11	0.272727	0.107673	0.388536	CNAG_03919|CNAG_00716|CNAG_06324	http://amigo.geneontology.org/amigo/term/GO:0005758
GO:0008137	NADH dehydrogenase (ubiquinone) activity	2	5	0.4	0.111933	0.388536	CNAG_06226|CNAG_04378	http://amigo.geneontology.org/amigo/term/GO:0008137
GO:0005851	eukaryotic translation initiation factor 2B complex	2	5	0.4	0.111933	0.388536	CNAG_00527|CNAG_07778	http://amigo.geneontology.org/amigo/term/GO:0005851
GO:0030015	CCR4-NOT core complex	2	5	0.4	0.111933	0.388536	CNAG_06635|CNAG_01852	http://amigo.geneontology.org/amigo/term/GO:0030015
GO:0017091	AU-rich element binding	2	5	0.4	0.111933	0.388536	CNAG_00853|CNAG_05811	http://amigo.geneontology.org/amigo/term/GO:0017091
GO:0006744	ubiquinone biosynthetic process	2	5	0.4	0.111933	0.388536	CNAG_01667|CNAG_04375	http://amigo.geneontology.org/amigo/term/GO:0006744
GO:0006450	regulation of translational fidelity	2	5	0.4	0.111933	0.388536	CNAG_00334|CNAG_01404	http://amigo.geneontology.org/amigo/term/GO:0006450
GO:0006730	one-carbon metabolic process	2	5	0.4	0.111933	0.388536	CNAG_07746|CNAG_06645	http://amigo.geneontology.org/amigo/term/GO:0006730
GO:0034551	mitochondrial respiratory chain complex III assembly	2	5	0.4	0.111933	0.388536	CNAG_01323|CNAG_01596	http://amigo.geneontology.org/amigo/term/GO:0034551
GO:0035064	methylated histone binding	2	5	0.4	0.111933	0.388536	CNAG_03329|CNAG_07532	http://amigo.geneontology.org/amigo/term/GO:0035064
GO:0006120	mitochondrial electron transport, NADH to ubiquinone	2	5	0.4	0.111933	0.388536	CNAG_06138|CNAG_05041	http://amigo.geneontology.org/amigo/term/GO:0006120
GO:0030295	protein kinase activator activity	2	5	0.4	0.111933	0.388536	CNAG_00655|CNAG_05590	http://amigo.geneontology.org/amigo/term/GO:0030295
GO:0034388	Pwp2p-containing subcomplex of 90S preribosome	2	5	0.4	0.111933	0.388536	CNAG_05101|CNAG_04044	http://amigo.geneontology.org/amigo/term/GO:0034388
GO:0042555	MCM complex	2	5	0.4	0.111933	0.388536	CNAG_06182|CNAG_03341	http://amigo.geneontology.org/amigo/term/GO:0042555
GO:0070475	rRNA base methylation	2	5	0.4	0.111933	0.388536	CNAG_04770|CNAG_04367	http://amigo.geneontology.org/amigo/term/GO:0070475
GO:0000398	mRNA splicing, via spliceosome	7	43	0.162791	0.123691	0.407797	CNAG_05926|CNAG_01198|CNAG_03222|CNAG_06288|CNAG_01549|CNAG_04840|CNAG_01666	http://amigo.geneontology.org/amigo/term/GO:0000398
GO:0042393	histone binding	3	12	0.25	0.126567	0.407797	CNAG_01959|CNAG_01598|CNAG_02134	http://amigo.geneontology.org/amigo/term/GO:0042393
GO:0016887	ATPase activity	7	44	0.159091	0.133621	0.407797	CNAG_00894|CNAG_00334|CNAG_05918|CNAG_02880|CNAG_05750|CNAG_00172|CNAG_01404	http://amigo.geneontology.org/amigo/term/GO:0016887
GO:0005687	U4 snRNP	2	6	0.333333	0.141204	0.407797	CNAG_04840|CNAG_04050	http://amigo.geneontology.org/amigo/term/GO:0005687
GO:0006267	pre-replicative complex assembly involved in nuclear cell cycle DNA replication	2	6	0.333333	0.141204	0.407797	CNAG_06182|CNAG_03341	http://amigo.geneontology.org/amigo/term/GO:0006267
GO:0016281	eukaryotic translation initiation factor 4F complex	2	6	0.333333	0.141204	0.407797	CNAG_01943|CNAG_00386	http://amigo.geneontology.org/amigo/term/GO:0016281
GO:0043928	exonucleolytic catabolism of deadenylated mRNA	2	6	0.333333	0.141204	0.407797	CNAG_00853|CNAG_05811	http://amigo.geneontology.org/amigo/term/GO:0043928
GO:0000460	maturation of 5.8S rRNA	2	6	0.333333	0.141204	0.407797	CNAG_05473|CNAG_05755	http://amigo.geneontology.org/amigo/term/GO:0000460
GO:0008233	peptidase activity	2	6	0.333333	0.141204	0.407797	CNAG_02327|CNAG_00176	http://amigo.geneontology.org/amigo/term/GO:0008233
GO:0071949	FAD binding	2	6	0.333333	0.141204	0.407797	CNAG_02048|CNAG_01981	http://amigo.geneontology.org/amigo/term/GO:0071949
GO:0016279	protein-lysine N-methyltransferase activity	2	6	0.333333	0.141204	0.407797	CNAG_02782|CNAG_06350	http://amigo.geneontology.org/amigo/term/GO:0016279
GO:0071035	nuclear polyadenylation-dependent rRNA catabolic process	2	6	0.333333	0.141204	0.407797	CNAG_00853|CNAG_05811	http://amigo.geneontology.org/amigo/term/GO:0071035
GO:0003727	single-stranded RNA binding	2	6	0.333333	0.141204	0.407797	CNAG_02338|CNAG_01273	http://amigo.geneontology.org/amigo/term/GO:0003727
GO:0007076	mitotic chromosome condensation	2	6	0.333333	0.141204	0.407797	CNAG_01959|CNAG_07627	http://amigo.geneontology.org/amigo/term/GO:0007076
GO:0006878	cellular copper ion homeostasis	2	6	0.333333	0.141204	0.407797	CNAG_00979|CNAG_07701	http://amigo.geneontology.org/amigo/term/GO:0006878
GO:0000387	spliceosomal snRNP assembly	2	6	0.333333	0.141204	0.407797	CNAG_04022|CNAG_04050	http://amigo.geneontology.org/amigo/term/GO:0000387
GO:0071038	nuclear polyadenylation-dependent tRNA catabolic process	2	6	0.333333	0.141204	0.407797	CNAG_00853|CNAG_05811	http://amigo.geneontology.org/amigo/term/GO:0071038
GO:0034620	cellular response to unfolded protein	2	6	0.333333	0.141204	0.407797	CNAG_00334|CNAG_01404	http://amigo.geneontology.org/amigo/term/GO:0034620
GO:0005654	nucleoplasm	3	14	0.214286	0.167446	0.439975	CNAG_07878|CNAG_01509|CNAG_04261	http://amigo.geneontology.org/amigo/term/GO:0005654
GO:0071011	precatalytic spliceosome	3	14	0.214286	0.167446	0.439975	CNAG_01666|CNAG_04050|CNAG_06368	http://amigo.geneontology.org/amigo/term/GO:0071011
GO:0055114	oxidation-reduction process	4	22	0.181818	0.170881	0.439975	CNAG_00040|CNAG_07004|CNAG_02000|CNAG_07334	http://amigo.geneontology.org/amigo/term/GO:0055114
GO:0006414	translational elongation	2	7	0.285714	0.171846	0.439975	CNAG_00417|CNAG_02714	http://amigo.geneontology.org/amigo/term/GO:0006414
GO:0016126	sterol biosynthetic process	2	7	0.285714	0.171846	0.439975	CNAG_03819|CNAG_02830	http://amigo.geneontology.org/amigo/term/GO:0016126
GO:0000467	exonucleolytic trimming to generate mature 3'-end of 5.8S rRNA from tricistronic rRNA transcript (SSU-rRNA, 5.8S rRNA, LSU-rRNA)	2	7	0.285714	0.171846	0.439975	CNAG_00853|CNAG_05811	http://amigo.geneontology.org/amigo/term/GO:0000467
GO:0000463	maturation of LSU-rRNA from tricistronic rRNA transcript (SSU-rRNA, 5.8S rRNA, LSU-rRNA)	2	7	0.285714	0.171846	0.439975	CNAG_00771|CNAG_00656	http://amigo.geneontology.org/amigo/term/GO:0000463
GO:0030515	snoRNA binding	2	7	0.285714	0.171846	0.439975	CNAG_05101|CNAG_04044	http://amigo.geneontology.org/amigo/term/GO:0030515
GO:0006268	DNA unwinding involved in DNA replication	2	7	0.285714	0.171846	0.439975	CNAG_06182|CNAG_03341	http://amigo.geneontology.org/amigo/term/GO:0006268
GO:0005085	guanyl-nucleotide exchange factor activity	2	7	0.285714	0.171846	0.439975	CNAG_00527|CNAG_02714	http://amigo.geneontology.org/amigo/term/GO:0005085
GO:0034475	U4 snRNA 3'-end processing	2	8	0.25	0.203422	0.483128	CNAG_00853|CNAG_05811	http://amigo.geneontology.org/amigo/term/GO:0034475
GO:0006986	-	2	8	0.25	0.203422	0.483128	CNAG_00334|CNAG_01404	http://amigo.geneontology.org/amigo/term/GO:0006986
GO:0006783	heme biosynthetic process	2	8	0.25	0.203422	0.483128	CNAG_05809|CNAG_05149	http://amigo.geneontology.org/amigo/term/GO:0006783
GO:0016075	rRNA catabolic process	2	8	0.25	0.203422	0.483128	CNAG_00853|CNAG_05811	http://amigo.geneontology.org/amigo/term/GO:0016075
GO:0030490	maturation of SSU-rRNA	2	8	0.25	0.203422	0.483128	CNAG_06847|CNAG_05101	http://amigo.geneontology.org/amigo/term/GO:0030490
GO:0034427	nuclear-transcribed mRNA catabolic process, exonucleolytic, 3'-5'	2	8	0.25	0.203422	0.483128	CNAG_00853|CNAG_05811	http://amigo.geneontology.org/amigo/term/GO:0034427
GO:0000381	regulation of alternative mRNA splicing, via spliceosome	2	8	0.25	0.203422	0.483128	CNAG_02898|CNAG_00294	http://amigo.geneontology.org/amigo/term/GO:0000381
GO:0071013	catalytic step 2 spliceosome	4	25	0.16	0.224264	0.529146	CNAG_04840|CNAG_01666|CNAG_01198|CNAG_04050	http://amigo.geneontology.org/amigo/term/GO:0071013
GO:0000932	P-body	3	17	0.176471	0.234418	0.534822	CNAG_01666|CNAG_06635|CNAG_01852	http://amigo.geneontology.org/amigo/term/GO:0000932
GO:0008270	zinc ion binding	3	17	0.176471	0.234418	0.534822	CNAG_02811|CNAG_06168|CNAG_06324	http://amigo.geneontology.org/amigo/term/GO:0008270
GO:0051787	misfolded protein binding	2	9	0.222222	0.235559	0.534822	CNAG_00334|CNAG_01404	http://amigo.geneontology.org/amigo/term/GO:0051787
GO:0000177	cytoplasmic exosome (RNase complex)	2	9	0.222222	0.235559	0.534822	CNAG_00853|CNAG_05811	http://amigo.geneontology.org/amigo/term/GO:0000177
GO:0016301	kinase activity	2	9	0.222222	0.235559	0.534822	CNAG_04437|CNAG_06500	http://amigo.geneontology.org/amigo/term/GO:0016301
GO:0004721	phosphoprotein phosphatase activity	2	9	0.222222	0.235559	0.534822	CNAG_03949|CNAG_04224	http://amigo.geneontology.org/amigo/term/GO:0004721
GO:0005686	U2 snRNP	3	18	0.166667	0.257723	0.577877	CNAG_04840|CNAG_05926|CNAG_04050	http://amigo.geneontology.org/amigo/term/GO:0005686
GO:0003724	RNA helicase activity	2	10	0.2	0.267938	0.586216	CNAG_01807|CNAG_04022	http://amigo.geneontology.org/amigo/term/GO:0003724
GO:0000727	double-strand break repair via break-induced replication	2	10	0.2	0.267938	0.586216	CNAG_06182|CNAG_03341	http://amigo.geneontology.org/amigo/term/GO:0000727
GO:0005682	U5 snRNP	2	10	0.2	0.267938	0.586216	CNAG_04840|CNAG_04050	http://amigo.geneontology.org/amigo/term/GO:0005682
GO:0071028	nuclear mRNA surveillance	2	10	0.2	0.267938	0.586216	CNAG_00853|CNAG_05811	http://amigo.geneontology.org/amigo/term/GO:0071028
GO:0042026	protein refolding	2	11	0.181818	0.300291	0.637678	CNAG_00334|CNAG_01404	http://amigo.geneontology.org/amigo/term/GO:0042026
GO:0043044	ATP-dependent chromatin remodeling	2	11	0.181818	0.300291	0.637678	CNAG_02134|CNAG_05609	http://amigo.geneontology.org/amigo/term/GO:0043044
GO:0005736	RNA polymerase I complex	2	11	0.181818	0.300291	0.637678	CNAG_03636|CNAG_07536	http://amigo.geneontology.org/amigo/term/GO:0005736
GO:0000176	nuclear exosome (RNase complex)	2	11	0.181818	0.300291	0.637678	CNAG_00853|CNAG_05811	http://amigo.geneontology.org/amigo/term/GO:0000176
GO:0003677	DNA binding	3	21	0.142857	0.32894	0.689623	CNAG_03817|CNAG_05609|CNAG_00845	http://amigo.geneontology.org/amigo/term/GO:0003677
GO:0003899	DNA-directed 5'-3' RNA polymerase activity	3	21	0.142857	0.32894	0.689623	CNAG_02022|CNAG_03636|CNAG_07536	http://amigo.geneontology.org/amigo/term/GO:0003899
GO:0046540	U4/U6 x U5 tri-snRNP complex	2	12	0.166667	0.332394	0.689623	CNAG_04840|CNAG_01666	http://amigo.geneontology.org/amigo/term/GO:0046540
GO:0033617	mitochondrial cytochrome c oxidase assembly	2	12	0.166667	0.332394	0.689623	CNAG_07163|CNAG_00786	http://amigo.geneontology.org/amigo/term/GO:0033617
GO:0000977	RNA polymerase II transcription regulatory region sequence-specific DNA binding	2	13	0.153846	0.36406	0.721086	CNAG_07679|CNAG_03902	http://amigo.geneontology.org/amigo/term/GO:0000977
GO:0010468	regulation of gene expression	2	13	0.153846	0.36406	0.721086	CNAG_01182|CNAG_04584	http://amigo.geneontology.org/amigo/term/GO:0010468
GO:0000122	negative regulation of transcription by RNA polymerase II	3	23	0.130435	0.376495	0.721086	CNAG_03817|CNAG_02034|CNAG_07679	http://amigo.geneontology.org/amigo/term/GO:0000122
GO:0051085	chaperone cofactor-dependent protein refolding	2	14	0.142857	0.395135	0.721086	CNAG_00334|CNAG_01404	http://amigo.geneontology.org/amigo/term/GO:0051085
GO:0034599	cellular response to oxidative stress	2	14	0.142857	0.395135	0.721086	CNAG_05144|CNAG_02399	http://amigo.geneontology.org/amigo/term/GO:0034599
GO:0006355	regulation of transcription, DNA-templated	4	34	0.117647	0.399239	0.721086	CNAG_04168|CNAG_02034|CNAG_00841|CNAG_07681	http://amigo.geneontology.org/amigo/term/GO:0006355
GO:0007059	chromosome segregation	1	5	0.2	0.410139	0.721086	CNAG_04479	http://amigo.geneontology.org/amigo/term/GO:0007059
GO:0045893	positive regulation of transcription, DNA-templated	1	5	0.2	0.410139	0.721086	CNAG_02134	http://amigo.geneontology.org/amigo/term/GO:0045893
GO:0005744	TIM23 mitochondrial import inner membrane translocase complex	1	5	0.2	0.410139	0.721086	CNAG_01397	http://amigo.geneontology.org/amigo/term/GO:0005744
GO:0000340	RNA 7-methylguanosine cap binding	1	5	0.2	0.410139	0.721086	CNAG_01943	http://amigo.geneontology.org/amigo/term/GO:0000340
GO:0008655	pyrimidine-containing compound salvage	1	5	0.2	0.410139	0.721086	CNAG_00613	http://amigo.geneontology.org/amigo/term/GO:0008655
GO:0097526	spliceosomal tri-snRNP complex	1	5	0.2	0.410139	0.721086	CNAG_04050	http://amigo.geneontology.org/amigo/term/GO:0097526
GO:0030154	cell differentiation	1	5	0.2	0.410139	0.721086	CNAG_01598	http://amigo.geneontology.org/amigo/term/GO:0030154
GO:0000055	ribosomal large subunit export from nucleus	1	5	0.2	0.410139	0.721086	CNAG_04222	http://amigo.geneontology.org/amigo/term/GO:0000055
GO:0009055	electron transfer activity	1	5	0.2	0.410139	0.721086	CNAG_00462	http://amigo.geneontology.org/amigo/term/GO:0009055
GO:0051315	attachment of mitotic spindle microtubules to kinetochore	1	5	0.2	0.410139	0.721086	CNAG_05863	http://amigo.geneontology.org/amigo/term/GO:0051315
GO:0004222	metalloendopeptidase activity	1	5	0.2	0.410139	0.721086	CNAG_03507	http://amigo.geneontology.org/amigo/term/GO:0004222
GO:0000155	phosphorelay sensor kinase activity	1	5	0.2	0.410139	0.721086	CNAG_05590	http://amigo.geneontology.org/amigo/term/GO:0000155
GO:0006334	nucleosome assembly	1	5	0.2	0.410139	0.721086	CNAG_01598	http://amigo.geneontology.org/amigo/term/GO:0006334
GO:0005834	heterotrimeric G-protein complex	1	5	0.2	0.410139	0.721086	CNAG_01262	http://amigo.geneontology.org/amigo/term/GO:0005834
GO:0006207	'de novo' pyrimidine nucleobase biosynthetic process	1	5	0.2	0.410139	0.721086	CNAG_00734	http://amigo.geneontology.org/amigo/term/GO:0006207
GO:0005876	spindle microtubule	1	5	0.2	0.410139	0.721086	CNAG_04708	http://amigo.geneontology.org/amigo/term/GO:0005876
GO:0008115	sarcosine oxidase activity	1	5	0.2	0.410139	0.721086	CNAG_05115	http://amigo.geneontology.org/amigo/term/GO:0008115
GO:0003725	double-stranded RNA binding	1	5	0.2	0.410139	0.721086	CNAG_02890	http://amigo.geneontology.org/amigo/term/GO:0003725
GO:0031204	posttranslational protein targeting to membrane, translocation	1	5	0.2	0.410139	0.721086	CNAG_06998	http://amigo.geneontology.org/amigo/term/GO:0031204
GO:0003954	NADH dehydrogenase activity	1	5	0.2	0.410139	0.721086	CNAG_05041	http://amigo.geneontology.org/amigo/term/GO:0003954
GO:0008380	RNA splicing	1	5	0.2	0.410139	0.721086	CNAG_06368	http://amigo.geneontology.org/amigo/term/GO:0008380
GO:0030864	cortical actin cytoskeleton	1	5	0.2	0.410139	0.721086	CNAG_05499	http://amigo.geneontology.org/amigo/term/GO:0030864
GO:0032968	positive regulation of transcription elongation from RNA polymerase II promoter	1	5	0.2	0.410139	0.721086	CNAG_01587	http://amigo.geneontology.org/amigo/term/GO:0032968
GO:0004174	electron-transferring-flavoprotein dehydrogenase activity	1	5	0.2	0.410139	0.721086	CNAG_00462	http://amigo.geneontology.org/amigo/term/GO:0004174
GO:0003690	double-stranded DNA binding	2	16	0.125	0.455036	0.721086	CNAG_04284|CNAG_04168	http://amigo.geneontology.org/amigo/term/GO:0003690
GO:0003688	DNA replication origin binding	2	16	0.125	0.455036	0.721086	CNAG_06182|CNAG_03341	http://amigo.geneontology.org/amigo/term/GO:0003688
GO:0016791	phosphatase activity	2	16	0.125	0.455036	0.721086	CNAG_03949|CNAG_04236	http://amigo.geneontology.org/amigo/term/GO:0016791
GO:0051082	unfolded protein binding	4	37	0.108108	0.457448	0.721086	CNAG_00786|CNAG_00334|CNAG_01881|CNAG_01404	http://amigo.geneontology.org/amigo/term/GO:0051082
GO:0045899	positive regulation of RNA polymerase II transcription preinitiation complex assembly	1	6	0.166667	0.45984	0.721086	CNAG_07679	http://amigo.geneontology.org/amigo/term/GO:0045899
GO:0010181	FMN binding	1	6	0.166667	0.45984	0.721086	CNAG_03168	http://amigo.geneontology.org/amigo/term/GO:0010181
GO:0002100	tRNA wobble adenosine to inosine editing	1	6	0.166667	0.45984	0.721086	CNAG_00613	http://amigo.geneontology.org/amigo/term/GO:0002100
GO:0015851	nucleobase transport	1	6	0.166667	0.45984	0.721086	CNAG_07917	http://amigo.geneontology.org/amigo/term/GO:0015851
GO:0045454	cell redox homeostasis	1	6	0.166667	0.45984	0.721086	CNAG_02399	http://amigo.geneontology.org/amigo/term/GO:0045454
GO:0005884	actin filament	1	6	0.166667	0.45984	0.721086	CNAG_05499	http://amigo.geneontology.org/amigo/term/GO:0005884
GO:0045047	protein targeting to ER	1	6	0.166667	0.45984	0.721086	CNAG_01817	http://amigo.geneontology.org/amigo/term/GO:0045047
GO:0016514	SWI/SNF complex	1	6	0.166667	0.45984	0.721086	CNAG_02134	http://amigo.geneontology.org/amigo/term/GO:0016514
GO:0052717	tRNA-specific adenosine-34 deaminase activity	1	6	0.166667	0.45984	0.721086	CNAG_00613	http://amigo.geneontology.org/amigo/term/GO:0052717
GO:0030422	production of siRNA involved in RNA interference	1	6	0.166667	0.45984	0.721086	CNAG_02890	http://amigo.geneontology.org/amigo/term/GO:0030422
GO:0052718	tRNA-specific adenosine-34 deaminase complex	1	6	0.166667	0.45984	0.721086	CNAG_00613	http://amigo.geneontology.org/amigo/term/GO:0052718
GO:0044255	cellular lipid metabolic process	1	6	0.166667	0.45984	0.721086	CNAG_02076	http://amigo.geneontology.org/amigo/term/GO:0044255
GO:0030234	enzyme regulator activity	1	6	0.166667	0.45984	0.721086	CNAG_06421	http://amigo.geneontology.org/amigo/term/GO:0030234
GO:0006401	RNA catabolic process	1	6	0.166667	0.45984	0.721086	CNAG_04261	http://amigo.geneontology.org/amigo/term/GO:0006401
GO:0010506	regulation of autophagy	1	6	0.166667	0.45984	0.721086	CNAG_01063	http://amigo.geneontology.org/amigo/term/GO:0010506
GO:0003682	chromatin binding	3	28	0.107143	0.491057	0.721086	CNAG_01959|CNAG_01598|CNAG_05609	http://amigo.geneontology.org/amigo/term/GO:0003682
GO:0001228	DNA-binding transcription activator activity, RNA polymerase II-specific	1	7	0.142857	0.50536	0.721086	CNAG_07681	http://amigo.geneontology.org/amigo/term/GO:0001228
GO:0005871	kinesin complex	1	7	0.142857	0.50536	0.721086	CNAG_00172	http://amigo.geneontology.org/amigo/term/GO:0005871
GO:0030686	90S preribosome	1	7	0.142857	0.50536	0.721086	CNAG_06005	http://amigo.geneontology.org/amigo/term/GO:0030686
GO:0003746	translation elongation factor activity	1	7	0.142857	0.50536	0.721086	CNAG_01428	http://amigo.geneontology.org/amigo/term/GO:0003746
GO:0030968	endoplasmic reticulum unfolded protein response	1	7	0.142857	0.50536	0.721086	CNAG_01404	http://amigo.geneontology.org/amigo/term/GO:0030968
GO:0000293	ferric-chelate reductase activity	1	7	0.142857	0.50536	0.721086	CNAG_07334	http://amigo.geneontology.org/amigo/term/GO:0000293
GO:0003939	L-iditol 2-dehydrogenase activity	1	7	0.142857	0.50536	0.721086	CNAG_01949	http://amigo.geneontology.org/amigo/term/GO:0003939
GO:0015205	nucleobase transmembrane transporter activity	1	7	0.142857	0.50536	0.721086	CNAG_07917	http://amigo.geneontology.org/amigo/term/GO:0015205
GO:0003777	microtubule motor activity	1	7	0.142857	0.50536	0.721086	CNAG_00172	http://amigo.geneontology.org/amigo/term/GO:0003777
GO:0006062	sorbitol catabolic process	1	7	0.142857	0.50536	0.721086	CNAG_01949	http://amigo.geneontology.org/amigo/term/GO:0006062
GO:1901565	organonitrogen compound catabolic process	1	7	0.142857	0.50536	0.721086	CNAG_03084	http://amigo.geneontology.org/amigo/term/GO:1901565
GO:0009267	cellular response to starvation	1	7	0.142857	0.50536	0.721086	CNAG_01063	http://amigo.geneontology.org/amigo/term/GO:0009267
GO:0016592	mediator complex	1	7	0.142857	0.50536	0.721086	CNAG_05901	http://amigo.geneontology.org/amigo/term/GO:0016592
GO:0019878	lysine biosynthetic process via aminoadipic acid	1	7	0.142857	0.50536	0.721086	CNAG_00247	http://amigo.geneontology.org/amigo/term/GO:0019878
GO:0006749	glutathione metabolic process	1	7	0.142857	0.50536	0.721086	CNAG_02399	http://amigo.geneontology.org/amigo/term/GO:0006749
GO:0003714	transcription corepressor activity	1	7	0.142857	0.50536	0.721086	CNAG_02034	http://amigo.geneontology.org/amigo/term/GO:0003714
GO:0006979	response to oxidative stress	1	7	0.142857	0.50536	0.721086	CNAG_02140	http://amigo.geneontology.org/amigo/term/GO:0006979
GO:0030688	preribosome, small subunit precursor	1	7	0.142857	0.50536	0.721086	CNAG_03302	http://amigo.geneontology.org/amigo/term/GO:0030688
GO:0031931	TORC1 complex	1	7	0.142857	0.50536	0.721086	CNAG_01063	http://amigo.geneontology.org/amigo/term/GO:0031931
GO:0090307	mitotic spindle assembly	1	7	0.142857	0.50536	0.721086	CNAG_04708	http://amigo.geneontology.org/amigo/term/GO:0090307
GO:0031386	protein tag	1	7	0.142857	0.50536	0.721086	CNAG_01181	http://amigo.geneontology.org/amigo/term/GO:0031386
GO:0004526	ribonuclease P activity	1	7	0.142857	0.50536	0.721086	CNAG_06456	http://amigo.geneontology.org/amigo/term/GO:0004526
GO:0005788	endoplasmic reticulum lumen	1	7	0.142857	0.50536	0.721086	CNAG_01404	http://amigo.geneontology.org/amigo/term/GO:0005788
GO:0030674	protein-macromolecule adaptor activity	1	8	0.125	0.547049	0.753758	CNAG_01063	http://amigo.geneontology.org/amigo/term/GO:0030674
GO:0008033	tRNA processing	1	8	0.125	0.547049	0.753758	CNAG_02534	http://amigo.geneontology.org/amigo/term/GO:0008033
GO:0072686	mitotic spindle	1	8	0.125	0.547049	0.753758	CNAG_05863	http://amigo.geneontology.org/amigo/term/GO:0072686
GO:0004521	endoribonuclease activity	1	8	0.125	0.547049	0.753758	CNAG_04366	http://amigo.geneontology.org/amigo/term/GO:0004521
GO:0008168	methyltransferase activity	1	8	0.125	0.547049	0.753758	CNAG_06350	http://amigo.geneontology.org/amigo/term/GO:0008168
GO:0019239	deaminase activity	1	8	0.125	0.547049	0.753758	CNAG_03084	http://amigo.geneontology.org/amigo/term/GO:0019239
GO:0033215	reductive iron assimilation	1	8	0.125	0.547049	0.753758	CNAG_07334	http://amigo.geneontology.org/amigo/term/GO:0033215
GO:0005689	U12-type spliceosomal complex	1	8	0.125	0.547049	0.753758	CNAG_04050	http://amigo.geneontology.org/amigo/term/GO:0005689
GO:0000776	kinetochore	1	9	0.111111	0.58523	0.77672	CNAG_02267	http://amigo.geneontology.org/amigo/term/GO:0000776
GO:0004197	cysteine-type endopeptidase activity	1	9	0.111111	0.58523	0.77672	CNAG_05708	http://amigo.geneontology.org/amigo/term/GO:0004197
GO:0042729	DASH complex	1	9	0.111111	0.58523	0.77672	CNAG_06599	http://amigo.geneontology.org/amigo/term/GO:0042729
GO:0000175	3'-5'-exoribonuclease activity	1	9	0.111111	0.58523	0.77672	CNAG_00288	http://amigo.geneontology.org/amigo/term/GO:0000175
GO:0006807	nitrogen compound metabolic process	1	9	0.111111	0.58523	0.77672	CNAG_00976	http://amigo.geneontology.org/amigo/term/GO:0006807
GO:0044732	mitotic spindle pole body	1	9	0.111111	0.58523	0.77672	CNAG_06599	http://amigo.geneontology.org/amigo/term/GO:0044732
GO:0051539	4 iron, 4 sulfur cluster binding	1	9	0.111111	0.58523	0.77672	CNAG_00462	http://amigo.geneontology.org/amigo/term/GO:0051539
GO:0000049	tRNA binding	1	10	0.1	0.620197	0.788349	CNAG_04179	http://amigo.geneontology.org/amigo/term/GO:0000049
GO:0007094	mitotic spindle assembly checkpoint	1	10	0.1	0.620197	0.788349	CNAG_02267	http://amigo.geneontology.org/amigo/term/GO:0007094
GO:0006096	glycolytic process	1	10	0.1	0.620197	0.788349	CNAG_01820	http://amigo.geneontology.org/amigo/term/GO:0006096
GO:0006406	mRNA export from nucleus	1	10	0.1	0.620197	0.788349	CNAG_07453	http://amigo.geneontology.org/amigo/term/GO:0006406
GO:0006635	fatty acid beta-oxidation	1	10	0.1	0.620197	0.788349	CNAG_02918	http://amigo.geneontology.org/amigo/term/GO:0006635
GO:0006508	proteolysis	1	10	0.1	0.620197	0.788349	CNAG_00176	http://amigo.geneontology.org/amigo/term/GO:0006508
GO:0005635	nuclear envelope	1	10	0.1	0.620197	0.788349	CNAG_00424	http://amigo.geneontology.org/amigo/term/GO:0005635
GO:0006470	protein dephosphorylation	1	10	0.1	0.620197	0.788349	CNAG_03949	http://amigo.geneontology.org/amigo/term/GO:0006470
GO:0016311	dephosphorylation	1	10	0.1	0.620197	0.788349	CNAG_03949	http://amigo.geneontology.org/amigo/term/GO:0016311
GO:0006366	transcription by RNA polymerase II	1	10	0.1	0.620197	0.788349	CNAG_02034	http://amigo.geneontology.org/amigo/term/GO:0006366
GO:0060090	molecular adaptor activity	1	10	0.1	0.620197	0.788349	CNAG_02670	http://amigo.geneontology.org/amigo/term/GO:0060090
GO:0007018	microtubule-based movement	1	11	0.0909091	0.65222	0.820389	CNAG_00172	http://amigo.geneontology.org/amigo/term/GO:0007018
GO:0043138	3'-5' DNA helicase activity	1	11	0.0909091	0.65222	0.820389	CNAG_03341	http://amigo.geneontology.org/amigo/term/GO:0043138
GO:0005665	RNA polymerase II, core complex	1	11	0.0909091	0.65222	0.820389	CNAG_02022	http://amigo.geneontology.org/amigo/term/GO:0005665
GO:0003697	single-stranded DNA binding	2	25	0.08	0.676502	0.83403	CNAG_06182|CNAG_03341	http://amigo.geneontology.org/amigo/term/GO:0003697
GO:0051087	chaperone binding	1	12	0.0833333	0.681548	0.83403	CNAG_06630	http://amigo.geneontology.org/amigo/term/GO:0051087
GO:0005874	microtubule	1	12	0.0833333	0.681548	0.83403	CNAG_00172	http://amigo.geneontology.org/amigo/term/GO:0005874
GO:0005681	spliceosomal complex	1	12	0.0833333	0.681548	0.83403	CNAG_01549	http://amigo.geneontology.org/amigo/term/GO:0005681
GO:0008289	lipid binding	1	12	0.0833333	0.681548	0.83403	CNAG_01958	http://amigo.geneontology.org/amigo/term/GO:0008289
GO:0006974	cellular response to DNA damage stimulus	1	13	0.0769231	0.708406	0.861059	CNAG_05694	http://amigo.geneontology.org/amigo/term/GO:0006974
GO:0003713	transcription coactivator activity	1	14	0.0714286	0.733002	0.873312	CNAG_02034	http://amigo.geneontology.org/amigo/term/GO:0003713
GO:0016538	cyclin-dependent protein serine/threonine kinase regulator activity	1	14	0.0714286	0.733002	0.873312	CNAG_05901	http://amigo.geneontology.org/amigo/term/GO:0016538
GO:0031625	ubiquitin protein ligase binding	1	14	0.0714286	0.733002	0.873312	CNAG_01181	http://amigo.geneontology.org/amigo/term/GO:0031625
GO:0015171	amino acid transmembrane transporter activity	1	14	0.0714286	0.733002	0.873312	CNAG_05685	http://amigo.geneontology.org/amigo/term/GO:0015171
GO:0008094	DNA-dependent ATPase activity	1	14	0.0714286	0.733002	0.873312	CNAG_05609	http://amigo.geneontology.org/amigo/term/GO:0008094
GO:0016616	oxidoreductase activity, acting on the CH-OH group of donors, NAD or NADP as acceptor	2	29	0.0689655	0.748632	0.876993	CNAG_02000|CNAG_04605	http://amigo.geneontology.org/amigo/term/GO:0016616
GO:0016579	protein deubiquitination	1	15	0.0666667	0.755526	0.876993	CNAG_05708	http://amigo.geneontology.org/amigo/term/GO:0016579
GO:0003712	transcription coregulator activity	1	15	0.0666667	0.755526	0.876993	CNAG_04284	http://amigo.geneontology.org/amigo/term/GO:0003712
GO:0005666	RNA polymerase III complex	1	15	0.0666667	0.755526	0.876993	CNAG_03636	http://amigo.geneontology.org/amigo/term/GO:0005666
GO:0043130	ubiquitin binding	1	15	0.0666667	0.755526	0.876993	CNAG_02267	http://amigo.geneontology.org/amigo/term/GO:0043130
GO:0004843	thiol-dependent ubiquitin-specific protease activity	1	15	0.0666667	0.755526	0.876993	CNAG_05708	http://amigo.geneontology.org/amigo/term/GO:0004843
GO:0005789	endoplasmic reticulum membrane	3	44	0.0681818	0.769228	0.887192	CNAG_07510|CNAG_06998|CNAG_01817	http://amigo.geneontology.org/amigo/term/GO:0005789
GO:0045944	positive regulation of transcription by RNA polymerase II	3	44	0.0681818	0.769228	0.887192	CNAG_02034|CNAG_06425|CNAG_05901	http://amigo.geneontology.org/amigo/term/GO:0045944
GO:0003333	amino acid transmembrane transport	1	16	0.0625	0.776153	0.889496	CNAG_05685	http://amigo.geneontology.org/amigo/term/GO:0003333
GO:0032153	cell division site	1	17	0.0588235	0.795043	0.905395	CNAG_02670	http://amigo.geneontology.org/amigo/term/GO:0032153
GO:0008017	microtubule binding	1	20	0.05	0.842685	0.944967	CNAG_00172	http://amigo.geneontology.org/amigo/term/GO:0008017
GO:0000976	transcription regulatory region sequence-specific DNA binding	1	20	0.05	0.842685	0.944967	CNAG_00841	http://amigo.geneontology.org/amigo/term/GO:0000976
GO:0043565	sequence-specific DNA binding	1	21	0.047619	0.855967	0.944967	CNAG_06425	http://amigo.geneontology.org/amigo/term/GO:0043565
GO:0031505	fungal-type cell wall organization	1	21	0.047619	0.855967	0.944967	CNAG_03335	http://amigo.geneontology.org/amigo/term/GO:0031505
GO:0018105	peptidyl-serine phosphorylation	1	21	0.047619	0.855967	0.944967	CNAG_05694	http://amigo.geneontology.org/amigo/term/GO:0018105
GO:0042910	xenobiotic transmembrane transporter activity	1	21	0.047619	0.855967	0.944967	CNAG_02561	http://amigo.geneontology.org/amigo/term/GO:0042910
GO:0030433	ubiquitin-dependent ERAD pathway	1	21	0.047619	0.855967	0.944967	CNAG_01404	http://amigo.geneontology.org/amigo/term/GO:0030433
GO:0000981	DNA-binding transcription factor activity, RNA polymerase II-specific	3	53	0.0566038	0.861824	0.948532	CNAG_03212|CNAG_06425|CNAG_00841	http://amigo.geneontology.org/amigo/term/GO:0000981
GO:0051015	actin filament binding	1	23	0.0434783	0.879267	0.95607	CNAG_05499	http://amigo.geneontology.org/amigo/term/GO:0051015
GO:0016567	protein ubiquitination	1	24	0.0416667	0.889464	0.960083	CNAG_01181	http://amigo.geneontology.org/amigo/term/GO:0016567
GO:0006281	DNA repair	1	24	0.0416667	0.889464	0.960083	CNAG_00294	http://amigo.geneontology.org/amigo/term/GO:0006281
GO:0006855	-	1	25	0.04	0.898802	0.960083	CNAG_02561	http://amigo.geneontology.org/amigo/term/GO:0006855
GO:0005634	nucleus	42	548	0.0766423	0.898914	0.960083	CNAG_07362|CNAG_00116|CNAG_02782|CNAG_00417|CNAG_00841|CNAG_01181|CNAG_03300|CNAG_07681|CNAG_00172|CNAG_06500|CNAG_05694|CNAG_02383|CNAG_02034|CNAG_03329|CNAG_03302|CNAG_00086|CNAG_03222|CNAG_01598|CNAG_03341|CNAG_05465|CNAG_06353|CNAG_06182|CNAG_01182|CNAG_03212|CNAG_02890|CNAG_04708|CNAG_06489|CNAG_04284|CNAG_03859|CNAG_01404|CNAG_05270|CNAG_05901|CNAG_07532|CNAG_06745|CNAG_04584|CNAG_02847|CNA…	http://amigo.geneontology.org/amigo/term/GO:0005634
GO:0006357	regulation of transcription by RNA polymerase II	3	63	0.047619	0.924961	0.984988	CNAG_04284|CNAG_05901|CNAG_03212	http://amigo.geneontology.org/amigo/term/GO:0006357
GO:0006457	protein folding	1	29	0.0344828	0.928912	0.986286	CNAG_00510	http://amigo.geneontology.org/amigo/term/GO:0006457
GO:0005737	cytoplasm	40	548	0.0729927	0.942632	0.992434	CNAG_02084|CNAG_01262|CNAG_03949|CNAG_00417|CNAG_00510|CNAG_01181|CNAG_01539|CNAG_00265|CNAG_00247|CNAG_06713|CNAG_01807|CNAG_00734|CNAG_04708|CNAG_02810|CNAG_00976|CNAG_03225|CNAG_05838|CNAG_01820|CNAG_06350|CNAG_02670|CNAG_04840|CNAG_01404|CNAG_04022|CNAG_01182|CNAG_03335|CNAG_02880|CNAG_06830|CNAG_01273|CNAG_04584|CNAG_02338|CNAG_04899|CNAG_03592|CNAG_00334|CNAG_02847|CNAG_06500|CNAG_03276|CNA…	http://amigo.geneontology.org/amigo/term/GO:0005737
GO:0030176	integral component of endoplasmic reticulum membrane	1	32	0.03125	0.945461	0.992434	CNAG_02830	http://amigo.geneontology.org/amigo/term/GO:0030176
GO:0016491	oxidoreductase activity	3	70	0.0428571	0.952046	0.992434	CNAG_00040|CNAG_03168|CNAG_04605	http://amigo.geneontology.org/amigo/term/GO:0016491
GO:0005783	endoplasmic reticulum	4	91	0.043956	0.964382	0.992434	CNAG_03819|CNAG_06998|CNAG_00279|CNAG_04605	http://amigo.geneontology.org/amigo/term/GO:0005783
GO:0000978	RNA polymerase II cis-regulatory region sequence-specific DNA binding	1	37	0.027027	0.964942	0.992434	CNAG_07681	http://amigo.geneontology.org/amigo/term/GO:0000978
GO:0005351	carbohydrate:proton symporter activity	1	37	0.027027	0.964942	0.992434	CNAG_01683	http://amigo.geneontology.org/amigo/term/GO:0005351
GO:0046323	-	1	37	0.027027	0.964942	0.992434	CNAG_01683	http://amigo.geneontology.org/amigo/term/GO:0046323
GO:0031224	intrinsic component of membrane	1	44	0.0227273	0.981126	0.998793	CNAG_02600	http://amigo.geneontology.org/amigo/term/GO:0031224
GO:0003924	GTPase activity	1	46	0.0217391	0.984189	0.998793	CNAG_01817	http://amigo.geneontology.org/amigo/term/GO:0003924
GO:0005886	plasma membrane	7	155	0.0451613	0.986374	0.998793	CNAG_07917|CNAG_00979|CNAG_04224|CNAG_05750|CNAG_05499|CNAG_07701|CNAG_07334	http://amigo.geneontology.org/amigo/term/GO:0005886
GO:0004674	protein serine/threonine kinase activity	1	55	0.0181818	0.992876	0.998793	CNAG_05694	http://amigo.geneontology.org/amigo/term/GO:0004674
GO:0005887	integral component of plasma membrane	1	60	0.0166667	0.995427	0.998793	CNAG_02561	http://amigo.geneontology.org/amigo/term/GO:0005887
GO:0016020	membrane	3	109	0.0275229	0.996797	0.998793	CNAG_01958|CNAG_01817|CNAG_01404	http://amigo.geneontology.org/amigo/term/GO:0016020
GO:0022857	transmembrane transporter activity	1	75	0.0133333	0.998793	0.998793	CNAG_02600	http://amigo.geneontology.org/amigo/term/GO:0022857
