# Supplementary material for: Unraveling the mechanism of thermotolerance by Set302 in Cryptococcus neoformans
Source: Microbiol Spectr. 2024 Jun 14;12(8):e04202-23. doi: 10.1128/spectrum.04202-23 (PMC11302353; doi:10.1128/spectrum.04202-23)
Supplement: Table S3 — Strains used in this study. [file spectrum.04202-23-s0004.xlsx]

## Sheet: Sheet1
Table S3. Strains used in this study.
Lab ID	Strain	Gene ID	Genotype	Reference
CDW2	H99		Wildtype	Toffaletti DL, et al.1993
CDW665	set302Δ	CNAG_06591	cnag_06591Δ::NEO	This study
CDW1216	set302Δ+TEF1p-SET302	CNAG_06591	TEF1P-CNAG_06591-HA::HYG; cnag_06591Δ::NEO	This study
CDW1270	GPDp-GFP in WT		GPDp-GFP::HYG	This study
CDW1212	GPDp-GFP in set302Δ	CNAG_06591	GPDp-GFP::HYG; cnag_06591Δ::NEO	This study
CDW1246	GPDp-GFP-α-synuclein in WT		GPDp-GFP-α-synuclein::HYG	This study
CDW1214	GPDp-GFP-α-synuclein in set302Δ	CNAG_06591	GPDp-GFP-α-synuclein::HYG; cnag_06591Δ::NEO	This study
