# Supplementary material for: Unraveling the mechanism of thermotolerance by Set302 in Cryptococcus neoformans
Source: Microbiol Spectr. 2024 Jun 14;12(8):e04202-23. doi: 10.1128/spectrum.04202-23 (PMC11302353; doi:10.1128/spectrum.04202-23)
Supplement: Table S4 — Primers used in this study. [file spectrum.04202-23-s0005.xlsx]

## Sheet: Sheet1
Table S4 Primers used in this study.
Oligo ID	Description of target sequence	sequence (5' - 3')
CDp01	ACTIN primer 1	GCACCATACCTTCTACAATGAGC
CDp02	ACTIN primer 2	CAGGAAGCTCGTAAGACTTTTCA
CDp2419	SET302 5'-flanking region primer 1	TATCGACATGACGGAGGTTACCGC
CDp2420	SET302 5'-flanking region primer 2	TGAGTCGTATTACAATTCACTGGCCGTCGTTTTACTTTGGGGGACAAAGGATCTACGG
CDp2421	SET302 3'-flanking region primer 1	CTTGGCGTAATCATGGTCATAGCTGTTTCCTGGTCTGTCAGAGGGCTTTCATTCAGGT
CDp2422	SET302 3'-flanking region primer 2	TCTAATTAACAGGTGGAGGTCGTCGG
M13F	M13 forward-extended primer	GTAAAACGACGGCCAGTGAA
M13R	M13 reverse-extended primer	CAGGAAACAGCTATGACCAT
CDp2477	SET302 diagnostic PCR primer 1	CGTCTTCCTCATCAGGCTTC
CDp2478	SET302 diagnostic PCR primer 2	TTCTGACCGAGGTGGGATAG
GXD85	SET302 5'-flanking region primer 1	NNNNGGGCCCTATCGACATGACGGAGGTTACCGC
GXD86	SET302 5'-flanking region primer 2	CACCAAAAATTCAACGGGTGGAGATCCTTTGGGGGACAAAGGATCTACGG
GXD87	TEF promoter primer 1	GGATCTCCACCCGTTGAATTTTTGGTG
GXD88	TEF promoter primer 2	NNNNCTCGAGTTTGAAGTTTTCTGTGGAGATCGTTAGCATG
GXD89	SET302 3'-flanking region primer 3	NNNNGGATCCGTCTGTCAGAGGGCTTTCATTCAGGT
GXD90	SET302 3'-flanking region primer 4	NNNNTCTAGATCTAATTAACAGGTGGAGGTCGTCGG
GXD91	SET302 open reading frame primer 1	NNNNAAGCTTATGGACACCACCAACCCACC
GXD92	SET302 open reading frame primer 2	NNNNGAATTCCCCACCTCTCCCACGTCC
CDp2665	GFP open reading frame primer 1	NNNNTTAATTAAATGGTGAGCAAGGGCGAGGAG
CDp2671	GFP open reading frame primer 2	NNNNTTAATTAATTACTTGTACAGCTCGTCCATGCCG
CDp2666	GFP open reading frame primer 3	CTTGTACAGCTCGTCCATGCCG
CDp2674	α-synuclein open reading frame primer 1	CGGCATGGACGAGCTGTACAAGGATGTATTCATGAAAGGACTTTCAAAGGCCAAG
CDp2673	α-synuclein open reading frame primer 2	NNNNTTAATTAATTAGGCTTCAGGTTCGTAGTCTTGATACC
GXD93	SSA1 qRT-PCR primer 1	AGATCGAGAGGATGCTTGCTGA
GXD94	SSA1 qRT-PCR primer 2	AGCGCCACCTTGAGCA
GXD95	SSA2 qRT-PCR primer 1	AAATTGAACGAATGCTTGCCGAAG
GXD96	SSA2 qRT-PCR primer 2	GGCATTCCACCGCTTGC
GXD99	HSP90 qRT-PCR primer 1	GGCTTTGAGGTCCTTCTCCT
GXD100	HSP90 qRT-PCR primer 2	AGACTTGTCTTCGGCGACTC
GXD97	HSP60 qRT-PCR primer 1	GGCTCCGTTACCATTACCAA
GXD98	HSP60 qRT-PCR primer 2	GCAAACTCATCGGAAAGGAG
GXD101	HSP70 qRT-PCR primer 1	GGTCAACGACCTTACCGAGA
GXD102	HSP70 qRT-PCR primer 2	GTTGGTCCTCAAGCCATTGT
GXD103	HSP104 qRT-PCR primer 1	GCCATACTCCCTCATCCTCA
GXD104	HSP104 qRT-PCR primer 2	ACCATTCACAGGAAGGATCG
GXD158	HSF3 qRT-PCR primer 1	TGCCTATCCACTGCCTTCTT
GXD159	HSF3 qRT-PCR primer 2	CTGCGCTATCGCTCGTATTA
NGXD23	CNAG_00404 qPCR primer F	AAAGAGGAGGATGGCGATG
NGXD24	CNAG_00404 qPCR primer R	CATGTGTTTACAAGGGGTAACG
NGXD25	CNAG_02349 qPCR primer F	TATTCGCAGAGCGATGAGGT
NGXD26	CNAG_02349 qPCR primer R	TCTCCTTTCTTCCGTCTCTCTC
NGXD27	CNAG_03376 qPCR primer F	AAATGAGCCAGGCGGGTA
NGXD28	CNAG_03376 qPCR primer R	CTCATTCCTGCTTCCCACA
NGXD29	CNAG_03543 qPCR primer F	TGATAGTTGTGTTGAACGGTGTC
NGXD30	CNAG_03543 qPCR primer R	AGTACGACAGGCGGGACAAG
NGXD31	CNAG_03889 qPCR primer F	CTTTCACTTGCGTGACAACG
NGXD32	CNAG_03889 qPCR primer R	CCTGTCAAATGTCGTAACTGTTC
NGXD33	CNAG_04611 qPCR primer F	CAAAGGCAAAGACCAAAGGT
NGXD34	CNAG_04611 qPCR primer R	CCTCATCCTCCTCTTCATGC
NGXD35	CNAG_04724 qPCR primer F	GTTCGACCAGCAAGAACTCC
NGXD36	CNAG_04724 qPCR primer R	CTCCAAATTGAGGGTTCAGC
NGXD37	CNAG_04987 qPCR primer F	ATTGCCGGAAATCTGGAG
NGXD38	CNAG_04987 qPCR primer R	ATCAGCCTTTCCCTCTGCTC
NGXD43	CNAG_06693 qPCR primer F	GAAATGAGAGAAAGGCAACTGA
NGXD44	CNAG_06693 qPCR primer R	ACGGACGTTCTCGGTGAC
NY59	CNAG_04001 qPCR primer F	ACGATCAGAAGCTGCTCAGT
NY60	CNAG_04001 qPCR primer R	ATAGTTGGCGGCTTCAGTCT
NY63	CNAG_05269 qPCR primer F	GGGATGAAGCGAGCAACTTT
NY64	CNAG_05269 qPCR primer R	AGCAAGCTCCATAACCCCTT
NY65	CNAG_02239 qPCR primer F	TCAAGCATCGCAATCTGGTG
NY66	CNAG_02239 qPCR primer R	ATCGGCAAGTACTCCCACAA
NY69	CNAG_02725 qPCR primer F	TCTCTCTCAAGGCCGACAAG
NY70	CNAG_02725 qPCR primer R	ACGGCGACATCTACATTGGA
